# Supplementary material for: Alternative Splicing (AS) Provides an Alternative Mechanism for Regulating GLIS3 Expression and Activity
Source: Cells. 2025 Dec 2;14(23):1912. doi: 10.3390/cells14231912 (PMC12691133; doi:10.3390/cells14231912)
Supplement: Supplementary file 1 [file cells-14-01912-s001.zip]

Archive with 2 entries (2 files):
- Supplemental Tables.xlsx
- Supplementary Figures.pptx
