# Supplementary material for: Alternative Splicing (AS) Provides an Alternative Mechanism for Regulating GLIS3 Expression and Activity
Source: Cells. 2025 Dec 2;14(23):1912. doi: 10.3390/cells14231912 (PMC12691133; doi:10.3390/cells14231912)
Supplement: Supplementary file 1 [file cells-14-01912-s001.zip › Supplemental Tables.xlsx]

## Sheet: Supp. Table 1
Supplementary Table 1. qPCR and Cloning primers
qPCR primers
Primer Name	Forward	Reverse
Glis3 Long	ATTTGGAGACCCCTTCTCTCCA	GACTGCTGGTGACCACTAGATTG
Glis3 Short	ATTTGGAGACCCCTTCTCTCCA	TTCACACTCAAGGCTGATTGACTC
hGlis3 Long	GTTTTCATCAGCTGCTGAAGTGGC	TTGCACTGAGGCCCAAAGC
hGlis3 Short	GGAGGCATGTCAGGGTCACATA	TTGCACTGAGGCCCAAAGC
Cloning Primers
Primer Name	Forward	Reverse
Flag-mGlis3S	ATCGCGAATTCAATGGAAAATAGCCACTCTCCTTACCC	TGCTGAATTCGTTCAGGAAACAGCTATGACCGC
Flag-mGlis3L	TGCTGAATTCAATGAATGGAAGGTCATGTGGCATGA	TGCTGAATTCTCAGCCTTCGGTATACACAGAGGAGA
Flag-hGlis3L	GCATGAATTCAATGAATGGAAGATCATGCAGCATG	CAGTGAATTCTTAGCCTTCGGTGTAGACAGAG

## Sheet: Supp. Table 2
Supplementary Table 2. Proteins identified from Flag-tagged and HA-tagged GLIS3 immunoprecipitation using a local version of the Spectrum Mill MS Proteomics Software (Rev BI.08.01.217)
Flag-Control_1 numSpectra	Flag-Control_1 totalIntensity	Flag-Control_2 numSpectra	Flag-Control_2 totalIntensity	Flag-Control_3 numSpectra	Flag-Control_3 totalIntensity	FLAG_Control_avg	Flag-GLIS3-IP_1 numSpectra	Flag-GLIS3-IP_1 totalIntensity	Flag-GLIS3-IP_2 numSpectra	Flag-GLIS3-IP_2 totalIntensity	Flag-GLIS3-IP_3 numSpectra	Flag-GLIS3-IP_3 totalIntensity	Flag-GLIS3-IP_avg	FLAG GLIS3-IP_avg/Control_avg	HA-Control_1 numSpectra	HA-Control_1 totalIntensity	HA-Control_2 numSpectra	HA-Control_2 totalIntensity	HA-Control_3 numSpectra	HA-Control_3 totalIntensity	HA-Control_avg	HA-GLIS3-IP_1 numSpectra	HA-GLIS3-IP_1 totalIntensity	HA-GLIS3-IP_2 numSpectra	HA-GLIS3-IP_2 totalIntensity	HA-GLIS3-IP_3 numSpectra	HA-GLIS3-IP_3 totalIntensity	HA-GLIS3-IP_avg	HA GLIS3-IP_avg/Control_avg	accession_number	percentCoverage	numPepsUnique	scoreUnique	entry_name
0.5	0	0.5	0	0.5	0	0.5	7	35200000	6	31400000	26	168000000	13	26	0.5	0	0.5	0	0.5	0	0.5	147	3100000000	219	9680000000	274	22100000000	213.333	426.667	Q6XP49	54.1	23	328.8	Zinc finger protein GLIS3
0.5	0	0.5	0	0.5	0	0.5	1	3130000	0.5	0	3	4310000	1.5	3	0.5	0	0.5	0	0.5	0	0.5	22	108000000	45	478000000	33	404000000	33.3333	66.6667	Q08122	35.7	15	158.81	Transducin-like enhancer protein 3
0.5	0	0.5	0	0.5	0	0.5	0.5	0	0.5	0	0.5	0	0.5	1	0.5	0	0.5	0	0.5	0	0.5	11	23400000	33	132000000	32	204000000	25.3333	50.6667	B2RWS6	9.4	16	163.89	Histone acetyltransferase p300
0.5	0	0.5	0	0.5	0	0.5	0.5	0	0.5	0	0.5	0	0.5	1	0.5	0	1	3010000	0.5	0	0.666667	15	54700000	31	168000000	30	262000000	25.3333	38	Q80YV3	16.8	27	280.31	Transformation/transcription domain-associated protein
0.5	0	0.5	0	0.5	0	0.5	0.5	0	0.5	0	0.5	0	0.5	1	0.5	0	0.5	0	0.5	0	0.5	13	55700000	22	146000000	17	114000000	17.3333	34.6667	Q9WU42	16.7	21	229.77	Nuclear receptor corepressor 2
0.5	0	0.5	0	0.5	0	0.5	0.5	0	0.5	0	0.5	0	0.5	1	0.5	0	0.5	0	0.5	0	0.5	9	33700000	17	123000000	24	298000000	16.6667	33.3333	O55236	32.6	14	137.64	mRNA-capping enzyme
0.5	0	0.5	0	0.5	0	0.5	0.5	0	0.5	0	2	12500000	1	2	0.5	0	0.5	0	0.5	0	0.5	6	38500000	17	132000000	22	333000000	15	30	Q61103	48.5	12	148.81	Zinc finger protein ubi-d4
0.5	0	0.5	0	0.5	0	0.5	0.5	0	0.5	0	2	7060000	1	2	2	6990000	0.5	0	0.5	0	1	12	65900000	36	319000000	33	355000000	27	27	Q99PP7	21	19	194.41	E3 ubiquitin-protein ligase TRIM33
0.5	0	0.5	0	0.5	0	0.5	0.5	0	0.5	0	2	1150000	1	2	0.5	0	0.5	0	0.5	0	0.5	5	12000000	16	87300000	18	145000000	13	26	Q7TSZ8	27.8	11	117.09	Nucleus accumbens-associated protein 1
0.5	0	0.5	0	0.5	0	0.5	0.5	0	0.5	0	0.5	0	0.5	1	0.5	0	0.5	0	0.5	0	0.5	9	18200000	19	97400000	10	72700000	12.6667	25.3333	Q8CGN4	14.1	14	161.12	BCL-6 corepressor
0.5	0	0.5	0	0.5	0	0.5	0.5	0	0.5	0	2	5020000	1	2	0.5	0	1	1950000	0.5	0	0.666667	2	10000000	25	180000000	19	167000000	15.3333	23	Q9Z103	27.4	15	154.35	Activity-dependent neuroprotector homeobox protein
0.5	0	0.5	0	0.5	0	0.5	0.5	0	0.5	0	0.5	0	0.5	1	0.5	0	0.5	0	0.5	0	0.5	4	35300000	17	78800000	13	117000000	11.3333	22.6667	Q6PAL7	16.3	14	132.67	AT-hook DNA-binding motif-containing protein 1
0.5	0	0.5	0	1	3060000	0.666667	1	5390000	0.5	0	5	16500000	2.16667	3.25	0.5	0	1	655000	0.5	0	0.666667	5	15800000	18	145000000	20	202000000	14.3333	21.5	Q62141	18.5	13	141.66	Paired amphipathic helix protein Sin3b
0.5	0	0.5	0	0.5	0	0.5	0.5	0	0.5	0	0.5	0	0.5	1	0.5	0	0.5	0	0.5	0	0.5	4	14600000	14	110000000	14	199000000	10.6667	21.3333	P61372	35.5	9	94.66	Insulin gene enhancer protein ISL-1
0.5	0	0.5	0	0.5	0	0.5	0.5	0	0.5	0	0.5	0	0.5	1	0.5	0	0.5	0	0.5	0	0.5	4	2830000	13	104000000	10	124000000	9	18	P49117	21.9	8	107.12	Nuclear receptor subfamily 2 group C member 2
0.5	0	0.5	0	0.5	0	0.5	0.5	0	0.5	0	0.5	0	0.5	1	0.5	0	0.5	0	0.5	0	0.5	4	15900000	12	67000000	10	64800000	8.66667	17.3333	Q80YQ2	8.1	9	76.97	Mediator of RNA polymerase II transcription subunit 23
0.5	0	0.5	0	1	2320000	0.666667	1	991000	0.5	0	1	1180000	0.833333	1.25	0.5	0	1	6840000	0.5	0	0.666667	4	8840000	17	72100000	13	119000000	11.3333	17	Q62383	18.8	21	182.78	Transcription elongation factor SPT6
0.5	0	0.5	0	0.5	0	0.5	0.5	0	0.5	0	0.5	0	0.5	1	0.5	0	0.5	0	0.5	0	0.5	3	13800000	9	97300000	13	193000000	8.33333	16.6667	P59997	11.6	10	81.27	Lysine-specific demethylase 2A
0.5	0	0.5	0	1	1690000	0.666667	0.5	0	0.5	0	1	4120000	0.666667	1	2	6560000	3	6520000	0.5	0	1.83333	20	86900000	39	206000000	31	335000000	30	16.3636	Q8CGY8	42.3	26	276.09	UDP-N-acetylglucosamine--peptide N-acetylglucosaminyltransferase 110 kDa subunit
0.5	0	0.5	0	7	54200000	2.66667	0.5	0	0.5	0	3	6250000	1.33333	0.5	2	3470000	3	9280000	2	1800000	2.33333	23	103000000	45	340000000	44	532000000	37.3333	16	Q9CSH3	47.5	30	342.26	Exosome complex exonuclease RRP44
0.5	0	0.5	0	0.5	0	0.5	0.5	0	0.5	0	1	6470000	0.666667	1.33333	1	2170000	1	10900000	0.5	0	0.833333	8	33600000	15	114000000	17	233000000	13.3333	16	Q61191	11.2	13	143.07	Host cell factor 1
0.5	0	0.5	0	0.5	0	0.5	0.5	0	0.5	0	0.5	0	0.5	1	1	9600000	2	1370000	0.5	0	1.16667	10	34100000	26	141000000	20	178000000	18.6667	16	Q3U319	16	11	123.81	E3 ubiquitin-protein ligase BRE1B
0.5	0	0.5	0	0.5	0	0.5	0.5	0	0.5	0	0.5	0	0.5	1	0.5	0	0.5	0	0.5	0	0.5	3	10500000	13	82700000	8	35400000	8	16	Q60698	23.8	10	113.47	Ski oncogene
0.5	0	0.5	0	0.5	0	0.5	0.5	0	1	1840000	0.5	0	0.666667	1.33333	0.5	0	1	1700000	0.5	0	0.666667	7	28300000	12	78900000	13	145000000	10.6667	16	Q5SUQ9	13.1	9	111.4	CST complex subunit CTC1
0.5	0	0.5	0	0.5	0	0.5	0.5	0	0.5	0	0.5	0	0.5	1	0.5	0	0.5	0	0.5	0	0.5	7	17000000	8	53700000	9	76200000	8	16	P28704	13	5	49.17	Retinoic acid receptor RXR-beta
0.5	0	0.5	0	0.5	0	0.5	0.5	0	0.5	0	0.5	0	0.5	1	0.5	0	0.5	0	0.5	0	0.5	3	6590000	9	47300000	11	97700000	7.66667	15.3333	Q9WVF7	7.4	11	91.74	DNA polymerase epsilon catalytic subunit A
0.5	0	0.5	0	0.5	0	0.5	0.5	0	0.5	0	2	3970000	1	2	0.5	0	0.5	0	0.5	0	0.5	7	34600000	9	59300000	7	100000000	7.66667	15.3333	P70662	26.7	6	68.66	LIM domain-binding protein 1
0.5	0	0.5	0	0.5	0	0.5	0.5	0	0.5	0	0.5	0	0.5	1	0.5	0	0.5	0	0.5	0	0.5	3	21600000	11	98000000	9	117000000	7.66667	15.3333	O08791	14.7	6	67.42	Transcription factor COE3
0.5	0	0.5	0	0.5	0	0.5	1	944000	0.5	0	0.5	0	0.666667	1.33333	0.5	0	0.5	0	0.5	0	0.5	5	37100000	10	102000000	8	146000000	7.66667	15.3333	Q8CHY6	15.5	6	61.22	Transcriptional repressor p66 alpha
0.5	0	0.5	0	3	7360000	1.33333	0.5	0	0.5	0	4	9610000	1.66667	1.25	5	26100000	2	6450000	1	1260000	2.66667	27	106000000	43	364000000	37	605000000	35.6667	13.375	Q99JR8	37.2	13	164.88	SWI/SNF-related matrix-associated actin-dependent regulator of chromatin subfamily D member 2
0.5	0	0.5	0	0.5	0	0.5	0.5	0	0.5	0	0.5	0	0.5	1	0.5	0	0.5	0	0.5	0	0.5	4	8670000	6	26600000	10	65400000	6.66667	13.3333	O70475	26.5	8	78.84	UDP-glucose 6-dehydrogenase
0.5	0	0.5	0	0.5	0	0.5	0.5	0	0.5	0	0.5	0	0.5	1	0.5	0	0.5	0	0.5	0	0.5	0.5	0	10	59700000	9	93400000	6.5	13	Q8BSQ9	10	10	97.4	Protein polybromo-1
0.5	0	0.5	0	0.5	0	0.5	5	36900000	0.5	0	1	4040000	2.16667	4.33333	0.5	0	0.5	0	0.5	0	0.5	0.5	0	11	86000000	8	104000000	6.5	13	Q9QYF9	33.6	7	81.19	Protein NDRG3
0.5	0	0.5	0	0.5	0	0.5	0.5	0	0.5	0	0.5	0	0.5	1	0.5	0	0.5	0	0.5	0	0.5	2	4220000	6	31100000	11	104000000	6.33333	12.6667	Q09XV5	6	8	83.54	Chromodomain-helicase-DNA-binding protein 8
0.5	0	0.5	0	0.5	0	0.5	0.5	0	0.5	0	0.5	0	0.5	1	0.5	0	0.5	0	0.5	0	0.5	4	23300000	6	13700000	9	55100000	6.33333	12.6667	Q61909	16.6	6	67.72	Protein CBFA2T1
0.5	0	0.5	0	0.5	0	0.5	0.5	0	0.5	0	0.5	0	0.5	1	0.5	0	0.5	0	0.5	0	0.5	1	3620000	7	31400000	10	152000000	6	12	P97471	29.2	8	86.97	Mothers against decapentaplegic homolog 4
0.5	0	0.5	0	0.5	0	0.5	0.5	0	0.5	0	0.5	0	0.5	1	0.5	0	0.5	0	0.5	0	0.5	5	21900000	8	123000000	5	60100000	6	12	Q3U3C9	7.9	5	53.2	Genetic suppressor element 1
0.5	0	0.5	0	0.5	0	0.5	0.5	0	0.5	0	0.5	0	0.5	1	0.5	0	1	1080000	0.5	0	0.666667	3	4690000	11	68200000	9	60900000	7.66667	11.5	A2A791	7.9	7	72.72	Zinc finger MYM-type protein 4
0.5	0	0.5	0	0.5	0	0.5	0.5	0	0.5	0	1	3480000	0.666667	1.33333	0.5	0	0.5	0	0.5	0	0.5	3	8410000	9	91000000	5	91400000	5.66667	11.3333	Q9ERA6	12.5	7	71.63	Tuftelin-interacting protein 11
0.5	0	0.5	0	0.5	0	0.5	0.5	0	0.5	0	1	2900000	0.666667	1.33333	1	983000	1	356000	0.5	0	0.833333	5	4150000	13	57700000	10	76900000	9.33333	11.2	Q689Z5	13	11	94.98	Protein strawberry notch homolog 1
0.5	0	0.5	0	0.5	0	0.5	0.5	0	0.5	0	0.5	0	0.5	1	2	21000000	0.5	0	0.5	0	1	8	46700000	18	99600000	7	56000000	11	11	Q9CW46	26.2	8	111.6	Ribonucleoprotein PTB-binding 1
3	36500000	1	10600000	15	201000000	6.33333	1	13800000	1	9840000	12	101000000	4.66667	0.736842	2	5710000	0.5	0	0.5	0	1	5	19900000	17	82700000	10	92600000	10.6667	10.6667	Q6A4J8	23.6	14	174.65	Ubiquitin carboxyl-terminal hydrolase 7
0.5	0	0.5	0	0.5	0	0.5	0.5	0	0.5	0	2	5600000	1	2	0.5	0	0.5	0	0.5	0	0.5	2	8060000	6	36300000	8	59700000	5.33333	10.6667	Q69ZX6	11.9	7	79.15	MORC family CW-type zinc finger protein 2A
0.5	0	0.5	0	0.5	0	0.5	0.5	0	0.5	0	2	2320000	1	2	0.5	0	0.5	0	0.5	0	0.5	2	3100000	10	42600000	4	20800000	5.33333	10.6667	Q99LI5	15	7	71.97	Zinc finger protein 281
0.5	0	0.5	0	0.5	0	0.5	0.5	0	0.5	0	0.5	0	0.5	1	0.5	0	0.5	0	0.5	0	0.5	4	15800000	9	46500000	3	22900000	5.33333	10.6667	P49025	7	7	69.63	Citron Rho-interacting kinase
0.5	0	0.5	0	0.5	0	0.5	0.5	0	0.5	0	0.5	0	0.5	1	0.5	0	0.5	0	0.5	0	0.5	5	22800000	3	8820000	8	95700000	5.33333	10.6667	A2ABV5	7.1	6	58.61	Mediator of RNA polymerase II transcription subunit 14
0.5	0	0.5	0	0.5	0	0.5	0.5	0	0.5	0	0.5	0	0.5	1	0.5	0	0.5	0	0.5	0	0.5	1	3520000	6	27600000	9	53600000	5.33333	10.6667	Q9QX66	22.7	4	52.14	Zinc finger protein neuro-d4
0.5	0	0.5	0	1	5950000	0.666667	0.5	0	0.5	0	0.5	0	0.5	0.75	3	10200000	0.5	0	0.5	0	1.33333	11	31300000	11	59400000	19	164000000	13.6667	10.25	Q9D4H8	20.5	11	116.09	Cullin-2
0.5	0	0.5	0	0.5	0	0.5	0.5	0	0.5	0	0.5	0	0.5	1	0.5	0	1	891000	0.5	0	0.666667	3	10100000	8	30700000	9	68600000	6.66667	10	Q6DFV1	10.7	8	89.88	Condensin-2 complex subunit G2
0.5	0	0.5	0	0.5	0	0.5	0.5	0	0.5	0	0.5	0	0.5	1	1	972000	0.5	0	0.5	0	0.666667	4	7150000	6	17200000	10	79200000	6.66667	10	Q60520	7.5	6	55.29	Paired amphipathic helix protein Sin3a
0.5	0	0.5	0	0.5	0	0.5	0.5	0	0.5	0	0.5	0	0.5	1	0.5	0	0.5	0	0.5	0	0.5	2	8600000	5	32100000	8	117000000	5	10	Q8K2A7	16.3	6	68.79	Integrator complex subunit 10
0.5	0	0.5	0	0.5	0	0.5	0.5	0	0.5	0	0.5	0	0.5	1	0.5	0	0.5	0	0.5	0	0.5	1	2690000	7	43800000	7	47100000	5	10	Q9WVM1	16.5	5	41.61	Rac GTPase-activating protein 1
0.5	0	0.5	0	0.5	0	0.5	0.5	0	0.5	0	0.5	0	0.5	1	1	7640000	4	14600000	0.5	0	1.83333	10	85200000	22	212000000	22	428000000	18	9.81818	Q8R3Y8	34.5	13	155.38	Interferon regulatory factor 2-binding protein 1
0.5	0	0.5	0	1	3660000	0.666667	0.5	0	0.5	0	2	11700000	1	1.5	2	3370000	4	20300000	1	2600000	2.33333	18	95400000	30	346000000	20	308000000	22.6667	9.71429	P25976	28.4	18	192.9	Nucleolar transcription factor 1
0.5	0	0.5	0	2	6770000	1	0.5	0	0.5	0	2	8130000	1	1	1	1050000	0.5	0	0.5	0	0.666667	5	14700000	4	11300000	10	98200000	6.33333	9.5	Q8BGZ4	16.9	7	81.85	Cell division cycle protein 23 homolog
0.5	0	0.5	0	0.5	0	0.5	0.5	0	0.5	0	0.5	0	0.5	1	1	2920000	0.5	0	0.5	0	0.666667	5	27100000	10	42400000	4	23100000	6.33333	9.5	Q99KG3	13.9	6	61.15	RNA-binding protein 10
0.5	0	0.5	0	2	7940000	1	0.5	0	0.5	0	1	3460000	0.666667	0.666667	3	8730000	2	1170000	0.5	0	1.83333	18	35500000	12	79200000	22	239000000	17.3333	9.45455	A2BH40	13.1	18	182.38	AT-rich interactive domain-containing protein 1A
1	2250000	0.5	0	2	16100000	1.16667	0.5	0	0.5	0	6	24800000	2.33333	2	3	22800000	2	4570000	3	4140000	2.66667	14	49000000	28	260000000	33	387000000	25	9.375	P33174	34.6	26	269.2	Chromosome-associated kinesin KIF4
0.5	0	0.5	0	0.5	0	0.5	0.5	0	0.5	0	0.5	0	0.5	1	3	2620000	1	490000	0.5	0	1.5	9	39200000	21	207000000	12	207000000	14	9.33333	E9Q1P8	32.4	9	101.38	Interferon regulatory factor 2-binding protein 2
0.5	0	0.5	0	0.5	0	0.5	0.5	0	0.5	0	4	16800000	1.66667	3.33333	0.5	0	0.5	0	0.5	0	0.5	5	17900000	6	40700000	3	17700000	4.66667	9.33333	Q8BGC0	14.7	6	59.97	HIV Tat-specific factor 1 homolog
0.5	0	0.5	0	0.5	0	0.5	0.5	0	0.5	0	0.5	0	0.5	1	0.5	0	0.5	0	0.5	0	0.5	1	3360000	7	27100000	6	52400000	4.66667	9.33333	O55047	10.4	4	45.41	Serine/threonine-protein kinase tousled-like 2
0.5	0	0.5	0	0.5	0	0.5	0.5	0	0.5	0	0.5	0	0.5	1	0.5	0	0.5	0	0.5	0	0.5	5	17400000	6	31700000	3	26600000	4.66667	9.33333	Q9Z2E1	9.9	3	25.74	Methyl-CpG-binding domain protein 2
0.5	0	0.5	0	0.5	0	0.5	0.5	0	0.5	0	0.5	0	0.5	1	0.5	0	2	3290000	0.5	0	1	7	21600000	11	54000000	9	98300000	9	9	Q8BNV1	24.9	9	114.95	tRNA (uracil-5-)-methyltransferase homolog A
0.5	0	0.5	0	0.5	0	0.5	0.5	0	0.5	0	0.5	0	0.5	1	0.5	0	0.5	0	0.5	0	0.5	0.5	0	8	53200000	5	54600000	4.5	9	P70365	10.7	8	81.66	Nuclear receptor coactivator 1
0.5	0	1	589000	1	1920000	0.833333	1	1610000	0.5	0	2	2960000	1.16667	1.4	3	13100000	5	10500000	0.5	0	2.83333	17	48900000	29	261000000	30	391000000	25.3333	8.94118	Q9QXE7	47.6	13	174.07	F-box-like/WD repeat-containing protein TBL1X
3	25400000	2	8160000	5	30000000	3.33333	6	30000000	1	532000	3	13500000	3.33333	1	1	22100000	2	4430000	0.5	0	1.16667	8	29900000	10	56800000	13	187000000	10.3333	8.85714	Q9QYJ0	42.4	10	105.34	DnaJ homolog subfamily A member 2
0.5	0	0.5	0	0.5	0	0.5	0.5	0	0.5	0	2	4830000	1	2	0.5	0	0.5	0	0.5	0	0.5	2	2310000	5	18300000	6	53000000	4.33333	8.66667	Q9CU65	11.9	9	70.23	Zinc finger MYM-type protein 2
0.5	0	0.5	0	0.5	0	0.5	0.5	0	0.5	0	1	2860000	0.666667	1.33333	0.5	0	0.5	0	0.5	0	0.5	2	11000000	7	42600000	4	35800000	4.33333	8.66667	A2APB8	13.1	6	59.48	Targeting protein for Xklp2
0.5	0	0.5	0	0.5	0	0.5	0.5	0	0.5	0	0.5	0	0.5	1	0.5	0	0.5	0	0.5	0	0.5	3	16100000	2	15500000	8	130000000	4.33333	8.66667	A2RSY6	12.2	6	57.69	TRMT1-like protein
0.5	0	0.5	0	0.5	0	0.5	0.5	0	0.5	0	1	2660000	0.666667	1.33333	0.5	0	0.5	0	0.5	0	0.5	2	4470000	4	24300000	7	47700000	4.33333	8.66667	Q9JM05	17.5	5	56.65	E3 SUMO-protein ligase PIAS4
0.5	0	0.5	0	0.5	0	0.5	0.5	0	0.5	0	0.5	0	0.5	1	0.5	0	0.5	0	0.5	0	0.5	2	4440000	5	40200000	6	121000000	4.33333	8.66667	P70257	17.8	4	53.79	Nuclear factor 1 X-type
0.5	0	0.5	0	0.5	0	0.5	0.5	0	0.5	0	0.5	0	0.5	1	0.5	0	0.5	0	0.5	0	0.5	1	2680000	6	15500000	6	39700000	4.33333	8.66667	Q8K284	5.1	5	51.58	General transcription factor 3C polypeptide 1
1	3980000	2	9030000	2	3890000	1.66667	1	4790000	0.5	0	6	13500000	2.5	1.5	8	28400000	5	9300000	0.5	0	4.5	21	63900000	48	288000000	44	637000000	37.6667	8.37037	P59328	41	26	318.06	WD repeat and HMG-box DNA-binding protein 1
0.5	0	0.5	0	0.5	0	0.5	0.5	0	0.5	0	0.5	0	0.5	1	0.5	0	0.5	0	0.5	0	0.5	0.5	0	5	14800000	7	29800000	4.16667	8.33333	O70546	5.5	5	47.74	Lysine-specific demethylase 6A
0.5	0	0.5	0	1	2610000	0.666667	0.5	0	0.5	0	2	10400000	1	1.5	2	2610000	1	548000	0.5	0	1.16667	5	22600000	10	61200000	13	127000000	9.33333	8	Q8R349	30.8	11	131.38	Cell division cycle protein 16 homolog
0.5	0	0.5	0	1	7700000	0.666667	0.5	0	0.5	0	0.5	0	0.5	0.75	1	2740000	3	11100000	0.5	0	1.5	8	44500000	13	128000000	15	202000000	12	8	Q8BMQ2	20	11	109.64	General transcription factor 3C polypeptide 4
0.5	0	0.5	0	2	10300000	1	0.5	0	0.5	0	0.5	0	0.5	0.5	0.5	0	1	2220000	0.5	0	0.666667	3	9990000	7	52800000	6	45900000	5.33333	8	Q5SUR0	11	7	76.98	Phosphoribosylformylglycinamidine synthase
0.5	0	0.5	0	0.5	0	0.5	0.5	0	0.5	0	0.5	0	0.5	1	0.5	0	0.5	0	0.5	0	0.5	1	1160000	8	36700000	3	19100000	4	8	Q60974	5.5	8	66.43	Nuclear receptor corepressor 1
0.5	0	0.5	0	0.5	0	0.5	0.5	0	0.5	0	0.5	0	0.5	1	0.5	0	0.5	0	0.5	0	0.5	1	4340000	8	57000000	3	38200000	4	8	Q6NZQ4	12.5	8	59.22	PAX-interacting protein 1
0.5	0	0.5	0	0.5	0	0.5	0.5	0	0.5	0	0.5	0	0.5	1	0.5	0	0.5	0	0.5	0	0.5	2	5840000	8	37700000	2	19900000	4	8	Q61624	10	5	54.16	Zinc finger protein 148
0.5	0	0.5	0	0.5	0	0.5	0.5	0	0.5	0	0.5	0	0.5	1	0.5	0	0.5	0	0.5	0	0.5	2	8430000	4	28900000	6	71800000	4	8	Q9Z0P7	16.5	5	43.81	Suppressor of fused homolog
0.5	0	0.5	0	0.5	0	0.5	0.5	0	0.5	0	0.5	0	0.5	1	2	6870000	1	1160000	0.5	0	1.16667	4	8460000	9	66300000	14	148000000	9	7.71429	Q91XI1	24.3	9	95.35	tRNA-dihydrouridine(47) synthase [NAD(P)(+)]-like
0.5	0	0.5	0	1	1470000	0.666667	0.5	0	0.5	0	2	2030000	1	1.5	2	11700000	3	7810000	1	489000	2	8	13900000	18	84100000	19	201000000	15	7.5	P62915	40.5	10	106.93	Transcription initiation factor IIB
0.5	0	0.5	0	0.5	0	0.5	0.5	0	0.5	0	0.5	0	0.5	1	1	1820000	0.5	0	0.5	0	0.666667	3	12200000	6	41100000	6	63500000	5	7.5	Q9D787	19.7	7	69.48	Peptidyl-prolyl cis-trans isomerase-like 2
0.5	0	0.5	0	0.5	0	0.5	0.5	0	0.5	0	1	4270000	0.666667	1.33333	0.5	0	1	1040000	0.5	0	0.666667	7	60800000	6	57700000	2	28600000	5	7.5	Q9Z1F9	15.9	5	54.82	SUMO-activating enzyme subunit 2
0.5	0	0.5	0	0.5	0	0.5	0.5	0	0.5	0	0.5	0	0.5	1	0.5	0	1	4210000	0.5	0	0.666667	4	8560000	6	24500000	5	68700000	5	7.5	Q6PGG6	12.3	4	51.51	Guanine nucleotide-binding protein-like 3-like protein
0.5	0	0.5	0	0.5	0	0.5	0.5	0	0.5	0	0.5	0	0.5	1	0.5	0	1	4600000	0.5	0	0.666667	8	18800000	3	18400000	4	22300000	5	7.5	Q99J36	22	5	48.82	THUMP domain-containing protein 1
0.5	0	0.5	0	0.5	0	0.5	0.5	0	0.5	0	0.5	0	0.5	1	1	4570000	0.5	0	0.5	0	0.666667	3	4930000	7	25100000	5	29700000	5	7.5	Q8R4X3	8.1	5	42.1	RNA-binding protein 12
0.5	0	0.5	0	0.5	0	0.5	0.5	0	0.5	0	0.5	0	0.5	1	1	3160000	0.5	0	0.5	0	0.666667	1	5690000	10	62000000	4	21300000	5	7.5	Q925Q8	6.3	4	39.85	Dachshund homolog 2
0.5	0	0.5	0	0.5	0	0.5	0.5	0	0.5	0	1	1570000	0.666667	1.33333	0.5	0	0.5	0	0.5	0	0.5	1	1290000	7	32300000	3	5490000	3.66667	7.33333	Q6ZQ93	3.6	9	61.05	Ubiquitin carboxyl-terminal hydrolase 34
0.5	0	0.5	0	0.5	0	0.5	0.5	0	0.5	0	0.5	0	0.5	1	0.5	0	0.5	0	0.5	0	0.5	1	2910000	5	16300000	5	25500000	3.66667	7.33333	Q9D2X5	13.8	5	51.33	MAU2 chromatid cohesion factor homolog
0.5	0	0.5	0	1	8340000	0.666667	0.5	0	0.5	0	4	11400000	1.66667	2.5	1	3540000	0.5	0	0.5	0	0.666667	0.5	0	6	36900000	8	57300000	4.83333	7.25	P33609	10.7	11	89.2	DNA polymerase alpha catalytic subunit
0.5	0	0.5	0	2	12700000	1	0.5	0	0.5	0	1	1130000	0.666667	0.666667	12	73000000	7	18700000	0.5	0	6.5	32	171000000	47	400000000	58	857000000	45.6667	7.02564	Q924C1	36.1	28	313.15	Exportin-5
0.5	0	0.5	0	0.5	0	0.5	0.5	0	0.5	0	0.5	0	0.5	1	0.5	0	0.5	0	0.5	0	0.5	0.5	0	7	51700000	3	28100000	3.5	7	Q8R089	16.5	5	51.32	Probable fibrosin-1
0.5	0	0.5	0	0.5	0	0.5	0.5	0	0.5	0	0.5	0	0.5	1	0.5	0	0.5	0	0.5	0	0.5	0.5	0	6	42100000	4	27700000	3.5	7	Q8VDM1	10.3	5	41.1	Zinc finger CCCH-type with G patch domain-containing protein
0.5	0	0.5	0	0.5	0	0.5	0.5	0	0.5	0	0.5	0	0.5	1	0.5	0	0.5	0	0.5	0	0.5	0.5	0	5	14300000	5	26400000	3.5	7	Q08376	10.6	3	22.97	Zinc finger and BTB domain-containing protein 14
0.5	0	0.5	0	4	31100000	1.66667	0.5	0	0.5	0	5	67400000	2	1.2	2	4850000	2	3310000	0.5	0	1.5	6	25400000	13	87900000	12	167000000	10.3333	6.88889	Q9Z0H3	44.4	9	112.28	SWI/SNF-related matrix-associated actin-dependent regulator of chromatin subfamily B member 1
0.5	0	0.5	0	0.5	0	0.5	0.5	0	0.5	0	0.5	0	0.5	1	1	13400000	2	6100000	0.5	0	1.16667	5	27100000	10	97700000	9	127000000	8	6.85714	Q60848	14.9	9	84.99	Lymphocyte-specific helicase
0.5	0	0.5	0	3	12000000	1.33333	0.5	0	1	798000	1	2730000	0.833333	0.625	2	11300000	1	1440000	0.5	0	1.16667	7	12900000	10	41600000	7	54800000	8	6.85714	Q9QYI3	19.8	7	69	DnaJ homolog subfamily C member 7
0.5	0	0.5	0	0.5	0	0.5	0.5	0	0.5	0	0.5	0	0.5	1	0.5	0	0.5	0	0.5	0	0.5	1	1280000	1	992000	8	30600000	3.33333	6.66667	Q8CHI8	3.3	7	60.81	E1A-binding protein p400
0.5	0	0.5	0	0.5	0	0.5	0.5	0	0.5	0	0.5	0	0.5	1	0.5	0	0.5	0	0.5	0	0.5	4	21000000	4	30300000	2	3660000	3.33333	6.66667	Q99K74	7.8	5	46.64	Mediator of RNA polymerase II transcription subunit 24
0.5	0	0.5	0	0.5	0	0.5	0.5	0	0.5	0	0.5	0	0.5	1	0.5	0	0.5	0	0.5	0	0.5	3	4750000	4	10500000	3	15600000	3.33333	6.66667	O88895	17.4	5	43.53	Histone deacetylase 3
0.5	0	0.5	0	0.5	0	0.5	0.5	0	0.5	0	0.5	0	0.5	1	0.5	0	0.5	0	0.5	0	0.5	1	8050000	4	41900000	5	77800000	3.33333	6.66667	O35126	6.2	3	42.93	Atrophin-1
0.5	0	0.5	0	0.5	0	0.5	0.5	0	0.5	0	0.5	0	0.5	1	0.5	0	0.5	0	0.5	0	0.5	4	17600000	4	33600000	2	38500000	3.33333	6.66667	P63002	27.4	3	36.95	Amino-terminal enhancer of split
0.5	0	0.5	0	0.5	0	0.5	0.5	0	0.5	0	0.5	0	0.5	1	0.5	0	0.5	0	0.5	0	0.5	1	3680000	6	41000000	3	40600000	3.33333	6.66667	Q8C0Q2	8.8	4	36.5	Zinc fingers and homeoboxes protein 3
0.5	0	0.5	0	0.5	0	0.5	0.5	0	0.5	0	0.5	0	0.5	1	0.5	0	0.5	0	0.5	0	0.5	1	2680000	4	36500000	5	59700000	3.33333	6.66667	P28033	25	3	36.46	CCAAT/enhancer-binding protein beta
0.5	0	0.5	0	0.5	0	0.5	0.5	0	0.5	0	0.5	0	0.5	1	0.5	0	0.5	0	0.5	0	0.5	2	5080000	4	19100000	4	37500000	3.33333	6.66667	O88559	9	2	29.86	Menin
0.5	0	0.5	0	0.5	0	0.5	0.5	0	0.5	0	1	598000	0.666667	1.33333	1	10700000	2	10100000	0.5	0	1.16667	2	10600000	9	54000000	12	116000000	7.66667	6.57143	Q8VHR5	21	7	92.47	Transcriptional repressor p66-beta
0.5	0	0.5	0	0.5	0	0.5	0.5	0	0.5	0	0.5	0	0.5	1	1	402000	2	6790000	0.5	0	1.16667	6	15600000	10	76200000	7	92000000	7.66667	6.57143	Q9WVA4	36.6	6	56.72	Transgelin-2
0.5	0	0.5	0	0.5	0	0.5	0.5	0	0.5	0	0.5	0	0.5	1	0.5	0	1	1340000	0.5	0	0.666667	2	6310000	5	16100000	6	28500000	4.33333	6.5	Q3V0C5	10.9	6	62.42	Ubiquitin carboxyl-terminal hydrolase 48
0.5	0	0.5	0	0.5	0	0.5	0.5	0	0.5	0	0.5	0	0.5	1	1	1300000	0.5	0	0.5	0	0.666667	3	5490000	4	10200000	6	22300000	4.33333	6.5	P53995	6.7	7	61.86	Anaphase-promoting complex subunit 1
0.5	0	0.5	0	1	6800000	0.666667	0.5	0	0.5	0	1	2580000	0.666667	1	0.5	0	4	13400000	0.5	0	1.66667	6	23200000	14	105000000	12	118000000	10.6667	6.4	Q99LC2	32	7	108.05	Cleavage stimulation factor subunit 1
0.5	0	0.5	0	0.5	0	0.5	0.5	0	0.5	0	0.5	0	0.5	1	0.5	0	0.5	0	0.5	0	0.5	0.5	0	4	6660000	5	17000000	3.16667	6.33333	Q8BL74	11.2	6	44.54	General transcription factor 3C polypeptide 2
0.5	0	0.5	0	0.5	0	0.5	0.5	0	0.5	0	0.5	0	0.5	1	0.5	0	0.5	0	0.5	0	0.5	0.5	0	2	4160000	7	28600000	3.16667	6.33333	Q6NZL6	5	4	42.03	Tonsoku-like protein
0.5	0	0.5	0	0.5	0	0.5	0.5	0	0.5	0	0.5	0	0.5	1	0.5	0	0.5	0	0.5	0	0.5	0.5	0	1	1740000	8	44000000	3.16667	6.33333	Q8BZH4	5.2	4	39.52	Pogo transposable element with ZNF domain
0.5	0	0.5	0	0.5	0	0.5	0.5	0	0.5	0	0.5	0	0.5	1	0.5	0	0.5	0	0.5	0	0.5	0.5	0	2	2610000	7	22200000	3.16667	6.33333	Q62388	2.1	5	37.58	Serine-protein kinase ATM
0.5	0	0.5	0	2	14500000	1	0.5	0	0.5	0	2	6410000	1	1	0.5	0	0.5	0	0.5	0	0.5	0.5	0	7	41600000	2	14100000	3.16667	6.33333	Q64378	10	3	34.79	Peptidyl-prolyl cis-trans isomerase FKBP5
0.5	0	0.5	0	0.5	0	0.5	0.5	0	0.5	0	0.5	0	0.5	1	0.5	0	0.5	0	0.5	0	0.5	0.5	0	3	10400000	6	33000000	3.16667	6.33333	Q8CI33	10.2	4	32.66	CWF19-like protein 1
0.5	0	0.5	0	0.5	0	0.5	0.5	0	0.5	0	0.5	0	0.5	1	0.5	0	0.5	0	0.5	0	0.5	0.5	0	6	42900000	3	32700000	3.16667	6.33333	Q9WTU0	4.3	3	27.78	Lysine-specific demethylase PHF2
0.5	0	0.5	0	0.5	0	0.5	0.5	0	0.5	0	0.5	0	0.5	1	1	1980000	0.5	0	0.5	0	0.666667	0.5	0	8	30400000	4	19700000	4.16667	6.25	Q8K2T8	15.1	5	46.53	RNA polymerase II-associated factor 1 homolog
0.5	0	0.5	0	0.5	0	0.5	0.5	0	0.5	0	0.5	0	0.5	1	7	49000000	4	4940000	2	1250000	4.33333	14	73800000	30	219000000	37	429000000	27	6.23077	P52431	29.9	22	229.66	DNA polymerase delta catalytic subunit
2	15300000	2	9750000	9	58800000	4.33333	1	4710000	1	4560000	6	24900000	2.66667	0.615385	4	19100000	0.5	0	0.5	0	1.66667	5	16600000	13	102000000	13	144000000	10.3333	6.2	Q3UYV9	24.8	12	107.71	Nuclear cap-binding protein subunit 1
0.5	0	0.5	0	0.5	0	0.5	1	1180000	0.5	0	2	3720000	1.16667	2.33333	3	1830000	2	4680000	0.5	0	1.83333	11	25100000	10	40400000	13	89700000	11.3333	6.18182	O88532	21.8	14	151.6	Zinc finger RNA-binding protein
1	766000	1	1470000	6	61000000	2.66667	1	1030000	2	1200000	6	36300000	3	1.125	1	17600000	4	13700000	0.5	0	1.83333	9	40600000	11	70800000	14	178000000	11.3333	6.18182	O54941	24.3	7	77.57	SWI/SNF-related matrix-associated actin-dependent regulator of chromatin subfamily E member 1
0.5	0	0.5	0	1	8650000	0.666667	0.5	0	0.5	0	1	6980000	0.666667	1	0.5	0	1	724000	0.5	0	0.666667	5	8820000	4	14100000	3	11400000	4	6	Q3TIU4	19.7	6	64.99	2',5'-phosphodiesterase 12
0.5	0	0.5	0	0.5	0	0.5	0.5	0	0.5	0	2	5030000	1	2	0.5	0	1	5930000	0.5	0	0.666667	3	13500000	6	39700000	3	48200000	4	6	P56546	24.2	6	64.14	C-terminal-binding protein 2
2	5680000	0.5	0	0.5	0	1	1	2760000	0.5	0	1	9220000	0.833333	0.833333	0.5	0	2	6450000	0.5	0	1	6	29800000	7	60800000	5	57900000	6	6	Q8VE33	28.9	6	61.46	Ganglioside-induced differentiation-associated protein 1-like 1
0.5	0	0.5	0	0.5	0	0.5	0.5	0	0.5	0	0.5	0	0.5	1	1	1130000	1	1610000	0.5	0	0.833333	2	2620000	6	28500000	7	45100000	5	6	Q8CIM8	11.3	6	58.05	Integrator complex subunit 4
0.5	0	0.5	0	0.5	0	0.5	0.5	0	0.5	0	0.5	0	0.5	1	1	2060000	0.5	0	0.5	0	0.666667	1	4490000	4	19900000	7	34500000	4	6	Q60996	16	5	54.56	Serine/threonine-protein phosphatase 2A 56 kDa regulatory subunit gamma isoform
0.5	0	0.5	0	0.5	0	0.5	0.5	0	0.5	0	0.5	0	0.5	1	1	6370000	2	12900000	0.5	0	1.16667	6	17200000	8	67300000	7	91300000	7	6	Q9CQJ4	22	5	53.31	E3 ubiquitin-protein ligase RING2
0.5	0	0.5	0	0.5	0	0.5	0.5	0	0.5	0	1	2230000	0.666667	1.33333	0.5	0	0.5	0	0.5	0	0.5	2	6600000	4	7230000	3	17000000	3	6	Q9DCD2	8.4	5	41.9	Pre-mRNA-splicing factor SYF1
0.5	0	0.5	0	0.5	0	0.5	0.5	0	0.5	0	0.5	0	0.5	1	0.5	0	0.5	0	0.5	0	0.5	2	1460000	4	18700000	3	22000000	3	6	Q8C5D8	6.1	3	41.66	E3 SUMO-protein ligase PIAS2
0.5	0	0.5	0	0.5	0	0.5	0.5	0	0.5	0	0.5	0	0.5	1	0.5	0	0.5	0	0.5	0	0.5	3	6650000	4	28900000	2	19700000	3	6	Q6PGF3	6.7	3	39.64	Mediator of RNA polymerase II transcription subunit 16
0.5	0	0.5	0	0.5	0	0.5	0.5	0	0.5	0	0.5	0	0.5	1	0.5	0	0.5	0	0.5	0	0.5	5	11200000	2	3410000	2	7220000	3	6	Q99MA9	22.4	5	36.83	Homeobox protein Nkx-6.1
0.5	0	0.5	0	0.5	0	0.5	0.5	0	0.5	0	0.5	0	0.5	1	0.5	0	0.5	0	0.5	0	0.5	2	3800000	2	10500000	5	55700000	3	6	P35583	17.4	3	36.36	Hepatocyte nuclear factor 3-beta
0.5	0	0.5	0	0.5	0	0.5	0.5	0	0.5	0	0.5	0	0.5	1	0.5	0	0.5	0	0.5	0	0.5	2	3170000	4	21700000	3	13800000	3	6	P63280	55.6	4	35	SUMO-conjugating enzyme UBC9
0.5	0	0.5	0	0.5	0	0.5	0.5	0	0.5	0	0.5	0	0.5	1	0.5	0	0.5	0	0.5	0	0.5	1	2460000	3	20000000	5	22300000	3	6	Q6ZPY7	4.6	4	32.78	Lysine-specific demethylase 3B
0.5	0	0.5	0	0.5	0	0.5	0.5	0	0.5	0	0.5	0	0.5	1	0.5	0	0.5	0	0.5	0	0.5	3	11400000	3	24100000	3	30700000	3	6	Q61458	14.5	3	31.22	Cyclin-H
0.5	0	0.5	0	0.5	0	0.5	0.5	0	0.5	0	0.5	0	0.5	1	0.5	0	0.5	0	0.5	0	0.5	2	10700000	2	16100000	5	53300000	3	6	Q8BP27	9	2	17.64	Swi5-dependent recombination DNA repair protein 1 homolog
2	6170000	0.5	0	4	13100000	2.16667	0.5	0	0.5	0	8	31800000	3	1.38462	4	9570000	9	38500000	2	1780000	5	18	122000000	35	347000000	35	410000000	29.3333	5.86667	Q6P5D8	28.1	35	331.26	Structural maintenance of chromosomes flexible hinge domain-containing protein 1
0.5	0	0.5	0	2	32300000	1	0.5	0	0.5	0	2	11800000	1	1	1	18500000	4	37400000	1	2670000	2	7	52700000	15	141000000	13	162000000	11.6667	5.83333	Q9QUR7	59.3	6	78.76	Peptidyl-prolyl cis-trans isomerase NIMA-interacting 1
1	3040000	0.5	0	0.5	0	0.666667	0.5	0	0.5	0	1	3770000	0.666667	1	1	2350000	4	5740000	0.5	0	1.83333	12	32800000	9	108000000	11	90800000	10.6667	5.81818	Q920E5	24.6	6	62.01	Farnesyl pyrophosphate synthase
20	173000000	26	171000000	67	1010000000	37.6667	18	128000000	34	235000000	59	800000000	37	0.982301	4	16700000	10	37700000	0.5	0	4.83333	22	127000000	24	297000000	37	645000000	27.6667	5.72414	Q6PDG5	27.7	22	302.1	SWI/SNF complex subunit SMARCC2
0.5	0	0.5	0	0.5	0	0.5	0.5	0	0.5	0	0.5	0	0.5	1	0.5	0	2	4230000	0.5	0	1	5	11100000	7	20300000	5	13200000	5.66667	5.66667	Q6P4S8	5.8	8	70.68	Integrator complex subunit 1
1	4530000	0.5	0	0.5	0	0.666667	0.5	0	1	2730000	0.5	0	0.666667	1	0.5	0	0.5	0	0.5	0	0.5	0.5	0	7	65400000	1	23600000	2.83333	5.66667	O88286	5.1	5	58.02	Protein Wiz
0.5	0	0.5	0	0.5	0	0.5	0.5	0	0.5	0	0.5	0	0.5	1	0.5	0	0.5	0	0.5	0	0.5	0.5	0	5	22200000	3	27800000	2.83333	5.66667	Q8BTZ4	8.5	4	38.85	Anaphase-promoting complex subunit 5
0.5	0	0.5	0	0.5	0	0.5	0.5	0	0.5	0	1	647000	0.666667	1.33333	0.5	0	0.5	0	0.5	0	0.5	0.5	0	4	27200000	4	69200000	2.83333	5.66667	Q9Z2U2	3	5	38.49	Zinc finger protein 292
0.5	0	0.5	0	0.5	0	0.5	0.5	0	0.5	0	0.5	0	0.5	1	0.5	0	0.5	0	0.5	0	0.5	0.5	0	4	14800000	4	20100000	2.83333	5.66667	O35317	8.9	2	29.87	Pre-B-cell leukemia transcription factor 3
0.5	0	0.5	0	0.5	0	0.5	0.5	0	0.5	0	0.5	0	0.5	1	1	3480000	1	936000	0.5	0	0.833333	2	3950000	7	20400000	5	16100000	4.66667	5.6	Q5SFM8	7.4	5	45.94	RNA-binding protein 27
3	16500000	0.5	0	2	6170000	1.83333	3	11000000	0.5	0	2	12000000	1.83333	1	2	29400000	6	21400000	1	1180000	3	11	42800000	18	109000000	21	355000000	16.6667	5.55556	P54276	20.9	17	173.89	DNA mismatch repair protein Msh6
1	7440000	0.5	0	2	50400000	1.16667	0.5	0	0.5	0	2	14400000	1	0.857143	1	5330000	0.5	0	0.5	0	0.666667	3	20800000	2	11900000	6	42500000	3.66667	5.5	Q6P2B1	7.3	4	51.1	Transportin-3
0.5	0	0.5	0	0.5	0	0.5	0.5	0	0.5	0	0.5	0	0.5	1	0.5	0	1	1160000	0.5	0	0.666667	4	8400000	3	10300000	4	15400000	3.66667	5.5	Q3V300	12.5	5	45.74	Kinesin-like protein KIF22
0.5	0	0.5	0	0.5	0	0.5	0.5	0	0.5	0	0.5	0	0.5	1	0.5	0	1	1910000	0.5	0	0.666667	4	14100000	5	23000000	2	11800000	3.66667	5.5	Q91V81	13.5	4	38.82	RNA-binding protein 42
0.5	0	0.5	0	0.5	0	0.5	0.5	0	0.5	0	0.5	0	0.5	1	1	4610000	0.5	0	0.5	0	0.666667	3	11100000	3	36300000	5	64700000	3.66667	5.5	Q8BK63	10.6	3	23.41	Casein kinase I isoform alpha
0.5	0	0.5	0	2	32600000	1	0.5	0	0.5	0	2	14300000	1	1	4	27200000	4	10200000	1	1230000	3	12	55200000	18	124000000	19	287000000	16.3333	5.44444	Q8BY71	39.9	9	118.73	Histone acetyltransferase type B catalytic subunit
2	4460000	0.5	0	3	14600000	1.83333	0.5	0	1	1340000	4	17000000	1.83333	1	0.5	0	2	6550000	0.5	0	1	3	7680000	4	24600000	9	64100000	5.33333	5.33333	Q91YR7	13.7	9	71.88	Pre-mRNA-processing factor 6
0.5	0	0.5	0	0.5	0	0.5	0.5	0	0.5	0	0.5	0	0.5	1	0.5	0	0.5	0	0.5	0	0.5	1	1270000	3	6820000	4	23500000	2.66667	5.33333	Q9QWT9	12	5	48.74	Kinesin-like protein KIFC1
0.5	0	0.5	0	0.5	0	0.5	0.5	0	0.5	0	0.5	0	0.5	1	0.5	0	0.5	0	0.5	0	0.5	2	7500000	4	39500000	2	26100000	2.66667	5.33333	P59114	15.4	5	43.47	Phosphorylated CTD-interacting factor 1
0.5	0	0.5	0	0.5	0	0.5	0.5	0	0.5	0	0.5	0	0.5	1	0.5	0	0.5	0	0.5	0	0.5	1	1780000	3	10500000	4	6290000	2.66667	5.33333	Q6PDK2	1.8	6	43.4	Histone-lysine N-methyltransferase 2D
0.5	0	0.5	0	0.5	0	0.5	0.5	0	0.5	0	0.5	0	0.5	1	0.5	0	0.5	0	0.5	0	0.5	1	897000	3	8330000	4	15800000	2.66667	5.33333	Q8CFQ3	4.7	4	42.31	Intron-binding protein aquarius
0.5	0	0.5	0	0.5	0	0.5	0.5	0	0.5	0	0.5	0	0.5	1	0.5	0	0.5	0	0.5	0	0.5	1	1080000	4	19000000	3	13800000	2.66667	5.33333	Q5SSI6	11.4	4	36.8	U3 small nucleolar RNA-associated protein 18 homolog
0.5	0	0.5	0	0.5	0	0.5	0.5	0	0.5	0	0.5	0	0.5	1	0.5	0	0.5	0	0.5	0	0.5	2	9930000	3	15600000	3	46900000	2.66667	5.33333	Q9D868	32.4	3	35.69	Peptidyl-prolyl cis-trans isomerase H
0.5	0	0.5	0	0.5	0	0.5	0.5	0	0.5	0	0.5	0	0.5	1	0.5	0	0.5	0	0.5	0	0.5	1	2910000	6	14800000	1	2680000	2.66667	5.33333	Q8CI61	13.1	4	34.64	BAG family molecular chaperone regulator 4
0.5	0	0.5	0	0.5	0	0.5	0.5	0	0.5	0	0.5	0	0.5	1	0.5	0	0.5	0	0.5	0	0.5	3	28200000	4	38500000	1	21300000	2.66667	5.33333	Q61183	4.7	2	33.78	Poly(A) polymerase alpha
0.5	0	0.5	0	0.5	0	0.5	0.5	0	0.5	0	1	2530000	0.666667	1.33333	0.5	0	0.5	0	0.5	0	0.5	2	5910000	4	14000000	2	13100000	2.66667	5.33333	Q497V5	5.6	3	29.03	S1 RNA-binding domain-containing protein 1
0.5	0	0.5	0	0.5	0	0.5	0.5	0	0.5	0	0.5	0	0.5	1	0.5	0	0.5	0	0.5	0	0.5	2	4930000	2	12600000	4	43100000	2.66667	5.33333	Q8VDH1	6.5	2	27.87	F-box only protein 21
0.5	0	0.5	0	0.5	0	0.5	0.5	0	0.5	0	0.5	0	0.5	1	0.5	0	0.5	0	0.5	0	0.5	2	3570000	2	9600000	4	46500000	2.66667	5.33333	Q8BZQ7	5	3	24.26	Anaphase-promoting complex subunit 2
0.5	0	0.5	0	0.5	0	0.5	0.5	0	0.5	0	0.5	0	0.5	1	0.5	0	0.5	0	0.5	0	0.5	4	4980000	3	6740000	1	4570000	2.66667	5.33333	Q8VDD9	2	2	22.44	PH-interacting protein
0.5	0	0.5	0	0.5	0	0.5	0.5	0	0.5	0	0.5	0	0.5	1	1	18300000	2	11500000	2	3150000	1.66667	6	26700000	8	91000000	12	219000000	8.66667	5.2	P61965	37.4	7	80.9	WD repeat-containing protein 5
0.5	0	0.5	0	0.5	0	0.5	3	3850000	0.5	0	2	4420000	1.83333	3.66667	6	56000000	4	28200000	2	2860000	4	22	75700000	24	182000000	16	222000000	20.6667	5.16667	Q3THK7	45.5	20	193.79	GMP synthase [glutamine-hydrolyzing]
0.5	0	0.5	0	2	5850000	1	2	917000	0.5	0	2	7480000	1.5	1.5	8	67600000	4	8180000	1	1050000	4.33333	16	51300000	25	201000000	26	307000000	22.3333	5.15385	P42227	40.7	18	211.13	Signal transducer and activator of transcription 3
0.5	0	0.5	0	2	7130000	1	1	2570000	0.5	0	2	4820000	1.16667	1.16667	2	8460000	1	5380000	0.5	0	1.16667	6	31100000	9	56100000	3	32600000	6	5.14286	P20664	12.9	4	33.41	DNA primase small subunit
0.5	0	0.5	0	0.5	0	0.5	0.5	0	0.5	0	0.5	0	0.5	1	7	56700000	5	23600000	3	8570000	5	16	58500000	31	218000000	30	289000000	25.6667	5.13333	Q6ZQ88	36.3	18	201.67	Lysine-specific histone demethylase 1A
0.5	0	0.5	0	1	1070000	0.666667	0.5	0	0.5	0	6	13200000	2.33333	3.5	6	105000000	9	50000000	1	813000	5.33333	14	64600000	40	432000000	28	513000000	27.3333	5.125	Q3TKT4	14.8	17	176.3	Transcription activator BRG1
4	15600000	1	1670000	18	56200000	7.66667	5	14800000	2	6950000	19	85200000	8.66667	1.13043	12	101000000	12	56100000	8	16700000	10.6667	30	119000000	68	446000000	65	545000000	54.3333	5.09375	Q6PDQ2	34.6	45	516.92	Chromodomain-helicase-DNA-binding protein 4
0.5	0	0.5	0	2	11800000	1	0.5	0	0.5	0	2	9210000	1	1	2	23300000	3	3550000	0.5	0	1.83333	3	20000000	10	86100000	15	196000000	9.33333	5.09091	Q7JJ13	20.5	8	94.75	Bromodomain-containing protein 2
3	9170000	0.5	0	6	15900000	3.16667	0.5	0	0.5	0	7	16600000	2.66667	0.842105	1	24500000	0.5	0	0.5	0	0.666667	2	6860000	2	5210000	6	57900000	3.33333	5	Q65Z40	19	14	111.42	Wings apart-like protein homolog
0.5	0	0.5	0	0.5	0	0.5	0.5	0	0.5	0	0.5	0	0.5	1	0.5	0	1	3290000	0.5	0	0.666667	3	9810000	2	6420000	5	47700000	3.33333	5	Q9CQ26	11.3	3	40.35	STAM-binding protein
0.5	0	0.5	0	0.5	0	0.5	0.5	0	0.5	0	0.5	0	0.5	1	0.5	0	0.5	0	0.5	0	0.5	2	13600000	5	39800000	0.5	0	2.5	5	Q8BXJ2	6.8	4	48.14	Transcriptional-regulating factor 1
0.5	0	0.5	0	0.5	0	0.5	0.5	0	0.5	0	0.5	0	0.5	1	0.5	0	0.5	0	0.5	0	0.5	0.5	0	3	15200000	4	23100000	2.5	5	P58269	19	4	43.29	Zinc finger protein DPF3
1	844000	0.5	0	2	4280000	1.16667	0.5	0	0.5	0	0.5	0	0.5	0.428571	0.5	0	0.5	0	0.5	0	0.5	0.5	0	4	22800000	3	28000000	2.5	5	Q8BJ05	6.8	3	41.91	Zinc finger CCCH domain-containing protein 14
0.5	0	0.5	0	0.5	0	0.5	0.5	0	0.5	0	0.5	0	0.5	1	0.5	0	0.5	0	0.5	0	0.5	0.5	0	4	11100000	3	38300000	2.5	5	Q8CBY3	5.8	3	29.9	Leukocyte receptor cluster member 8 homolog
0.5	0	0.5	0	0.5	0	0.5	0.5	0	0.5	0	0.5	0	0.5	1	0.5	0	0.5	0	0.5	0	0.5	0.5	0	3	11700000	4	29200000	2.5	5	Q91XU0	8.7	4	29.79	ATPase WRNIP1
0.5	0	0.5	0	0.5	0	0.5	0.5	0	0.5	0	0.5	0	0.5	1	0.5	0	0.5	0	0.5	0	0.5	3	10700000	0.5	0	4	31600000	2.5	5	Q60596	11.5	4	25.01	DNA repair protein XRCC1
0.5	0	0.5	0	0.5	0	0.5	0.5	0	0.5	0	0.5	0	0.5	1	0.5	0	0.5	0	0.5	0	0.5	0.5	0	3	17800000	4	10500000	2.5	5	Q00899	11.3	3	21.03	Transcriptional repressor protein YY1
0.5	0	0.5	0	0.5	0	0.5	0.5	0	0.5	0	3	8820000	1.33333	2.66667	3	8520000	1	2600000	0.5	0	1.5	6	16700000	10	47700000	6	21500000	7.33333	4.88889	Q6ZQK0	10.1	9	81.2	Condensin-2 complex subunit D3
0.5	0	0.5	0	1	5080000	0.666667	0.5	0	0.5	0	2	6460000	1	1.5	0.5	0	6	24000000	0.5	0	2.33333	6	13400000	15	92800000	13	121000000	11.3333	4.85714	Q62018	16.9	12	116.31	RNA polymerase-associated protein CTR9 homolog
0.5	0	0.5	0	1	1660000	0.666667	0.5	0	0.5	0	0.5	0	0.5	0.75	1	1940000	2	2140000	0.5	0	1.16667	3	4820000	10	35700000	4	18100000	5.66667	4.85714	Q9DBR1	14	8	76.76	5'-3' exoribonuclease 2
0.5	0	0.5	0	0.5	0	0.5	0.5	0	0.5	0	2	7250000	1	2	2	15500000	4	13200000	0.5	0	2.16667	3	14100000	14	114000000	14	221000000	10.3333	4.76923	Q5SVQ0	21.3	9	98.1	Histone acetyltransferase KAT7
0.5	0	0.5	0	0.5	0	0.5	0.5	0	0.5	0	0.5	0	0.5	1	1	3090000	0.5	0	0.5	0	0.666667	0.5	0	6	48900000	3	26700000	3.16667	4.75	Q8BHG9	28.7	4	30.9	CGG triplet repeat-binding protein 1
0.5	0	0.5	0	0.5	0	0.5	0.5	0	0.5	0	0.5	0	0.5	1	1	5390000	3	10800000	0.5	0	1.5	8	21900000	9	57500000	4	41900000	7	4.66667	Q8CFE3	22.6	7	63.16	REST corepressor 1
0.5	0	0.5	0	0.5	0	0.5	0.5	0	0.5	0	0.5	0	0.5	1	0.5	0	0.5	0	0.5	0	0.5	2	5810000	3	22600000	2	19800000	2.33333	4.66667	Q9QWV9	10	4	44.59	Cyclin-T1
0.5	0	0.5	0	0.5	0	0.5	0.5	0	0.5	0	0.5	0	0.5	1	0.5	0	0.5	0	0.5	0	0.5	1	8050000	5	27200000	1	16800000	2.33333	4.66667	Q99K43	10.6	4	40.87	Protein regulator of cytokinesis 1
0.5	0	0.5	0	0.5	0	0.5	0.5	0	0.5	0	0.5	0	0.5	1	0.5	0	0.5	0	0.5	0	0.5	2	3140000	1	548000	4	33700000	2.33333	4.66667	Q9ERS5	26.1	5	38.84	Pleckstrin homology domain-containing family A member 2
0.5	0	0.5	0	0.5	0	0.5	0.5	0	0.5	0	0.5	0	0.5	1	0.5	0	0.5	0	0.5	0	0.5	1	3130000	4	13600000	2	8440000	2.33333	4.66667	Q9Z2E2	8.8	3	37.12	Methyl-CpG-binding domain protein 1
0.5	0	0.5	0	0.5	0	0.5	0.5	0	0.5	0	0.5	0	0.5	1	0.5	0	0.5	0	0.5	0	0.5	1	1670000	3	12200000	3	15900000	2.33333	4.66667	P58462	10.4	4	35.46	Forkhead box protein P1
0.5	0	0.5	0	0.5	0	0.5	0.5	0	0.5	0	0.5	0	0.5	1	0.5	0	0.5	0	0.5	0	0.5	1	1540000	1	3860000	5	25600000	2.33333	4.66667	Q810D6	9.6	3	34.74	Glutamate-rich WD repeat-containing protein 1
0.5	0	0.5	0	0.5	0	0.5	0.5	0	0.5	0	0.5	0	0.5	1	0.5	0	0.5	0	0.5	0	0.5	3	8940000	2	12900000	2	21100000	2.33333	4.66667	Q8C735	12.7	3	32.59	Protein lin-9 homolog
0.5	0	0.5	0	0.5	0	0.5	0.5	0	0.5	0	0.5	0	0.5	1	0.5	0	0.5	0	0.5	0	0.5	1	1340000	4	20000000	2	16900000	2.33333	4.66667	Q9R0X0	26.8	3	28.2	Mediator of RNA polymerase II transcription subunit 20
0.5	0	0.5	0	0.5	0	0.5	0.5	0	0.5	0	0.5	0	0.5	1	0.5	0	0.5	0	0.5	0	0.5	1	1820000	3	5750000	3	12900000	2.33333	4.66667	Q8C863	4.6	3	23.5	E3 ubiquitin-protein ligase Itchy
0.5	0	0.5	0	2	16300000	1	0.5	0	0.5	0	2	15900000	1	1	0.5	0	0.5	0	0.5	0	0.5	2	2550000	2	3550000	3	20900000	2.33333	4.66667	Q07832	7.7	2	22.24	Serine/threonine-protein kinase PLK1
0.5	0	0.5	0	0.5	0	0.5	0.5	0	0.5	0	0.5	0	0.5	1	0.5	0	0.5	0	0.5	0	0.5	2	7350000	2	17200000	3	23400000	2.33333	4.66667	Q03147	10.1	2	21.77	Cyclin-dependent kinase 7
0.5	0	0.5	0	0.5	0	0.5	0.5	0	0.5	0	0.5	0	0.5	1	2	3110000	1	2700000	0.5	0	1.16667	2	2570000	6	25800000	8	88500000	5.33333	4.57143	Q8VDF2	14.3	8	75	E3 ubiquitin-protein ligase UHRF1
1	352000	0.5	0	2	2300000	1.16667	0.5	0	0.5	0	1	614000	0.666667	0.571429	5	63300000	5	33300000	2	2830000	4	8	23700000	23	193000000	23	354000000	18	4.5	Q9ESZ8	28.8	19	183.72	General transcription factor II-I
0.5	0	0.5	0	0.5	0	0.5	0.5	0	0.5	0	0.5	0	0.5	1	1	14700000	2	10100000	1	1290000	1.33333	3	18100000	5	43700000	10	107000000	6	4.5	P97376	28.2	6	49.69	Protein FRG1
0.5	0	0.5	0	1	4340000	0.666667	0.5	0	0.5	0	2	7170000	1	1.5	5	13600000	4	6320000	2	7880000	3.66667	14	28500000	16	89900000	19	155000000	16.3333	4.45455	Q99JX7	36	14	157.75	Nuclear RNA export factor 1
0.5	0	0.5	0	0.5	0	0.5	0.5	0	0.5	0	0.5	0	0.5	1	1	9830000	3	8020000	0.5	0	1.5	4	18100000	9	61200000	7	83800000	6.66667	4.44444	P33611	14.1	5	58.25	DNA polymerase alpha subunit B
0.5	0	0.5	0	0.5	0	0.5	0.5	0	0.5	0	1	5080000	0.666667	1.33333	2	14700000	1	4890000	2	2090000	1.66667	4	17900000	11	62200000	7	62000000	7.33333	4.4	Q9CSU0	29.4	6	59.48	Regulation of nuclear pre-mRNA domain-containing protein 1B
0.5	0	0.5	0	0.5	0	0.5	0.5	0	0.5	0	1	6080000	0.666667	1.33333	1	3110000	1	3910000	0.5	0	0.833333	2	5760000	3	12200000	6	38900000	3.66667	4.4	Q9CWX9	16.2	5	42.25	Probable ATP-dependent RNA helicase DDX47
2	2880000	0.5	0	1	6130000	1.16667	2	4240000	1	373000	0.5	0	1.16667	1	0.5	0	0.5	0	0.5	0	0.5	2	3320000	0.5	0	4	32700000	2.16667	4.33333	Q60710	13	5	48.07	Deoxynucleoside triphosphate triphosphohydrolase SAMHD1
0.5	0	0.5	0	0.5	0	0.5	0.5	0	0.5	0	0.5	0	0.5	1	0.5	0	0.5	0	0.5	0	0.5	0.5	0	2	10600000	4	12900000	2.16667	4.33333	Q8CH02	12.2	4	44.22	SURP and G-patch domain-containing protein 1
0.5	0	0.5	0	0.5	0	0.5	0.5	0	0.5	0	0.5	0	0.5	1	0.5	0	0.5	0	0.5	0	0.5	0.5	0	1	1590000	5	88700000	2.16667	4.33333	Q08024	27.8	4	44.21	Core-binding factor subunit beta
0.5	0	0.5	0	0.5	0	0.5	0.5	0	0.5	0	0.5	0	0.5	1	0.5	0	0.5	0	0.5	0	0.5	0.5	0	5	19500000	1	2970000	2.16667	4.33333	Q61818	3	3	38.13	Retinoic acid-induced protein 1
0.5	0	0.5	0	0.5	0	0.5	0.5	0	0.5	0	0.5	0	0.5	1	0.5	0	2	4660000	0.5	0	1	5	9960000	3	12100000	5	56300000	4.33333	4.33333	Q6P2K6	7.6	5	36.18	Serine/threonine-protein phosphatase 4 regulatory subunit 3A
0.5	0	0.5	0	0.5	0	0.5	0.5	0	0.5	0	0.5	0	0.5	1	0.5	0	0.5	0	0.5	0	0.5	1	5790000	0.5	0	5	32400000	2.16667	4.33333	Q9CRT8	6.8	5	35.6	Exportin-T
0.5	0	0.5	0	0.5	0	0.5	0.5	0	0.5	0	0.5	0	0.5	1	0.5	0	0.5	0	0.5	0	0.5	0.5	0	5	4210000	1	2000000	2.16667	4.33333	Q8C3R1	8.1	4	35.12	BRCA1-associated ATM activator 1
0.5	0	0.5	0	0.5	0	0.5	0.5	0	0.5	0	0.5	0	0.5	1	0.5	0	0.5	0	0.5	0	0.5	0.5	0	2	3020000	4	15400000	2.16667	4.33333	Q3TX08	7.5	3	33.31	tRNA (guanine(26)-N(2))-dimethyltransferase
0.5	0	0.5	0	0.5	0	0.5	0.5	0	0.5	0	0.5	0	0.5	1	0.5	0	0.5	0	0.5	0	0.5	0.5	0	4	21400000	2	8950000	2.16667	4.33333	Q8BJL0	6.8	4	32.91	SWI/SNF-related matrix-associated actin-dependent regulator of chromatin subfamily A-like protein 1
0.5	0	0.5	0	0.5	0	0.5	0.5	0	0.5	0	0.5	0	0.5	1	0.5	0	0.5	0	0.5	0	0.5	0.5	0	2	3720000	4	27900000	2.16667	4.33333	Q04692	4.3	3	29.58	SWI/SNF-related matrix-associated actin-dependent regulator of chromatin subfamily A containing DEAD/H box 1
0.5	0	0.5	0	0.5	0	0.5	0.5	0	0.5	0	0.5	0	0.5	1	0.5	0	0.5	0	0.5	0	0.5	0.5	0	4	13100000	2	11200000	2.16667	4.33333	Q3TEI4	4.6	3	25.87	Uncharacterized protein C15orf39 homolog
0.5	0	0.5	0	0.5	0	0.5	0.5	0	0.5	0	0.5	0	0.5	1	0.5	0	0.5	0	0.5	0	0.5	0.5	0	3	18800000	3	12100000	2.16667	4.33333	Q7TSH3	4.3	3	25.36	Zinc finger protein 516
0.5	0	0.5	0	0.5	0	0.5	0.5	0	0.5	0	0.5	0	0.5	1	0.5	0	0.5	0	0.5	0	0.5	0.5	0	4	25200000	2	2880000	2.16667	4.33333	Q61026	3.1	3	22	Nuclear receptor coactivator 2
0.5	0	0.5	0	0.5	0	0.5	0.5	0	0.5	0	0.5	0	0.5	1	0.5	0	0.5	0	0.5	0	0.5	0.5	0	4	4090000	2	3880000	2.16667	4.33333	Q3UA37	6.3	2	20.77	Glutamine-rich protein 1
0.5	0	0.5	0	0.5	0	0.5	0.5	0	0.5	0	0.5	0	0.5	1	0.5	0	0.5	0	0.5	0	0.5	2	1980000	4	4280000	0.5	0	2.16667	4.33333	Q9D8N6	12.6	2	16.86	Protein lin-37 homolog
1	665000	4	25800000	12	36200000	5.66667	0.5	0	2	5240000	5	12300000	2.5	0.441176	3	27300000	0.5	0	0.5	0	1.33333	1	966000	7	39100000	9	84300000	5.66667	4.25	Q8K019	13.6	9	106.58	Bcl-2-associated transcription factor 1
0.5	0	0.5	0	0.5	0	0.5	0.5	0	0.5	0	0.5	0	0.5	1	1	4160000	0.5	0	0.5	0	0.666667	0.5	0	3	6220000	5	82900000	2.83333	4.25	Q9D7H3	15.8	4	30.95	RNA 3'-terminal phosphate cyclase
0.5	0	0.5	0	1	3650000	0.666667	0.5	0	1	2880000	0.5	0	0.666667	1	3	31300000	1	3380000	2	2770000	2	5	51300000	8	96800000	12	198000000	8.33333	4.16667	Q8C181	27.6	6	74.95	Muscleblind-like protein 2
0.5	0	0.5	0	0.5	0	0.5	0.5	0	0.5	0	0.5	0	0.5	1	13	110000000	5	24000000	5	10500000	7.66667	21	96300000	41	381000000	30	332000000	30.6667	4	Q9R190	34.5	16	173.23	Metastasis-associated protein MTA2
0.5	0	0.5	0	4	41900000	1.66667	0.5	0	0.5	0	5	33800000	2	1.2	5	16500000	4	16100000	0.5	0	3.16667	7	25600000	12	75400000	19	177000000	12.6667	4	Q810A7	25.2	14	152.32	ATP-dependent RNA helicase DDX42
0.5	0	0.5	0	0.5	0	0.5	0.5	0	0.5	0	0.5	0	0.5	1	4	14700000	6	10600000	0.5	0	3.5	14	31000000	16	79900000	12	112000000	14	4	Q80X82	14.9	11	126.44	Symplekin
0.5	0	1	1260000	2	25000000	1.16667	2	7400000	0.5	0	3	18500000	1.83333	1.57143	2	4700000	0.5	0	0.5	0	1	2	3830000	6	45200000	4	20800000	4	4	Q9WTX6	13.7	6	84.86	Cullin-1
0.5	0	0.5	0	0.5	0	0.5	0.5	0	0.5	0	0.5	0	0.5	1	2	2760000	0.5	0	0.5	0	1	4	10200000	1	2360000	7	55300000	4	4	O70126	25.7	6	65.88	Aurora kinase B
0.5	0	0.5	0	0.5	0	0.5	0.5	0	0.5	0	0.5	0	0.5	1	1	10500000	2	11700000	0.5	0	1.16667	3	7280000	5	40600000	6	90500000	4.66667	4	Q9WUK4	24.9	5	52.43	Replication factor C subunit 2
1	13500000	0.5	0	4	18000000	1.83333	1	17500000	0.5	0	4	10900000	1.83333	1	2	27200000	0.5	0	1	1370000	1.16667	2	13400000	8	93100000	4	90400000	4.66667	4	O89112	18.5	5	52.35	LanC-like protein 1
0.5	0	0.5	0	1	4150000	0.666667	0.5	0	0.5	0	0.5	0	0.5	0.75	0.5	0	2	4610000	1	3710000	1.16667	3	2970000	4	14600000	7	46200000	4.66667	4	Q922U1	9.2	4	40.62	U4/U6 small nuclear ribonucleoprotein Prp3
0.5	0	0.5	0	0.5	0	0.5	0.5	0	0.5	0	0.5	0	0.5	1	0.5	0	1	2560000	0.5	0	0.666667	3	7220000	1	3800000	4	39500000	2.66667	4	Q9QYC0	9.6	4	40.23	Alpha-adducin
0.5	0	0.5	0	1	6280000	0.666667	0.5	0	0.5	0	0.5	0	0.5	0.75	2	14300000	1	902000	0.5	0	1.16667	5	50800000	4	25800000	5	67100000	4.66667	4	Q9DCT8	36.5	3	37.66	Cysteine-rich protein 2
0.5	0	0.5	0	0.5	0	0.5	0.5	0	0.5	0	0.5	0	0.5	1	2	3870000	1	2120000	0.5	0	1.16667	5	28700000	5	36200000	4	31200000	4.66667	4	Q8BMZ5	18.6	4	37.33	tRNA-splicing endonuclease subunit Sen34
0.5	0	0.5	0	0.5	0	0.5	0.5	0	0.5	0	0.5	0	0.5	1	0.5	0	1	1180000	0.5	0	0.666667	1	573000	3	8990000	4	42700000	2.66667	4	P42230	7.4	4	36.35	Signal transducer and activator of transcription 5A
0.5	0	0.5	0	0.5	0	0.5	0.5	0	0.5	0	0.5	0	0.5	1	0.5	0	0.5	0	0.5	0	0.5	3	8860000	2	12300000	1	18800000	2	4	Q8BIW9	5.8	3	35.97	Chromosome transmission fidelity protein 18 homolog
0.5	0	0.5	0	0.5	0	0.5	0.5	0	0.5	0	0.5	0	0.5	1	1	6210000	0.5	0	1	717000	0.833333	3	6640000	4	15700000	3	15400000	3.33333	4	Q8BFV2	11	3	35.37	PCI domain-containing protein 2
0.5	0	0.5	0	0.5	0	0.5	0.5	0	0.5	0	0.5	0	0.5	1	2	27200000	0.5	0	1	1310000	1.16667	2	3840000	7	51800000	5	52500000	4.66667	4	O88271	17.6	3	34.7	Craniofacial development protein 1
0.5	0	0.5	0	0.5	0	0.5	0.5	0	0.5	0	0.5	0	0.5	1	0.5	0	0.5	0	0.5	0	0.5	2	4160000	3	15000000	1	5930000	2	4	Q8BMB0	5.9	4	34.09	Protein EMSY
0.5	0	0.5	0	0.5	0	0.5	0.5	0	0.5	0	0.5	0	0.5	1	0.5	0	0.5	0	0.5	0	0.5	1	682000	4	3530000	1	5930000	2	4	Q9EPQ8	3.4	4	32.63	Transcription factor 20
0.5	0	0.5	0	0.5	0	0.5	0.5	0	0.5	0	0.5	0	0.5	1	0.5	0	0.5	0	0.5	0	0.5	2	5170000	2	3890000	2	24500000	2	4	Q8C7Q4	14.6	3	32.12	RNA-binding protein 4
0.5	0	0.5	0	0.5	0	0.5	0.5	0	0.5	0	0.5	0	0.5	1	0.5	0	0.5	0	0.5	0	0.5	3	11200000	1	5310000	2	28800000	2	4	Q8CHT3	5.5	3	31.74	Integrator complex subunit 5
0.5	0	0.5	0	2	1730000	1	0.5	0	0.5	0	0.5	0	0.5	0.5	1	1370000	2	1930000	0.5	0	1.16667	6	10100000	3	4270000	5	8970000	4.66667	4	P33610	7.7	3	30.68	DNA primase large subunit
0.5	0	0.5	0	0.5	0	0.5	0.5	0	0.5	0	0.5	0	0.5	1	0.5	0	0.5	0	0.5	0	0.5	1	2740000	3	7630000	2	10600000	2	4	P58501	6.2	3	28.32	PAX3- and PAX7-binding protein 1
0.5	0	0.5	0	0.5	0	0.5	0.5	0	0.5	0	0.5	0	0.5	1	0.5	0	0.5	0	0.5	0	0.5	1	5590000	3	16700000	2	5350000	2	4	Q8K114	5.9	2	27.98	Integrator complex subunit 9
0.5	0	0.5	0	0.5	0	0.5	0.5	0	0.5	0	0.5	0	0.5	1	0.5	0	0.5	0	0.5	0	0.5	3	5310000	2	9300000	1	10600000	2	4	Q99LB0	16.1	3	25.85	Deoxynucleotidyltransferase terminal-interacting protein 1
0.5	0	0.5	0	0.5	0	0.5	0.5	0	0.5	0	0.5	0	0.5	1	0.5	0	0.5	0	0.5	0	0.5	3	2380000	2	4640000	1	3400000	2	4	Q9WU56	11.3	3	24.06	tRNA pseudouridine synthase A, mitochondrial
0.5	0	0.5	0	0.5	0	0.5	0.5	0	0.5	0	0.5	0	0.5	1	1	32400000	0.5	0	0.5	0	0.666667	1	1430000	2	6460000	5	41800000	2.66667	4	P83917	25.4	2	23.6	Chromobox protein homolog 1
0.5	0	0.5	0	0.5	0	0.5	0.5	0	0.5	0	0.5	0	0.5	1	0.5	0	0.5	0	0.5	0	0.5	2	8950000	2	6720000	2	3990000	2	4	Q9DC33	13.5	2	22.78	High mobility group protein 20A
0.5	0	0.5	0	0.5	0	0.5	0.5	0	0.5	0	0.5	0	0.5	1	0.5	0	0.5	0	0.5	0	0.5	3	12000000	2	4920000	1	1200000	2	4	P48774	16.9	3	21.64	Glutathione S-transferase Mu 5
0.5	0	0.5	0	0.5	0	0.5	0.5	0	0.5	0	0.5	0	0.5	1	0.5	0	0.5	0	0.5	0	0.5	1	583000	2	2130000	3	9040000	2	4	O89053	10.4	2	20.8	Coronin-1A
0.5	0	0.5	0	0.5	0	0.5	0.5	0	0.5	0	0.5	0	0.5	1	0.5	0	0.5	0	0.5	0	0.5	1	876000	3	8870000	2	9310000	2	4	Q9JJD0	11.1	3	20.59	THAP domain-containing protein 11
1	4400000	1	2800000	2	19600000	1.33333	1	3060000	0.5	0	2	7400000	1.16667	0.875	0.5	0	1	8930000	0.5	0	0.666667	1	5910000	4	75400000	3	112000000	2.66667	4	Q8BHG2	18.1	2	19.66	UPF0587 protein C1orf123 homolog
0.5	0	0.5	0	0.5	0	0.5	0.5	0	0.5	0	0.5	0	0.5	1	0.5	0	0.5	0	0.5	0	0.5	2	3170000	1	2670000	3	17200000	2	4	Q8K368	2.1	2	19.43	Fanconi anemia group I protein homolog
0.5	0	0.5	0	1	2310000	0.666667	2	10400000	0.5	0	2	11100000	1.5	2.25	0.5	0	0.5	0	0.5	0	0.5	2	13700000	1	6950000	3	24100000	2	4	Q9QXG4	7.7	2	19.01	Acetyl-coenzyme A synthetase, cytoplasmic
0.5	0	0.5	0	0.5	0	0.5	0.5	0	0.5	0	0.5	0	0.5	1	0.5	0	0.5	0	0.5	0	0.5	3	8990000	1	6500000	2	17300000	2	4	O54791	23	2	17.6	Transcription factor MafF
0.5	0	0.5	0	0.5	0	0.5	0.5	0	0.5	0	0.5	0	0.5	1	1	25500000	0.5	0	0.5	0	0.666667	3	34500000	2	27600000	3	66000000	2.66667	4	Q99LD4	5.5	2	17.32	COP9 signalosome complex subunit 1
0.5	0	0.5	0	0.5	0	0.5	0.5	0	0.5	0	0.5	0	0.5	1	0.5	0	0.5	0	0.5	0	0.5	2	951000	1	720000	3	5310000	2	4	Q62181	5.3	2	14.77	Semaphorin-3C
0.5	0	0.5	0	0.5	0	0.5	0.5	0	0.5	0	0.5	0	0.5	1	0.5	0	0.5	0	0.5	0	0.5	1	2580000	2	6160000	3	40500000	2	4	Q8CIG3	3.3	2	14.73	Lysine-specific histone demethylase 1B
0.5	0	0.5	0	0.5	0	0.5	0.5	0	0.5	0	0.5	0	0.5	1	3	41400000	1	7250000	3	2660000	2.33333	6	25200000	11	78800000	10	114000000	9	3.85714	Q9WV03	25	6	63.58	Protein FAM50A
0.5	0	0.5	0	1	1520000	0.666667	0.5	0	0.5	0	1	1950000	0.666667	1	5	33600000	0.5	0	0.5	0	2	7	21300000	7	43000000	9	103000000	7.66667	3.83333	Q9EPK7	15	11	101.82	Exportin-7
1	680000	0.5	0	1	1530000	0.833333	1	737000	1	366000	4	4180000	2	2.4	8	61600000	7	25900000	8	24900000	7.66667	28	77000000	27	256000000	33	536000000	29.3333	3.82609	Q8C2Q3	38.4	17	192.08	RNA-binding protein 14
0.5	0	0.5	0	0.5	0	0.5	0.5	0	0.5	0	0.5	0	0.5	1	3	13100000	2	4130000	0.5	0	1.83333	8	24000000	7	34000000	6	53200000	7	3.81818	P63154	10.8	6	48.19	Crooked neck-like protein 1
0.5	0	0.5	0	2	8710000	1	0.5	0	0.5	0	0.5	0	0.5	0.5	1	8390000	1	3200000	0.5	0	0.833333	0.5	0	5	35300000	4	36100000	3.16667	3.8	Q9R1T2	32.8	6	64.08	SUMO-activating enzyme subunit 1
1	8280000	0.5	0	1	5610000	0.833333	2	8590000	0.5	0	1	5400000	1.16667	1.4	6	28500000	4	13600000	3	2470000	4.33333	8	25500000	25	234000000	16	189000000	16.3333	3.76923	Q9Z277	17.7	18	176.93	Tyrosine-protein kinase BAZ1B
3	16700000	0.5	0	3	31500000	2.16667	2	13200000	0.5	0	3	20200000	1.83333	0.846154	4	15600000	4	9490000	0.5	0	2.83333	8	27100000	12	82800000	12	94500000	10.6667	3.76471	Q61687	9.8	16	154.55	Transcriptional regulator ATRX
0.5	0	0.5	0	0.5	0	0.5	0.5	0	0.5	0	1	760000	0.666667	1.33333	3	33800000	4	13900000	1	1770000	2.66667	4	11100000	7	69100000	19	215000000	10	3.75	Q9DAW6	26.4	10	102.77	U4/U6 small nuclear ribonucleoprotein Prp4
0.5	0	0.5	0	0.5	0	0.5	0.5	0	0.5	0	0.5	0	0.5	1	1	1260000	0.5	0	0.5	0	0.666667	0.5	0	2	2960000	5	17000000	2.5	3.75	Q8BGW1	16.9	4	37.07	Alpha-ketoglutarate-dependent dioxygenase FTO
0.5	0	0.5	0	0.5	0	0.5	0.5	0	0.5	0	0.5	0	0.5	1	1	1600000	0.5	0	0.5	0	0.666667	0.5	0	5	18200000	2	14100000	2.5	3.75	Q8CFC2	6.7	4	32.74	Myelin transcription factor 1
0.5	0	0.5	0	0.5	0	0.5	0.5	0	0.5	0	0.5	0	0.5	1	1	1260000	0.5	0	0.5	0	0.666667	0.5	0	3	7760000	4	11800000	2.5	3.75	P56671	16.7	3	30.07	Myc-associated zinc finger protein
0.5	0	0.5	0	1	896000	0.666667	0.5	0	0.5	0	1	2010000	0.666667	1	1	2700000	2	2660000	0.5	0	1.16667	2	5060000	9	27200000	2	5670000	4.33333	3.71429	Q9DCE5	30.8	8	65.83	p21-activated protein kinase-interacting protein 1
0.5	0	0.5	0	0.5	0	0.5	0.5	0	0.5	0	0.5	0	0.5	1	1	6170000	1	390000	1	517000	1	1	5960000	6	23900000	4	26500000	3.66667	3.66667	Q99LI7	16.5	8	80.56	Cleavage stimulation factor subunit 3
0.5	0	0.5	0	3	19800000	1.33333	2	17300000	0.5	0	2	10700000	1.5	1.125	2	27900000	0.5	0	0.5	0	1	7	45400000	2	20500000	2	17500000	3.66667	3.66667	O54984	31	7	78.83	ATPase Asna1
0.5	0	0.5	0	0.5	0	0.5	0.5	0	0.5	0	0.5	0	0.5	1	0.5	0	2	9990000	0.5	0	1	2	10100000	8	63500000	1	7810000	3.66667	3.66667	P56960	11.6	6	65.53	Exosome component 10
0.5	0	0.5	0	0.5	0	0.5	0.5	0	0.5	0	1	3050000	0.666667	1.33333	0.5	0	0.5	0	0.5	0	0.5	0.5	0	3	13900000	2	8410000	1.83333	3.66667	Q91WG8	8.8	4	41.18	Bifunctional UDP-N-acetylglucosamine 2-epimerase/N-acetylmannosamine kinase
0.5	0	0.5	0	0.5	0	0.5	0.5	0	0.5	0	0.5	0	0.5	1	0.5	0	0.5	0	0.5	0	0.5	0.5	0	1	2380000	4	51000000	1.83333	3.66667	Q80UK8	4.5	3	36.67	Integrator complex subunit 2
0.5	0	0.5	0	0.5	0	0.5	0.5	0	0.5	0	0.5	0	0.5	1	0.5	0	0.5	0	0.5	0	0.5	0.5	0	4	22900000	1	24600000	1.83333	3.66667	Q9Z148	4.7	4	30.63	Histone-lysine N-methyltransferase EHMT2
1	3610000	0.5	0	0.5	0	0.666667	0.5	0	0.5	0	0.5	0	0.5	0.75	0.5	0	0.5	0	0.5	0	0.5	0.5	0	3	19900000	2	17200000	1.83333	3.66667	Q9JHE7	14.5	3	28.81	Protein TSSC4
0.5	0	0.5	0	0.5	0	0.5	0.5	0	0.5	0	0.5	0	0.5	1	0.5	0	0.5	0	0.5	0	0.5	0.5	0	2	3130000	3	8190000	1.83333	3.66667	Q8K0L9	6.4	2	28.31	Zinc finger and BTB domain-containing protein 20
0.5	0	0.5	0	0.5	0	0.5	0.5	0	0.5	0	0.5	0	0.5	1	0.5	0	0.5	0	0.5	0	0.5	0.5	0	2	10600000	3	18700000	1.83333	3.66667	Q9JK23	14.1	3	25.21	Proteasome assembly chaperone 1
0.5	0	0.5	0	0.5	0	0.5	0.5	0	0.5	0	0.5	0	0.5	1	0.5	0	0.5	0	0.5	0	0.5	0.5	0	3	12300000	2	15200000	1.83333	3.66667	Q8K1C9	6.5	3	23.99	Leucine-rich repeat-containing protein 41
0.5	0	0.5	0	0.5	0	0.5	0.5	0	0.5	0	0.5	0	0.5	1	0.5	0	0.5	0	0.5	0	0.5	0.5	0	3	8630000	2	7600000	1.83333	3.66667	Q8BM39	11.6	2	23.22	Pre-mRNA-splicing factor 18
0.5	0	0.5	0	0.5	0	0.5	0.5	0	0.5	0	0.5	0	0.5	1	0.5	0	0.5	0	0.5	0	0.5	0.5	0	2	12300000	3	20700000	1.83333	3.66667	Q8CG46	3.2	3	21.65	Structural maintenance of chromosomes protein 5
0.5	0	0.5	0	0.5	0	0.5	0.5	0	0.5	0	0.5	0	0.5	1	0.5	0	0.5	0	0.5	0	0.5	4	9150000	1	1880000	0.5	0	1.83333	3.66667	Q8VDK1	8.6	2	20.93	Nitrilase homolog 1
0.5	0	0.5	0	0.5	0	0.5	0.5	0	0.5	0	0.5	0	0.5	1	0.5	0	0.5	0	0.5	0	0.5	0.5	0	3	11200000	2	5890000	1.83333	3.66667	Q9JL70	2.8	3	20.88	Fanconi anemia group A protein homolog
0.5	0	0.5	0	0.5	0	0.5	0.5	0	0.5	0	0.5	0	0.5	1	0.5	0	0.5	0	0.5	0	0.5	0.5	0	2	10700000	3	19000000	1.83333	3.66667	O08811	5	2	19.89	TFIIH basal transcription factor complex helicase XPD subunit
0.5	0	0.5	0	0.5	0	0.5	0.5	0	0.5	0	0.5	0	0.5	1	0.5	0	0.5	0	0.5	0	0.5	0.5	0	3	15200000	2	5220000	1.83333	3.66667	Q3UXZ9	1.8	2	19.4	Lysine-specific demethylase 5A
0.5	0	0.5	0	0.5	0	0.5	0.5	0	0.5	0	0.5	0	0.5	1	0.5	0	0.5	0	0.5	0	0.5	0.5	0	3	7580000	2	3170000	1.83333	3.66667	Q6DID5	5.8	2	19	PWWP domain-containing protein MUM1
0.5	0	0.5	0	0.5	0	0.5	0.5	0	0.5	0	0.5	0	0.5	1	0.5	0	0.5	0	0.5	0	0.5	0.5	0	2	8200000	3	15600000	1.83333	3.66667	Q9Z1K5	7.3	2	16.77	E3 ubiquitin-protein ligase ARIH1
0.5	0	0.5	0	0.5	0	0.5	0.5	0	0.5	0	0.5	0	0.5	1	0.5	0	0.5	0	0.5	0	0.5	0.5	0	3	4780000	2	8280000	1.83333	3.66667	Q60867	6.7	2	15.57	Neurogenic differentiation factor 1
6	94700000	1	3410000	3	44800000	3.33333	5	47200000	1	4600000	3	26200000	3	0.9	2	32400000	0.5	0	3	13500000	1.83333	7	72400000	6	82400000	7	184000000	6.66667	3.63636	P70349	71.4	5	79.88	Histidine triad nucleotide-binding protein 1
0.5	0	0.5	0	1	352000	0.666667	0.5	0	0.5	0	1	1490000	0.666667	1	2	2700000	2	6970000	1	444000	1.66667	4	8620000	5	14600000	9	48100000	6	3.6	Q7TPD0	9	6	61.27	Integrator complex subunit 3
2	11500000	1	5170000	2	11200000	1.66667	2	22800000	0.5	0	1	7440000	1.16667	0.7	1	5680000	1	2480000	0.5	0	0.833333	2	8040000	3	8870000	4	23000000	3	3.6	P60898	37.6	3	32.93	DNA-directed RNA polymerase II subunit RPB9
3	8000000	1	2890000	6	20000000	3.33333	4	11400000	1	1840000	5	20100000	3.33333	1	7	73100000	3	5530000	2	6440000	4	8	25500000	16	145000000	19	276000000	14.3333	3.58333	P97447	57.8	12	130.21	Four and a half LIM domains protein 1
6	21100000	2	8310000	10	34600000	6	5	23300000	2	5170000	15	40500000	7.33333	1.22222	16	161000000	13	90500000	6	13100000	11.6667	26	156000000	55	428000000	43	483000000	41.3333	3.54286	Q4VA53	17.7	21	214.04	Sister chromatid cohesion protein PDS5 homolog B
0.5	0	0.5	0	0.5	0	0.5	0.5	0	0.5	0	1	309000	0.666667	1.33333	1	13300000	1	6630000	2	1560000	1.33333	2	4470000	7	56300000	5	80400000	4.66667	3.5	Q8BTV2	29.7	9	90.86	Cleavage and polyadenylation specificity factor subunit 7
0.5	0	0.5	0	2	9350000	1	0.5	0	0.5	0	2	10500000	1	1	3	18800000	0.5	0	0.5	0	1.33333	2	4650000	5	27800000	7	75900000	4.66667	3.5	Q9CRC8	18.6	6	69.49	Leucine-rich repeat-containing protein 40
0.5	0	0.5	0	0.5	0	0.5	0.5	0	0.5	0	0.5	0	0.5	1	3	6810000	0.5	0	0.5	0	1.33333	2	4550000	7	19900000	5	16500000	4.66667	3.5	Q8K2X3	26.4	5	50.24	CST complex subunit STN1
0.5	0	0.5	0	0.5	0	0.5	0.5	0	0.5	0	0.5	0	0.5	1	1	1120000	0.5	0	0.5	0	0.666667	1	1620000	3	18300000	3	12200000	2.33333	3.5	Q9DBY8	7.2	4	43.01	Nuclear valosin-containing protein-like
0.5	0	0.5	0	2	11400000	1	0.5	0	0.5	0	2	9300000	1	1	0.5	0	1	4500000	0.5	0	0.666667	2	8430000	3	12700000	2	18400000	2.33333	3.5	Q5U4D9	20.2	4	41.38	THO complex subunit 6 homolog
0.5	0	0.5	0	0.5	0	0.5	0.5	0	0.5	0	0.5	0	0.5	1	1	3160000	0.5	0	0.5	0	0.666667	2	2530000	4	11900000	1	1740000	2.33333	3.5	P27641	6.2	3	34.42	X-ray repair cross-complementing protein 5
0.5	0	0.5	0	0.5	0	0.5	0.5	0	0.5	0	0.5	0	0.5	1	1	2070000	0.5	0	0.5	0	0.666667	1	2910000	5	18300000	1	5520000	2.33333	3.5	Q8R3C0	9.6	3	34.25	Mini-chromosome maintenance complex-binding protein
0.5	0	0.5	0	1	3940000	0.666667	0.5	0	0.5	0	0.5	0	0.5	0.75	0.5	0	1	1330000	0.5	0	0.666667	2	5750000	3	8670000	2	8530000	2.33333	3.5	Q8QZV7	8.4	4	27.27	Protein asunder homolog
0.5	0	0.5	0	1	3790000	0.666667	0.5	0	0.5	0	2	9910000	1	1.5	1	1650000	0.5	0	0.5	0	0.666667	1	9440000	3	20300000	3	26600000	2.33333	3.5	Q9CWS4	7.3	3	27.08	Integrator complex subunit 11
0.5	0	0.5	0	1	5020000	0.666667	0.5	0	0.5	0	2	7220000	1	1.5	1	2280000	0.5	0	0.5	0	0.666667	1	5120000	4	21100000	2	4040000	2.33333	3.5	Q8BIZ6	13	3	26.77	Smad nuclear-interacting protein 1
0.5	0	0.5	0	0.5	0	0.5	0.5	0	0.5	0	0.5	0	0.5	1	0.5	0	1	1200000	0.5	0	0.666667	2	8150000	4	21700000	1	8270000	2.33333	3.5	P48381	6.6	2	24.39	Transcription factor RFX3
0.5	0	0.5	0	0.5	0	0.5	0.5	0	0.5	0	0.5	0	0.5	1	0.5	0	1	6880000	0.5	0	0.666667	2	16000000	3	16900000	2	16800000	2.33333	3.5	Q8BVQ5	10.8	2	20.9	Protein phosphatase methylesterase 1
1	1140000	0.5	0	0.5	0	0.666667	1	1440000	0.5	0	1	2110000	0.833333	1.25	4	40100000	2	27400000	0.5	0	2.16667	6	38900000	9	74200000	7	72300000	7.33333	3.38462	Q8CGZ0	10.1	6	75.36	Calcium homeostasis endoplasmic reticulum protein
0.5	0	0.5	0	1	7860000	0.666667	0.5	0	0.5	0	2	10100000	1	1.5	3	26700000	3	15500000	2	3490000	2.66667	13	62400000	8	69100000	6	86200000	9	3.375	Q9DBJ1	41.3	8	99.01	Phosphoglycerate mutase 1
0.5	0	0.5	0	2	32600000	1	0.5	0	0.5	0	3	51800000	1.33333	1.33333	6	106000000	8	33100000	3	2550000	5.66667	14	71500000	18	178000000	25	377000000	19	3.35294	Q8BFY9	25.1	16	161.47	Transportin-1
0.5	0	0.5	0	0.5	0	0.5	0.5	0	0.5	0	0.5	0	0.5	1	7	30800000	1	2400000	1	684000	3	5	15800000	12	84400000	13	104000000	10	3.33333	Q91VH6	53.5	8	94.45	Protein MEMO1
2	10700000	1	6420000	4	40700000	2.33333	0.5	0	2	11400000	3	30600000	1.83333	0.785714	2	1360000	2	2440000	0.5	0	1.5	4	13000000	6	24600000	5	22800000	5	3.33333	Q8CCF0	20.4	6	70.02	U4/U6 small nuclear ribonucleoprotein Prp31
3	22100000	1	2140000	1	6820000	1.66667	2	11100000	0.5	0	1	7280000	1.16667	0.7	0.5	0	2	10400000	0.5	0	1	5	19700000	3	12900000	2	9830000	3.33333	3.33333	Q8CI94	12.3	6	67.3	Glycogen phosphorylase, brain form
0.5	0	0.5	0	0.5	0	0.5	0.5	0	0.5	0	2	5800000	1	2	0.5	0	0.5	0	0.5	0	0.5	2	24700000	2	5790000	1	2000000	1.66667	3.33333	P52624	37.2	6	55.63	Uridine phosphorylase 1
0.5	0	0.5	0	1	2460000	0.666667	0.5	0	0.5	0	1	2010000	0.666667	1	2	1480000	2	1210000	2	612000	2	7	7490000	8	28800000	5	47600000	6.66667	3.33333	Q9Z2D8	22.1	5	55.1	Methyl-CpG-binding domain protein 3
0.5	0	1	484000	1	3140000	0.833333	0.5	0	0.5	0	1	1350000	0.666667	0.8	0.5	0	2	7110000	0.5	0	1	3	10200000	3	19800000	4	47500000	3.33333	3.33333	Q9CXG3	14.6	4	53.57	Peptidyl-prolyl cis-trans isomerase-like 4
0.5	0	0.5	0	0.5	0	0.5	0.5	0	0.5	0	0.5	0	0.5	1	2	27300000	0.5	0	0.5	0	1	2	5150000	5	31400000	3	37800000	3.33333	3.33333	Q7TQK1	10.9	6	48.18	Integrator complex subunit 7
0.5	0	0.5	0	0.5	0	0.5	0.5	0	1	1440000	1	864000	0.833333	1.66667	0.5	0	0.5	0	0.5	0	0.5	1	2050000	1	9350000	3	33100000	1.66667	3.33333	Q6NZB0	21.3	3	35.88	DnaJ homolog subfamily C member 8
0.5	0	0.5	0	0.5	0	0.5	0.5	0	0.5	0	0.5	0	0.5	1	2	13400000	0.5	0	0.5	0	1	1	3190000	3	17500000	6	75800000	3.33333	3.33333	P49586	13	3	34.55	Choline-phosphate cytidylyltransferase A
0.5	0	0.5	0	1	3730000	0.666667	0.5	0	0.5	0	1	4450000	0.666667	1	0.5	0	0.5	0	0.5	0	0.5	2	4120000	2	27100000	1	2380000	1.66667	3.33333	Q8K2Q7	11.1	3	28.82	BRO1 domain-containing protein BROX
0.5	0	0.5	0	0.5	0	0.5	0.5	0	0.5	0	1	667000	0.666667	1.33333	0.5	0	0.5	0	0.5	0	0.5	2	2330000	1	1650000	2	6970000	1.66667	3.33333	Q8K268	9.7	3	25.86	ATP-binding cassette sub-family F member 3
0.5	0	0.5	0	0.5	0	0.5	0.5	0	0.5	0	0.5	0	0.5	1	0.5	0	0.5	0	0.5	0	0.5	2	3360000	1	4880000	2	10100000	1.66667	3.33333	Q9ESJ0	3.9	3	23.41	Exportin-4
0.5	0	0.5	0	0.5	0	0.5	0.5	0	0.5	0	0.5	0	0.5	1	0.5	0	0.5	0	0.5	0	0.5	0.5	0	4	23500000	0.5	0	1.66667	3.33333	A2AGH6	2.1	3	22.99	Mediator of RNA polymerase II transcription subunit 12
0.5	0	0.5	0	0.5	0	0.5	0.5	0	0.5	0	0.5	0	0.5	1	0.5	0	0.5	0	0.5	0	0.5	1	1730000	2	19200000	2	31700000	1.66667	3.33333	Q8R3P6	10	3	22.97	von Willebrand factor A domain-containing protein 9
0.5	0	0.5	0	0.5	0	0.5	0.5	0	0.5	0	0.5	0	0.5	1	0.5	0	0.5	0	0.5	0	0.5	1	4020000	1	6510000	3	22900000	1.66667	3.33333	Q6PAL0	3.2	2	22.88	BEN domain-containing protein 3
0.5	0	0.5	0	0.5	0	0.5	0.5	0	0.5	0	0.5	0	0.5	1	0.5	0	0.5	0	0.5	0	0.5	4	24600000	0.5	0	0.5	0	1.66667	3.33333	O88653	31.4	2	21.12	Ragulator complex protein LAMTOR3
0.5	0	0.5	0	0.5	0	0.5	0.5	0	0.5	0	2	3630000	1	2	0.5	0	0.5	0	0.5	0	0.5	2	2430000	1	2110000	2	16100000	1.66667	3.33333	Q9CY97	16.4	2	19.67	RNA polymerase II subunit A C-terminal domain phosphatase SSU72
0.5	0	0.5	0	0.5	0	0.5	0.5	0	0.5	0	0.5	0	0.5	1	0.5	0	0.5	0	0.5	0	0.5	1	523000	2	6260000	2	8130000	1.66667	3.33333	Q9D7S9	16.8	2	19.63	Charged multivesicular body protein 5
0.5	0	0.5	0	0.5	0	0.5	0.5	0	0.5	0	0.5	0	0.5	1	0.5	0	0.5	0	0.5	0	0.5	0.5	0	0.5	0	4	50400000	1.66667	3.33333	Q9WUJ8	11.4	2	18.97	Origin recognition complex subunit 6
0.5	0	0.5	0	0.5	0	0.5	0.5	0	0.5	0	0.5	0	0.5	1	0.5	0	0.5	0	0.5	0	0.5	0.5	0	0.5	0	4	81000000	1.66667	3.33333	Q9D032	6.7	2	18.14	Single-stranded DNA-binding protein 3
0.5	0	0.5	0	0.5	0	0.5	0.5	0	0.5	0	0.5	0	0.5	1	0.5	0	0.5	0	0.5	0	0.5	1	3740000	2	9120000	2	9290000	1.66667	3.33333	Q9D6Y9	4.2	2	16.76	1,4-alpha-glucan-branching enzyme
0.5	0	0.5	0	0.5	0	0.5	0.5	0	0.5	0	0.5	0	0.5	1	0.5	0	0.5	0	0.5	0	0.5	0.5	0	4	7780000	0.5	0	1.66667	3.33333	Q3UGR5	18.5	2	15.02	Haloacid dehalogenase-like hydrolase domain-containing protein 2
0.5	0	0.5	0	3	9620000	1.33333	0.5	0	0.5	0	1	3060000	0.666667	0.5	2	18400000	4	15300000	1	1150000	2.33333	7	17900000	6	23000000	10	80800000	7.66667	3.28571	P08775	13.9	13	132.45	DNA-directed RNA polymerase II subunit RPB1
1	359000	2	708000	2	1080000	1.66667	1	472000	1	335000	2	1220000	1.33333	0.8	3	19000000	2	3210000	0.5	0	1.83333	4	8180000	8	59600000	6	57700000	6	3.27273	Q9D0N7	9.2	4	42.33	Chromatin assembly factor 1 subunit B
0.5	0	0.5	0	1	1540000	0.666667	0.5	0	0.5	0	2	5420000	1	1.5	8	68600000	4	13000000	4	2980000	5.33333	10	34000000	21	191000000	21	269000000	17.3333	3.25	O55201	26	15	184.35	Transcription elongation factor SPT5
12	47200000	12	71400000	14	93200000	12.6667	17	88300000	12	70100000	11	72700000	13.3333	1.05263	0.5	0	1	764000	0.5	0	0.666667	3	17000000	3	24600000	0.5	0	2.16667	3.25	Q60692	61.3	10	129.84	Proteasome subunit beta type-6
0.5	0	0.5	0	5	52500000	2	0.5	0	0.5	0	5	25600000	2	1	3	15200000	4	8630000	1	764000	2.66667	3	13700000	13	113000000	10	71500000	8.66667	3.25	Q9CSN1	31.7	10	110.51	SNW domain-containing protein 1
0.5	0	0.5	0	2	18100000	1	0.5	0	0.5	0	1	7520000	0.666667	0.666667	1	3880000	0.5	0	0.5	0	0.666667	4	20400000	2	19500000	0.5	0	2.16667	3.25	O88545	24.6	5	46.44	COP9 signalosome complex subunit 6
0.5	0	0.5	0	0.5	0	0.5	1	2360000	0.5	0	1	2070000	0.833333	1.66667	1	6680000	1	841000	0.5	0	0.833333	3	2560000	3	5460000	2	9510000	2.66667	3.2	Q8VHH5	7.9	5	40.79	Arf-GAP with GTPase, ANK repeat and PH domain-containing protein 3
0.5	0	0.5	0	0.5	0	0.5	0.5	0	0.5	0	0.5	0	0.5	1	1	1480000	1	2800000	0.5	0	0.833333	2	5850000	4	21200000	2	8730000	2.66667	3.2	Q91X20	7.3	3	29.24	Set1/Ash2 histone methyltransferase complex subunit ASH2
0.5	0	0.5	0	0.5	0	0.5	0.5	0	0.5	0	0.5	0	0.5	1	1	3790000	1	4760000	0.5	0	0.833333	2	3480000	3	10400000	3	11300000	2.66667	3.2	Q9CQ48	28	2	26.2	NudC domain-containing protein 2
0.5	0	0.5	0	0.5	0	0.5	0.5	0	0.5	0	0.5	0	0.5	1	1	16600000	1	1970000	0.5	0	0.833333	2	1830000	3	7820000	3	28700000	2.66667	3.2	Q9CT10	8.3	3	23.38	Ran-binding protein 3
1	3850000	0.5	0	5	20900000	2.16667	0.5	0	0.5	0	5	28200000	2	0.923077	13	109000000	10	70200000	5	16200000	9.33333	26	126000000	35	334000000	28	467000000	29.6667	3.17857	Q6A068	43	19	248.99	Cell division cycle 5-like protein
0.5	0	0.5	0	0.5	0	0.5	0.5	0	0.5	0	0.5	0	0.5	1	5	84600000	5	29900000	2	5120000	4	11	38600000	14	212000000	13	356000000	12.6667	3.16667	Q9WVA3	37.4	8	88.05	Mitotic checkpoint protein BUB3
0.5	0	0.5	0	2	9810000	1	1	3440000	0.5	0	2	2940000	1.16667	1.16667	8	144000000	11	78400000	7	19500000	8.66667	22	58600000	31	251000000	29	503000000	27.3333	3.15385	O09106	31.5	9	105	Histone deacetylase 1
0.5	0	0.5	0	0.5	0	0.5	0.5	0	0.5	0	0.5	0	0.5	1	3	39600000	3	12900000	1	865000	2.33333	3	8410000	10	54400000	9	88000000	7.33333	3.14286	P02340	36.1	8	86.87	Cellular tumor antigen p53
0.5	0	0.5	0	0.5	0	0.5	0.5	0	0.5	0	0.5	0	0.5	1	0.5	0	1	1210000	2	1640000	1.16667	2	3560000	5	24800000	4	47800000	3.66667	3.14286	Q69Z99	8.8	3	37.46	Zinc finger protein 512
0.5	0	0.5	0	0.5	0	0.5	0.5	0	0.5	0	0.5	0	0.5	1	6	87400000	6	34700000	3	8220000	5	15	53700000	14	128000000	18	261000000	15.6667	3.13333	Q3UKJ7	28.4	9	105.18	WD40 repeat-containing protein SMU1
2	5950000	1	1500000	3	17100000	2	1	710000	0.5	0	2	5270000	1.16667	0.583333	3	13000000	4	46800000	2	1140000	3	7	52000000	10	113000000	11	243000000	9.33333	3.11111	Q8VH51	32.2	11	119.86	RNA-binding protein 39
0.5	0	0.5	0	0.5	0	0.5	0.5	0	0.5	0	1	4070000	0.666667	1.33333	2	9860000	2	6550000	0.5	0	1.5	3	7310000	6	39300000	5	63300000	4.66667	3.11111	Q9D6T0	24.2	4	45.19	Nitric oxide synthase-interacting protein
0.5	0	1	4430000	3	17400000	1.5	2	7160000	5	25000000	2	7990000	3	2	10	105000000	8	53500000	2	4850000	6.66667	19	121000000	21	172000000	22	306000000	20.6667	3.1	Q9Z2N8	37.2	10	133.09	Actin-like protein 6A
0.5	0	1	3820000	4	29500000	1.83333	0.5	0	0.5	0	1	2810000	0.666667	0.363636	4	90900000	2	28200000	0.5	0	2.16667	7	37700000	10	96300000	3	64200000	6.66667	3.07692	Q6PE01	42.1	8	95.48	U5 small nuclear ribonucleoprotein 40 kDa protein
1	3080000	0.5	0	2	5110000	1.16667	0.5	0	0.5	0	2	4630000	1	0.857143	13	108000000	11	43900000	3	5870000	9	16	55200000	28	144000000	37	379000000	27	3	Q9CU62	25.7	24	259.46	Structural maintenance of chromosomes protein 1A
0.5	0	0.5	0	0.5	0	0.5	0.5	0	0.5	0	0.5	0	0.5	1	14	196000000	9	97200000	9	25900000	10.6667	26	138000000	36	448000000	34	605000000	32	3	Q921F4	45.8	16	193.76	Heterogeneous nuclear ribonucleoprotein L-like
1	1170000	0.5	0	0.5	0	0.666667	0.5	0	0.5	0	3	16000000	1.33333	2	6	59800000	4	10100000	1	3370000	3.66667	12	42700000	12	94300000	9	149000000	11	3	Q64674	53.6	11	126.61	Spermidine synthase
0.5	0	0.5	0	0.5	0	0.5	0.5	0	0.5	0	0.5	0	0.5	1	3	14100000	4	11300000	1	744000	2.66667	8	18700000	9	34400000	7	65300000	8	3	O35218	18.4	9	99.92	Cleavage and polyadenylation specificity factor subunit 2
0.5	0	0.5	0	1	3560000	0.666667	0.5	0	0.5	0	2	6930000	1	1.5	0.5	0	2	10200000	0.5	0	1	1	2150000	7	46100000	1	1620000	3	3	Q8R3G1	31.3	6	71.43	Nuclear inhibitor of protein phosphatase 1
0.5	0	0.5	0	0.5	0	0.5	0.5	0	0.5	0	0.5	0	0.5	1	4	16400000	2	17700000	1	700000	2.33333	5	15400000	9	59000000	7	47200000	7	3	Q91W39	20	7	65.93	Nuclear receptor coactivator 5
0.5	0	0.5	0	0.5	0	0.5	0.5	0	0.5	0	1	1300000	0.666667	1.33333	2	11800000	0.5	0	2	2580000	1.5	0.5	0	9	52100000	4	41400000	4.5	3	Q80VD1	21.6	6	60.39	Protein FAM98B
0.5	0	0.5	0	0.5	0	0.5	1	1420000	0.5	0	0.5	0	0.666667	1.33333	1	3750000	1	2570000	0.5	0	0.833333	2	5830000	0.5	0	5	28800000	2.5	3	Q91V12	18.3	5	42.55	Cytosolic acyl coenzyme A thioester hydrolase
3	30200000	2	17200000	1	27800000	2	2	8110000	2	11700000	1	30000000	1.66667	0.833333	1	3650000	0.5	0	0.5	0	0.666667	2	13200000	2	17100000	2	28400000	2	3	Q3TSG4	16.4	3	39.84	RNA demethylase ALKBH5
0.5	0	0.5	0	2	4980000	1	0.5	0	0.5	0	2	5860000	1	1	0.5	0	0.5	0	0.5	0	0.5	0.5	0	3	23900000	1	5210000	1.5	3	Q8CFE2	17.9	4	36.99	UPF0609 protein C4orf27 homolog
0.5	0	0.5	0	0.5	0	0.5	0.5	0	0.5	0	0.5	0	0.5	1	0.5	0	0.5	0	0.5	0	0.5	0.5	0	1	3060000	3	12400000	1.5	3	Q3URQ0	5.4	3	32.97	Testis-expressed sequence 10 protein
0.5	0	0.5	0	0.5	0	0.5	0.5	0	0.5	0	0.5	0	0.5	1	0.5	0	0.5	0	0.5	0	0.5	2	3090000	0.5	0	2	11000000	1.5	3	Q00422	11	3	30.39	GA-binding protein alpha chain
0.5	0	0.5	0	1	1020000	0.666667	1	868000	0.5	0	1	691000	0.833333	1.25	1	5710000	0.5	0	0.5	0	0.666667	2	4460000	3	10800000	1	6570000	2	3	Q8BHJ9	9	3	29.5	Pre-mRNA-splicing factor SLU7
0.5	0	0.5	0	0.5	0	0.5	0.5	0	0.5	0	0.5	0	0.5	1	0.5	0	0.5	0	0.5	0	0.5	3	7190000	1	3650000	0.5	0	1.5	3	P62774	49.1	3	28.23	Myotrophin
0.5	0	0.5	0	0.5	0	0.5	0.5	0	0.5	0	0.5	0	0.5	1	0.5	0	0.5	0	0.5	0	0.5	2	9220000	2	4330000	0.5	0	1.5	3	P19426	14.4	3	28.18	Negative elongation factor E
0.5	0	0.5	0	0.5	0	0.5	0.5	0	0.5	0	0.5	0	0.5	1	1	12100000	0.5	0	0.5	0	0.666667	2	3740000	3	24100000	1	3940000	2	3	P60762	8.5	2	27.23	Mortality factor 4-like protein 1
0.5	0	0.5	0	0.5	0	0.5	0.5	0	0.5	0	0.5	0	0.5	1	2	6160000	0.5	0	0.5	0	1	1	1670000	4	8600000	4	15600000	3	3	Q4VBE8	7.1	2	25.8	WD repeat-containing protein 18
0.5	0	0.5	0	0.5	0	0.5	0.5	0	0.5	0	0.5	0	0.5	1	0.5	0	0.5	0	0.5	0	0.5	0.5	0	2	5320000	2	7340000	1.5	3	Q8BUI3	5.7	2	25.06	Leucine-rich repeat and WD repeat-containing protein 1
2	13800000	0.5	0	1	5970000	1.16667	1	3420000	0.5	0	2	15200000	1.16667	1	0.5	0	0.5	0	0.5	0	0.5	1	4900000	3	11500000	0.5	0	1.5	3	Q9CR86	31.7	2	24.36	Calcium-regulated heat stable protein 1
0.5	0	0.5	0	2	6170000	1	2	3130000	0.5	0	2	4400000	1.5	1.5	0.5	0	0.5	0	0.5	0	0.5	0.5	0	2	3640000	2	12800000	1.5	3	Q8CEC6	5.5	3	24.02	Peptidylprolyl isomerase domain and WD repeat-containing protein 1
0.5	0	0.5	0	0.5	0	0.5	0.5	0	0.5	0	0.5	0	0.5	1	1	5050000	1	1530000	0.5	0	0.833333	0.5	0	4	19400000	3	11400000	2.5	3	O88291	8.1	3	23.49	DBIRD complex subunit ZNF326
0.5	0	0.5	0	0.5	0	0.5	0.5	0	0.5	0	0.5	0	0.5	1	0.5	0	0.5	0	0.5	0	0.5	1	1070000	3	10900000	0.5	0	1.5	3	Q571G4	4.9	2	23.15	Protein lin-54 homolog
2	10800000	0.5	0	3	7760000	1.83333	3	8290000	0.5	0	0.5	0	1.33333	0.727273	1	4600000	0.5	0	0.5	0	0.666667	1	4060000	3	16000000	2	19500000	2	3	P28740	5.9	3	22.8	Kinesin-like protein KIF2A
0.5	0	0.5	0	0.5	0	0.5	0.5	0	0.5	0	0.5	0	0.5	1	0.5	0	0.5	0	0.5	0	0.5	0.5	0	3	6370000	1	363000	1.5	3	Q924H2	3.6	3	22.06	Mediator of RNA polymerase II transcription subunit 15
0.5	0	0.5	0	0.5	0	0.5	0.5	0	0.5	0	0.5	0	0.5	1	0.5	0	0.5	0	0.5	0	0.5	0.5	0	1	4810000	3	28000000	1.5	3	Q60611	3.9	2	20.61	DNA-binding protein SATB1
0.5	0	0.5	0	0.5	0	0.5	0.5	0	0.5	0	0.5	0	0.5	1	0.5	0	0.5	0	0.5	0	0.5	0.5	0	3	11800000	1	15500000	1.5	3	Q9R0I7	2.7	3	20.52	YLP motif-containing protein 1
0.5	0	0.5	0	0.5	0	0.5	0.5	0	0.5	0	0.5	0	0.5	1	0.5	0	0.5	0	0.5	0	0.5	2	1710000	2	6230000	0.5	0	1.5	3	Q6P5C5	17.2	2	20.13	Single-strand selective monofunctional uracil DNA glycosylase
0.5	0	0.5	0	0.5	0	0.5	0.5	0	0.5	0	0.5	0	0.5	1	0.5	0	0.5	0	0.5	0	0.5	1	3830000	3	9080000	0.5	0	1.5	3	Q99PL6	7.2	2	18.98	UBX domain-containing protein 6
0.5	0	0.5	0	0.5	0	0.5	0.5	0	0.5	0	0.5	0	0.5	1	0.5	0	0.5	0	0.5	0	0.5	0.5	0	2	16900000	2	42800000	1.5	3	P31266	5.3	2	18.17	Recombining binding protein suppressor of hairless
0.5	0	0.5	0	0.5	0	0.5	0.5	0	0.5	0	0.5	0	0.5	1	0.5	0	0.5	0	0.5	0	0.5	0.5	0	2	11800000	2	29400000	1.5	3	P09450	8.7	2	17.14	Transcription factor jun-B
0.5	0	0.5	0	1	6310000	0.666667	0.5	0	0.5	0	2	12000000	1	1.5	0.5	0	0.5	0	0.5	0	0.5	0.5	0	2	6790000	2	4300000	1.5	3	Q99K95	10.4	2	17.12	Protein RTF2 homolog
0.5	0	0.5	0	0.5	0	0.5	0.5	0	0.5	0	0.5	0	0.5	1	1	5490000	0.5	0	0.5	0	0.666667	3	10200000	2	15400000	1	18800000	2	3	Q61048	12.7	2	16.68	WW domain-binding protein 4
0.5	0	0.5	0	0.5	0	0.5	0.5	0	0.5	0	0.5	0	0.5	1	0.5	0	0.5	0	0.5	0	0.5	0.5	0	1	3570000	3	4430000	1.5	3	Q8K4P0	2.5	2	15.67	pre-mRNA 3' end processing protein WDR33
0.5	0	0.5	0	0.5	0	0.5	0.5	0	0.5	0	0.5	0	0.5	1	0.5	0	0.5	0	0.5	0	0.5	0.5	0	2	14100000	2	12800000	1.5	3	Q9CZ15	7.6	1	15.29	DNA replication complex GINS protein PSF1
0.5	0	0.5	0	0.5	0	0.5	0.5	0	0.5	0	0.5	0	0.5	1	0.5	0	0.5	0	0.5	0	0.5	0.5	0	2	33100000	2	33000000	1.5	3	Q9D6L8	11.8	1	14.36	Peptidyl-prolyl cis-trans isomerase-like 3
0.5	0	0.5	0	0.5	0	0.5	0.5	0	0.5	0	0.5	0	0.5	1	0.5	0	0.5	0	0.5	0	0.5	0.5	0	2	2430000	2	3400000	1.5	3	Q69ZK6	0.7	1	14.03	Probable JmjC domain-containing histone demethylation protein 2C
0.5	0	0.5	0	0.5	0	0.5	0.5	0	0.5	0	0.5	0	0.5	1	0.5	0	0.5	0	0.5	0	0.5	0.5	0	2	6730000	2	6610000	1.5	3	P48301	2.6	2	13.94	Transcriptional enhancer factor TEF-4
0.5	0	0.5	0	0.5	0	0.5	0.5	0	0.5	0	0.5	0	0.5	1	0.5	0	0.5	0	0.5	0	0.5	0.5	0	2	10100000	2	17000000	1.5	3	Q80WC7	3.9	1	13.88	Arf-GAP domain and FG repeat-containing protein 2
0.5	0	0.5	0	0.5	0	0.5	0.5	0	0.5	0	0.5	0	0.5	1	0.5	0	0.5	0	0.5	0	0.5	2	3170000	0.5	0	2	4050000	1.5	3	Q03958	8.6	2	13.76	Prefoldin subunit 6
15	96800000	6	28200000	36	185000000	19	13	71900000	10	30600000	21	137000000	14.6667	0.77193	14	110000000	17	80300000	4	14300000	11.6667	26	116000000	39	406000000	39	734000000	34.6667	2.97143	Q9JIF0	60.1	20	227.72	Protein arginine N-methyltransferase 1
0.5	0	0.5	0	0.5	0	0.5	0.5	0	0.5	0	1	1280000	0.666667	1.33333	5	13500000	4	7260000	0.5	0	3.16667	5	10900000	11	36900000	12	84000000	9.33333	2.94737	Q99P31	37.2	8	75.06	Hsp70-binding protein 1
2	11100000	0.5	0	3	16100000	1.83333	1	5440000	0.5	0	1	8720000	0.833333	0.454545	10	66300000	6	16700000	1	271000	5.66667	9	21700000	19	90600000	22	192000000	16.6667	2.94118	P43247	21.8	12	121.21	DNA mismatch repair protein Msh2
0.5	0	0.5	0	1	3040000	0.666667	0.5	0	0.5	0	2	14000000	1	1.5	6	47100000	5	15200000	2	1380000	4.33333	8	15800000	16	87900000	14	158000000	12.6667	2.92308	P60670	39.4	15	166.09	Nuclear protein localization protein 4 homolog
0.5	0	0.5	0	0.5	0	0.5	1	3340000	0.5	0	0.5	0	0.666667	1.33333	1	23900000	4	12400000	0.5	0	1.83333	6	17000000	6	54300000	4	34100000	5.33333	2.90909	Q9CR16	20.5	5	45.65	Peptidyl-prolyl cis-trans isomerase D
0.5	0	0.5	0	0.5	0	0.5	0.5	0	0.5	0	0.5	0	0.5	1	1	14300000	3	6430000	0.5	0	1.5	3	6260000	5	43500000	5	65600000	4.33333	2.88889	P62340	32.7	4	42.97	TATA box-binding protein-like protein 1
1	1250000	0.5	0	4	10500000	1.83333	0.5	0	0.5	0	6	13000000	2.33333	1.27273	6	39800000	1	636000	1	770000	2.66667	2	2580000	10	44700000	11	148000000	7.66667	2.875	Q8BHS3	38.3	11	103.94	Pre-mRNA-splicing factor RBM22
0.5	0	0.5	0	0.5	0	0.5	0.5	0	0.5	0	0.5	0	0.5	1	3	4250000	0.5	0	0.5	0	1.33333	3	5410000	8	36700000	0.5	0	3.83333	2.875	Q8BH69	22.7	5	50.72	Selenide, water dikinase 1
0.5	0	0.5	0	2	13100000	1	1	4600000	0.5	0	1	8130000	0.833333	0.833333	8	80900000	3	17600000	0.5	0	3.83333	8	51000000	13	125000000	12	259000000	11	2.86957	O35654	25.3	7	90.12	DNA polymerase delta subunit 2
0.5	0	0.5	0	1	1470000	0.666667	0.5	0	0.5	0	2	4800000	1	1.5	1	6130000	0.5	0	2	2390000	1.16667	2	5880000	2	6240000	6	44000000	3.33333	2.85714	Q9QXK7	17.5	6	57.65	Cleavage and polyadenylation specificity factor subunit 3
0.5	0	0.5	0	0.5	0	0.5	0.5	0	0.5	0	0.5	0	0.5	1	2	15700000	1	3610000	0.5	0	1.16667	2	7430000	2	10800000	6	71500000	3.33333	2.85714	Q9DC28	20	5	44.57	Casein kinase I isoform delta
0.5	0	0.5	0	0.5	0	0.5	0.5	0	0.5	0	0.5	0	0.5	1	2	8010000	1	906000	0.5	0	1.16667	2	5810000	3	18100000	5	48900000	3.33333	2.85714	Q9R1X4	5.1	4	42.22	Protein timeless homolog
0.5	0	0.5	0	0.5	0	0.5	0.5	0	0.5	0	0.5	0	0.5	1	2	27500000	0.5	0	0.5	0	1	0.5	0	5	47900000	3	19500000	2.83333	2.83333	Q9CQI3	42.9	3	44.94	Glia maturation factor beta
0.5	0	0.5	0	0.5	0	0.5	0.5	0	0.5	0	0.5	0	0.5	1	3	15800000	2	15000000	1	802000	2	4	10900000	7	53000000	6	45400000	5.66667	2.83333	Q8BFQ4	23.3	5	41.28	WD repeat-containing protein 82
0.5	0	0.5	0	0.5	0	0.5	0.5	0	0.5	0	0.5	0	0.5	1	2	21200000	0.5	0	0.5	0	1	0.5	0	4	28600000	4	52000000	2.83333	2.83333	O54879	13.5	2	18.66	High mobility group protein B3
0.5	0	0.5	0	0.5	0	0.5	0.5	0	0.5	0	0.5	0	0.5	1	1	12500000	4	24100000	0.5	0	1.83333	9	40700000	6	43200000	0.5	0	5.16667	2.81818	Q8K4Z5	16.5	7	70.51	Splicing factor 3A subunit 1
2	4230000	2	1490000	5	5890000	3	5	12600000	2	3240000	2	1550000	3	1	1	10500000	5	8970000	4	3270000	3.33333	8	13400000	8	45300000	12	111000000	9.33333	2.8	Q8BT60	24.3	8	76.33	Copine-3
0.5	0	0.5	0	0.5	0	0.5	0.5	0	0.5	0	1	4400000	0.666667	1.33333	2	17800000	2	12500000	1	2810000	1.66667	5	25100000	7	156000000	2	45300000	4.66667	2.8	P61963	33.6	6	69.64	DDB1- and CUL4-associated factor 7
0.5	0	0.5	0	0.5	0	0.5	0.5	0	0.5	0	0.5	0	0.5	1	2	6490000	2	2600000	1	708000	1.66667	5	17500000	4	19500000	5	18000000	4.66667	2.8	Q9CQM9	22.5	5	40.27	Glutaredoxin-3
0.5	0	0.5	0	0.5	0	0.5	0.5	0	0.5	0	0.5	0	0.5	1	1	2730000	1	1820000	0.5	0	0.833333	1	547000	4	17600000	2	11700000	2.33333	2.8	Q8JZX4	10.3	3	30.49	Splicing factor 45
0.5	0	0.5	0	0.5	0	0.5	0.5	0	0.5	0	0.5	0	0.5	1	1	2210000	1	2430000	0.5	0	0.833333	2	3800000	3	7260000	2	8910000	2.33333	2.8	Q922L6	4	2	19.08	Negative elongation factor D
1	15300000	0.5	0	9	48800000	3.5	1	6310000	1	2130000	5	17700000	2.33333	0.666667	10	80400000	16	73400000	6	9330000	10.6667	20	77200000	34	351000000	35	550000000	29.6667	2.78125	Q9CW03	29	26	279.91	Structural maintenance of chromosomes protein 3
1	2490000	0.5	0	3	26000000	1.5	2	5480000	0.5	0	3	12300000	1.83333	1.22222	4	17400000	3	11500000	2	945000	3	8	36700000	10	77500000	7	31400000	8.33333	2.77778	Q9JLI6	36.3	9	110.12	Selenocysteine lyase
0.5	0	0.5	0	1	2900000	0.666667	0.5	0	0.5	0	2	4300000	1	1.5	4	27100000	4	12700000	1	949000	3	12	27000000	5	17300000	8	48200000	8.33333	2.77778	Q99JX4	38.7	8	97.27	Eukaryotic translation initiation factor 3 subunit M
2	6830000	1	1990000	5	11400000	2.66667	4	13600000	0.5	0	4	9020000	2.83333	1.0625	5	17600000	1	1430000	0.5	0	2.16667	6	12700000	7	18200000	5	22200000	6	2.76923	Q8R323	26.4	6	68.05	Replication factor C subunit 3
3	27900000	2	11100000	6	92000000	3.66667	2	10800000	2	7190000	4	62900000	2.66667	0.727273	11	82600000	12	46600000	1	5440000	8	14	63100000	28	157000000	24	195000000	22	2.75	Q9R0P3	69.5	10	120.73	S-formylglutathione hydrolase
0.5	0	0.5	0	0.5	0	0.5	0.5	0	0.5	0	2	7380000	1	2	1	1980000	0.5	0	0.5	0	0.666667	0.5	0	2	3790000	3	6390000	1.83333	2.75	Q9R078	24.8	3	33.42	5'-AMP-activated protein kinase subunit beta-1
0.5	0	0.5	0	0.5	0	0.5	0.5	0	0.5	0	0.5	0	0.5	1	0.5	0	1	3050000	0.5	0	0.666667	0.5	0	2	6500000	3	17700000	1.83333	2.75	Q8BG30	8.4	3	28.53	Negative elongation factor A
0.5	0	0.5	0	0.5	0	0.5	0.5	0	0.5	0	0.5	0	0.5	1	0.5	0	1	3700000	0.5	0	0.666667	0.5	0	2	17800000	3	25200000	1.83333	2.75	Q6ZQ73	2.2	2	19.48	Cullin-associated NEDD8-dissociated protein 2
0.5	0	0.5	0	1	682000	0.666667	0.5	0	0.5	0	0.5	0	0.5	0.75	0.5	0	1	1740000	0.5	0	0.666667	1	588000	4	9090000	0.5	0	1.83333	2.75	P60521	23	2	17.92	Gamma-aminobutyric acid receptor-associated protein-like 2
2	11500000	5	30000000	12	77800000	6.33333	5	25700000	3	20600000	12	87500000	6.66667	1.05263	15	137000000	7	31400000	8	9040000	10	18	91000000	30	243000000	34	390000000	27.3333	2.73333	Q6P5F9	29.6	21	236.77	Exportin-1
1	4150000	0.5	0	0.5	0	0.666667	0.5	0	1	4960000	0.5	0	0.666667	1	9	65900000	5	49100000	3	4150000	5.66667	14	127000000	15	147000000	17	230000000	15.3333	2.70588	Q64213	19.4	7	88.64	Splicing factor 1
2	4080000	0.5	0	2	5680000	1.5	0.5	0	0.5	0	3	8520000	1.33333	0.888889	5	61700000	4	12200000	1	1860000	3.33333	6	34300000	18	196000000	3	53100000	9	2.7	Q7TQI3	39.1	9	91.72	Ubiquitin thioesterase OTUB1
0.5	0	0.5	0	2	18800000	1	0.5	0	0.5	0	0.5	0	0.5	0.5	5	42100000	4	15400000	1	3030000	3.33333	5	20600000	12	68100000	10	157000000	9	2.7	Q9D287	54.2	8	86.92	Pre-mRNA-splicing factor SPF27
1	3170000	0.5	0	3	5970000	1.5	3	8350000	0.5	0	5	13400000	2.83333	1.88889	19	154000000	16	86700000	5	5480000	13.3333	21	76900000	41	272000000	45	686000000	35.6667	2.675	Q9ERK4	32.5	23	268.56	Exportin-2
0.5	0	2	9630000	6	28600000	2.83333	0.5	0	0.5	0	7	27900000	2.66667	0.941176	23	266000000	13	98600000	7	15100000	14.3333	23	137000000	49	481000000	43	727000000	38.3333	2.67442	Q8VEE4	43.6	18	203.15	Replication protein A 70 kDa DNA-binding subunit
2	23800000	1	2560000	8	77900000	3.66667	0.5	0	0.5	0	7	57400000	2.66667	0.727273	12	261000000	6	38200000	6	15600000	8	16	68200000	22	215000000	26	557000000	21.3333	2.66667	P39749	32.5	11	129.09	Flap endonuclease 1
8	27200000	2	6710000	0.5	0	3.5	3	6430000	0.5	0	0.5	0	1.33333	0.380952	2	7450000	0.5	0	0.5	0	1	1	1220000	3	7960000	4	27900000	2.66667	2.66667	Q3V1L4	15	6	64.18	Cytosolic purine 5'-nucleotidase
0.5	0	0.5	0	2	6520000	1	0.5	0	0.5	0	2	3010000	1	1	2	17700000	0.5	0	0.5	0	1	1	738000	3	27100000	4	62900000	2.66667	2.66667	P70122	32.8	6	57.28	Ribosome maturation protein SBDS
0.5	0	0.5	0	0.5	0	0.5	0.5	0	0.5	0	2	5720000	1	2	0.5	0	2	24400000	2	3280000	1.5	4	17100000	6	67200000	2	25700000	4	2.66667	P70362	17.9	4	41.56	Ubiquitin fusion degradation protein 1 homolog
0.5	0	0.5	0	2	18300000	1	0.5	0	0.5	0	3	12800000	1.33333	1.33333	2	9460000	0.5	0	0.5	0	1	1	1320000	1	2970000	6	37200000	2.66667	2.66667	Q02248	12.9	5	40.75	Catenin beta-1
0.5	0	0.5	0	1	4960000	0.666667	0.5	0	0.5	0	0.5	0	0.5	0.75	0.5	0	0.5	0	0.5	0	0.5	0.5	0	0.5	0	3	43700000	1.33333	2.66667	O54833	14.2	3	31.5	Casein kinase II subunit alpha'
0.5	0	0.5	0	0.5	0	0.5	0.5	0	0.5	0	0.5	0	0.5	1	1	4020000	1	1190000	1	869000	1	2	8150000	2	17600000	4	40600000	2.66667	2.66667	P13439	8.5	3	27.78	Uridine 5'-monophosphate synthase
0.5	0	0.5	0	0.5	0	0.5	0.5	0	0.5	0	0.5	0	0.5	1	0.5	0	0.5	0	0.5	0	0.5	0.5	0	0.5	0	3	12600000	1.33333	2.66667	P13346	10.9	2	24.79	Protein fosB
0.5	0	0.5	0	0.5	0	0.5	0.5	0	0.5	0	0.5	0	0.5	1	0.5	0	0.5	0	0.5	0	0.5	1	1430000	2	19400000	1	16900000	1.33333	2.66667	P51949	11.3	2	23.42	CDK-activating kinase assembly factor MAT1
0.5	0	0.5	0	0.5	0	0.5	0.5	0	0.5	0	0.5	0	0.5	1	0.5	0	0.5	0	0.5	0	0.5	3	12300000	0.5	0	0.5	0	1.33333	2.66667	Q9CYA6	5.3	2	21.51	Zinc finger CCHC domain-containing protein 8
0.5	0	0.5	0	0.5	0	0.5	0.5	0	0.5	0	0.5	0	0.5	1	0.5	0	0.5	0	0.5	0	0.5	0.5	0	3	6030000	0.5	0	1.33333	2.66667	Q7TNE3	15.4	2	20.72	Sperm-associated antigen 7
0.5	0	0.5	0	0.5	0	0.5	0.5	0	0.5	0	0.5	0	0.5	1	0.5	0	2	14400000	0.5	0	1	2	12900000	3	22100000	3	35200000	2.66667	2.66667	Q7TSY6	8.4	2	20.71	CUGBP Elav-like family member 4
1	5020000	0.5	0	0.5	0	0.666667	0.5	0	0.5	0	0.5	0	0.5	0.75	0.5	0	0.5	0	0.5	0	0.5	3	5600000	0.5	0	0.5	0	1.33333	2.66667	Q9JMH6	8.9	3	20.04	Thioredoxin reductase 1, cytoplasmic
0.5	0	0.5	0	0.5	0	0.5	0.5	0	0.5	0	0.5	0	0.5	1	0.5	0	0.5	0	0.5	0	0.5	0.5	0	0.5	0	3	3360000	1.33333	2.66667	Q3U3I9	6.4	2	19.49	Zinc finger protein 865
0.5	0	0.5	0	0.5	0	0.5	0.5	0	0.5	0	0.5	0	0.5	1	0.5	0	0.5	0	0.5	0	0.5	0.5	0	3	14500000	0.5	0	1.33333	2.66667	Q9D2D7	2.9	2	19.37	Zinc finger protein 687
0.5	0	0.5	0	1	2950000	0.666667	0.5	0	0.5	0	2	4420000	1	1.5	0.5	0	0.5	0	0.5	0	0.5	0.5	0	0.5	0	3	14100000	1.33333	2.66667	A2A4P0	3.1	2	19.29	ATP-dependent RNA helicase DHX8
0.5	0	0.5	0	0.5	0	0.5	0.5	0	0.5	0	0.5	0	0.5	1	0.5	0	0.5	0	0.5	0	0.5	1	291000	1	8360000	2	32700000	1.33333	2.66667	P58334	19.1	2	17.28	Krueppel-like factor 16
0.5	0	0.5	0	0.5	0	0.5	0.5	0	0.5	0	0.5	0	0.5	1	0.5	0	0.5	0	0.5	0	0.5	0.5	0	3	1910000	0.5	0	1.33333	2.66667	Q8R0X2	9.5	2	16.9	CDK2-associated and cullin domain-containing protein 1
0.5	0	0.5	0	0.5	0	0.5	0.5	0	0.5	0	0.5	0	0.5	1	0.5	0	0.5	0	0.5	0	0.5	3	8560000	0.5	0	0.5	0	1.33333	2.66667	Q9DB40	10.9	2	16.74	Mediator of RNA polymerase II transcription subunit 27
0.5	0	0.5	0	0.5	0	0.5	0.5	0	0.5	0	0.5	0	0.5	1	0.5	0	0.5	0	0.5	0	0.5	1	1690000	1	2440000	2	15400000	1.33333	2.66667	Q8VEK6	4.9	1	16.32	Inhibitor of growth protein 3
0.5	0	0.5	0	0.5	0	0.5	0.5	0	0.5	0	0.5	0	0.5	1	0.5	0	0.5	0	0.5	0	0.5	0.5	0	3	11900000	0.5	0	1.33333	2.66667	Q9CQI9	11.7	2	16.13	Mediator of RNA polymerase II transcription subunit 30
0.5	0	0.5	0	0.5	0	0.5	0.5	0	0.5	0	0.5	0	0.5	1	0.5	0	0.5	0	0.5	0	0.5	0.5	0	3	6330000	0.5	0	1.33333	2.66667	Q6ZPK0	5.3	2	16.03	PHD finger protein 21A
0.5	0	0.5	0	0.5	0	0.5	0.5	0	0.5	0	0.5	0	0.5	1	0.5	0	0.5	0	0.5	0	0.5	0.5	0	0.5	0	3	17900000	1.33333	2.66667	O88844	7.2	2	15.1	Isocitrate dehydrogenase [NADP] cytoplasmic
0.5	0	0.5	0	0.5	0	0.5	0.5	0	0.5	0	0.5	0	0.5	1	0.5	0	0.5	0	0.5	0	0.5	1	1870000	1	1140000	2	18500000	1.33333	2.66667	Q9EQQ9	3.4	2	14.71	Bifunctional protein NCOAT
0.5	0	0.5	0	0.5	0	0.5	0.5	0	0.5	0	0.5	0	0.5	1	0.5	0	0.5	0	0.5	0	0.5	1	588000	1	3050000	2	15700000	1.33333	2.66667	A2BE28	6	2	14.3	Ribosomal biogenesis protein LAS1L
0.5	0	0.5	0	0.5	0	0.5	0.5	0	0.5	0	0.5	0	0.5	1	0.5	0	0.5	0	0.5	0	0.5	0.5	0	3	10700000	0.5	0	1.33333	2.66667	O08856	6.1	2	14.12	RNA polymerase II elongation factor ELL
0.5	0	0.5	0	0.5	0	0.5	0.5	0	0.5	0	0.5	0	0.5	1	0.5	0	0.5	0	0.5	0	0.5	0.5	0	0.5	0	3	6300000	1.33333	2.66667	Q6A085	4.2	2	13.94	Zinc finger protein 629
0.5	0	0.5	0	3	10600000	1.33333	0.5	0	0.5	0	3	6140000	1.33333	1	12	125000000	16	80600000	6	19700000	11.3333	23	131000000	35	355000000	32	629000000	30	2.64706	P11103	25.9	19	215.21	Poly [ADP-ribose] polymerase 1
4	15700000	2	6570000	3	23400000	3	2	9450000	0.5	0	5	25000000	2.5	0.833333	6	36700000	6	11500000	2	4510000	4.66667	6	23200000	12	57100000	19	229000000	12.3333	2.64286	Q8CG47	24.6	17	195.28	Structural maintenance of chromosomes protein 4
2	2540000	2	1410000	4	37500000	2.66667	0.5	0	1	792000	3	8350000	1.5	0.5625	7	45600000	6	28500000	1	3770000	4.66667	9	28400000	15	110000000	13	197000000	12.3333	2.64286	Q922V4	33.9	9	124.29	Pleiotropic regulator 1
1	3660000	0.5	0	4	17300000	1.83333	1	2770000	0.5	0	0.5	0	0.666667	0.363636	3	12100000	0.5	0	0.5	0	1.33333	0.5	0	4	17700000	6	101000000	3.5	2.625	Q80X41	21.5	5	64.6	Serine/threonine-protein kinase VRK1
0.5	0	0.5	0	3	12700000	1.33333	0.5	0	0.5	0	1	8720000	0.666667	0.5	1	1880000	5	17900000	0.5	0	2.16667	6	10100000	9	60000000	2	27700000	5.66667	2.61538	Q61550	22	7	80.52	Double-strand-break repair protein rad21 homolog
11	48500000	5	18900000	17	96100000	11	9	55800000	5	21500000	16	95000000	10	0.909091	20	228000000	13	96200000	13	43400000	15.3333	31	127000000	46	440000000	43	735000000	40	2.6087	P62137	65.1	19	225.37	Serine/threonine-protein phosphatase PP1-alpha catalytic subunit
2	6220000	1	1270000	4	15500000	2.33333	3	9830000	2	3740000	5	21000000	3.33333	1.42857	9	117000000	4	37700000	4	4000000	5.66667	11	48800000	20	182000000	13	290000000	14.6667	2.58824	P97822	23.8	6	75.97	Acidic leucine-rich nuclear phosphoprotein 32 family member E
0.5	0	0.5	0	3	88100000	1.33333	1	8060000	0.5	0	5	37200000	2.16667	1.625	6	71800000	6	30600000	2	1840000	4.66667	8	25600000	13	53900000	15	165000000	12	2.57143	Q9JLI8	17	13	141.39	Squamous cell carcinoma antigen recognized by T-cells 3
0.5	0	0.5	0	0.5	0	0.5	0.5	0	0.5	0	0.5	0	0.5	1	1	1680000	0.5	0	2	3170000	1.16667	3	4650000	5	23200000	1	10600000	3	2.57143	Q8BIQ5	7	3	29.39	Cleavage stimulation factor subunit 2
0.5	0	0.5	0	0.5	0	0.5	0.5	0	0.5	0	0.5	0	0.5	1	1	3190000	2	6240000	0.5	0	1.16667	4	6480000	2	4510000	3	9740000	3	2.57143	Q9JJ11	5.7	2	18.5	Transforming acidic coiled-coil-containing protein 3
0.5	0	0.5	0	0.5	0	0.5	0.5	0	0.5	0	0.5	0	0.5	1	3	10500000	2	3230000	0.5	0	1.83333	4	7680000	7	28500000	3	30600000	4.66667	2.54545	Q68FH4	16.1	4	49.27	N-acetylgalactosamine kinase
2	2820000	0.5	0	8	32600000	3.5	6	15400000	1	597000	10	38600000	5.66667	1.61905	30	242000000	22	66100000	6	16700000	19.3333	39	116000000	62	555000000	46	687000000	49	2.53448	Q91VI7	79.1	21	291.53	Ribonuclease inhibitor
0.5	0	0.5	0	1	3090000	0.666667	0.5	0	0.5	0	2	9320000	1	1.5	7	39200000	2	12100000	0.5	0	3.16667	1	4060000	10	41800000	13	86500000	8	2.52632	Q9Z315	19.4	10	98.72	U4/U6.U5 tri-snRNP-associated protein 1
0.5	0	0.5	0	3	5190000	1.33333	2	9630000	1	2910000	3	12700000	2	1.5	0.5	0	0.5	0	1	1050000	0.666667	1	2440000	1	15500000	3	30000000	1.66667	2.5	P61759	28.5	3	48.87	Prefoldin subunit 3
0.5	0	0.5	0	0.5	0	0.5	0.5	0	0.5	0	0.5	0	0.5	1	0.5	0	1	11800000	0.5	0	0.666667	1	12700000	1	3210000	3	26100000	1.66667	2.5	Q9D2V7	6.5	3	36.45	Coronin-7
1	1830000	0.5	0	1	2930000	0.833333	0.5	0	0.5	0	2	8870000	1	1.2	1	7920000	0.5	0	0.5	0	0.666667	0.5	0	0.5	0	4	15900000	1.66667	2.5	Q9QYB1	18.9	3	34.02	Chloride intracellular channel protein 4
0.5	0	0.5	0	0.5	0	0.5	0.5	0	1	988000	0.5	0	0.666667	1.33333	1	7800000	0.5	0	0.5	0	0.666667	1	3330000	3	6470000	1	5770000	1.66667	2.5	Q91Y86	15.8	5	33.29	Mitogen-activated protein kinase 8
0.5	0	0.5	0	0.5	0	0.5	0.5	0	0.5	0	0.5	0	0.5	1	1	845000	0.5	0	0.5	0	0.666667	2	2630000	2	4500000	1	14600000	1.66667	2.5	Q8JZM7	10.3	4	30.61	Parafibromin
2	4610000	0.5	0	2	6050000	1.5	0.5	0	0.5	0	2	9350000	1	0.666667	1	1640000	0.5	0	0.5	0	0.666667	1	1080000	1	1290000	3	5970000	1.66667	2.5	Q9D902	14.3	2	27.2	General transcription factor IIE subunit 2
0.5	0	0.5	0	1	3650000	0.666667	0.5	0	0.5	0	0.5	0	0.5	0.75	0.5	0	1	1100000	0.5	0	0.666667	1	1210000	2	2720000	2	4580000	1.66667	2.5	P56183	9.9	2	27.15	Ribosomal RNA processing protein 1 homolog A
0.5	0	0.5	0	0.5	0	0.5	0.5	0	0.5	0	0.5	0	0.5	1	0.5	0	1	3680000	0.5	0	0.666667	1	6740000	2	9120000	2	18400000	1.66667	2.5	Q9D1C1	21.7	2	21.06	Ubiquitin-conjugating enzyme E2 C
0.5	0	0.5	0	0.5	0	0.5	0.5	0	0.5	0	0.5	0	0.5	1	0.5	0	1	1950000	0.5	0	0.666667	2	2880000	2	4290000	1	3270000	1.66667	2.5	Q8R0F6	8.6	3	20	Integrin-linked kinase-associated serine/threonine phosphatase 2C
0.5	0	0.5	0	3	8970000	1.33333	0.5	0	0.5	0	1	2440000	0.666667	0.5	0.5	0	1	1650000	0.5	0	0.666667	2	3600000	2	8270000	1	3020000	1.66667	2.5	Q6PE54	3.9	2	16.96	Probable ATP-dependent RNA helicase DHX40
0.5	0	0.5	0	0.5	0	0.5	0.5	0	0.5	0	0.5	0	0.5	1	1	884000	0.5	0	0.5	0	0.666667	2	2330000	1	1540000	2	4840000	1.66667	2.5	Q922S8	3.4	1	14.84	Kinesin-like protein KIF2C
1	6800000	0.5	0	2	5980000	1.16667	1	2650000	0.5	0	4	14100000	1.83333	1.57143	3	10200000	2	3730000	1	1660000	2	5	14300000	3	12700000	7	42100000	5	2.5	Q99J62	30.7	9	85.63	Replication factor C subunit 4
0.5	0	0.5	0	0.5	0	0.5	0.5	0	0.5	0	0.5	0	0.5	1	0.5	0	2	3850000	0.5	0	1	0.5	0	3	14400000	4	30800000	2.5	2.5	Q8CCI5	19.2	2	22.78	RING1 and YY1-binding protein
0.5	0	0.5	0	1	2370000	0.666667	0.5	0	0.5	0	0.5	0	0.5	0.75	2	36600000	2	14700000	2	4770000	2	4	19200000	6	42500000	5	67300000	5	2.5	O70591	16.8	2	22.25	Prefoldin subunit 2
0.5	0	0.5	0	0.5	0	0.5	0.5	0	0.5	0	1	1550000	0.666667	1.33333	4	27700000	4	16300000	0.5	0	2.83333	8	13200000	7	46200000	6	61800000	7	2.47059	Q9D7X3	32.4	4	40.95	Dual specificity protein phosphatase 3
0.5	0	0.5	0	1	2610000	0.666667	0.5	0	0.5	0	4	13700000	1.66667	2.5	5	41800000	5	59700000	1	5400000	3.66667	4	23100000	12	104000000	11	134000000	9	2.45455	O35381	38	7	74.01	Acidic leucine-rich nuclear phosphoprotein 32 family member A
1	3880000	0.5	0	5	9160000	2.16667	0.5	0	0.5	0	1	3890000	0.666667	0.307692	8	47400000	8	58300000	4	3040000	6.66667	16	56600000	18	114000000	15	160000000	16.3333	2.45	Q3U1J4	23	15	166.29	DNA damage-binding protein 1
1	3700000	2	7580000	1	1800000	1.33333	2	12600000	3	4630000	0.5	0	1.83333	1.375	7	19300000	9	43200000	0.5	0	5.5	9	27300000	18	144000000	13	201000000	13.3333	2.42424	P06151	43	12	127.87	L-lactate dehydrogenase A chain
1	14400000	2	8890000	5	56800000	2.66667	4	23700000	2	10600000	7	43000000	4.33333	1.625	5	23500000	6	25200000	1	389000	4	9	38800000	12	113000000	8	91300000	9.66667	2.41667	Q04447	47.2	10	116.16	Creatine kinase B-type
0.5	0	0.5	0	0.5	0	0.5	0.5	0	0.5	0	0.5	0	0.5	1	6	70700000	2	19800000	2	2920000	3.33333	5	13600000	10	110000000	9	86900000	8	2.4	Q9D554	24.3	8	83.67	Splicing factor 3A subunit 3
0.5	0	0.5	0	0.5	0	0.5	0.5	0	0.5	0	0.5	0	0.5	1	1	15300000	3	16500000	1	1560000	1.66667	3	6690000	6	33700000	3	39600000	4	2.4	Q9WUD1	13.4	4	35.33	STIP1 homology and U box-containing protein 1
0.5	0	0.5	0	0.5	0	0.5	0.5	0	0.5	0	0.5	0	0.5	1	1	2870000	1	1280000	0.5	0	0.833333	2	4510000	2	4730000	2	6500000	2	2.4	Q8WTY4	13.5	2	25.36	Anamorsin
0.5	0	0.5	0	0.5	0	0.5	0.5	0	0.5	0	0.5	0	0.5	1	1	7920000	1	4850000	0.5	0	0.833333	3	5080000	1	9010000	2	20700000	2	2.4	Q9QYJ3	8.2	2	16.25	DnaJ homolog subfamily B member 1
4	20700000	2	8460000	8	27800000	4.66667	2	1210000	1	1820000	5	13500000	2.66667	0.571429	5	9620000	5	7610000	0.5	0	3.5	9	24800000	9	72700000	7	56100000	8.33333	2.38095	Q9D358	46.8	7	67.89	Low molecular weight phosphotyrosine protein phosphatase
1	9680000	0.5	0	0.5	0	0.666667	1	11300000	0.5	0	3	37500000	1.5	2.25	6	115000000	1	17400000	1	12400000	2.66667	3	19400000	9	85800000	7	113000000	6.33333	2.375	Q62193	32.2	5	66	Replication protein A 32 kDa subunit
1	3460000	2	4780000	3	15100000	2	2	6590000	0.5	0	3	12100000	1.83333	0.916667	7	16400000	0.5	0	0.5	0	2.66667	5	17200000	5	15800000	9	27600000	6.33333	2.375	A2A432	7.9	6	53.58	Cullin-4B
1	2940000	0.5	0	1	2530000	0.833333	6	27000000	0.5	0	4	15500000	3.5	4.2	5	39000000	5	23600000	1	7920000	3.66667	7	27300000	11	96000000	8	65500000	8.66667	2.36364	Q9JJ78	44.5	11	113.99	Lymphokine-activated killer T-cell-originated protein kinase
0.5	0	0.5	0	0.5	0	0.5	0.5	0	0.5	0	0.5	0	0.5	1	6	43500000	5	36500000	0.5	0	3.83333	7	40400000	15	125000000	5	64700000	9	2.34783	P24527	22.2	9	99.32	Leukotriene A-4 hydrolase
0.5	0	0.5	0	0.5	0	0.5	0.5	0	0.5	0	0.5	0	0.5	1	2	7160000	3	6430000	1	860000	2	2	4760000	6	26700000	6	37600000	4.66667	2.33333	Q923D5	17.3	6	64.15	WW domain-binding protein 11
0.5	0	0.5	0	0.5	0	0.5	0.5	0	0.5	0	0.5	0	0.5	1	0.5	0	0.5	0	0.5	0	0.5	0.5	0	1	1950000	2	9580000	1.16667	2.33333	Q9EP97	7.5	2	29.61	Sentrin-specific protease 3
1	1750000	0.5	0	0.5	0	0.666667	0.5	0	0.5	0	1	2240000	0.666667	1	0.5	0	0.5	0	0.5	0	0.5	0.5	0	2	1450000	1	1470000	1.16667	2.33333	Q6KCD5	2.1	4	29.57	Nipped-B-like protein
2	13700000	0.5	0	0.5	0	1	2	13800000	0.5	0	0.5	0	1	1	0.5	0	0.5	0	0.5	0	0.5	0.5	0	1	1690000	2	8110000	1.16667	2.33333	Q6PR54	2.1	3	27.47	Telomere-associated protein RIF1
2	17200000	0.5	0	0.5	0	1	0.5	0	0.5	0	0.5	0	0.5	0.5	0.5	0	0.5	0	0.5	0	0.5	1	6020000	0.5	0	2	2780000	1.16667	2.33333	Q922D4	6.3	3	24.91	Serine/threonine-protein phosphatase 6 regulatory subunit 3
1	1520000	0.5	0	1	1760000	0.833333	1	2370000	0.5	0	0.5	0	0.666667	0.8	0.5	0	0.5	0	0.5	0	0.5	0.5	0	2	6670000	1	1250000	1.16667	2.33333	Q6P2L6	3.5	3	23.02	Histone-lysine N-methyltransferase NSD3
0.5	0	0.5	0	0.5	0	0.5	0.5	0	0.5	0	0.5	0	0.5	1	0.5	0	0.5	0	0.5	0	0.5	0.5	0	2	6030000	1	4910000	1.16667	2.33333	Q9CQ18	27.1	2	22.18	Ribonuclease H2 subunit C
0.5	0	0.5	0	0.5	0	0.5	0.5	0	0.5	0	0.5	0	0.5	1	0.5	0	2	8200000	0.5	0	1	2	4190000	1	2300000	4	13000000	2.33333	2.33333	Q9CY94	24	3	20.78	DNA replication complex GINS protein PSF3
0.5	0	0.5	0	0.5	0	0.5	0.5	0	0.5	0	0.5	0	0.5	1	0.5	0	0.5	0	0.5	0	0.5	1	1610000	2	4620000	0.5	0	1.16667	2.33333	Q8BR65	10	2	20.41	Sin3 histone deacetylase corepressor complex component SDS3
0.5	0	0.5	0	0.5	0	0.5	0.5	0	0.5	0	0.5	0	0.5	1	0.5	0	2	18500000	0.5	0	1	2	12200000	4	45300000	1	4200000	2.33333	2.33333	Q8R1I1	37.5	2	19.7	Cytochrome b-c1 complex subunit 9
0.5	0	0.5	0	0.5	0	0.5	0.5	0	0.5	0	0.5	0	0.5	1	0.5	0	0.5	0	0.5	0	0.5	0.5	0	1	1840000	2	3630000	1.16667	2.33333	Q9JLV6	5.7	2	19.59	Bifunctional polynucleotide phosphatase/kinase
0.5	0	0.5	0	0.5	0	0.5	0.5	0	0.5	0	0.5	0	0.5	1	0.5	0	0.5	0	0.5	0	0.5	1	4610000	0.5	0	2	15000000	1.16667	2.33333	P70290	6.2	2	19.13	55 kDa erythrocyte membrane protein
0.5	0	0.5	0	1	7730000	0.666667	0.5	0	0.5	0	0.5	0	0.5	0.75	0.5	0	0.5	0	0.5	0	0.5	0.5	0	2	1400000	1	819000	1.16667	2.33333	Q3U2S4	8.1	2	18.2	OTU domain-containing protein 5
0.5	0	0.5	0	0.5	0	0.5	0.5	0	0.5	0	0.5	0	0.5	1	0.5	0	0.5	0	0.5	0	0.5	0.5	0	1	2830000	2	12500000	1.16667	2.33333	Q99L90	5.8	1	17.89	Microspherule protein 1
0.5	0	0.5	0	0.5	0	0.5	0.5	0	0.5	0	0.5	0	0.5	1	0.5	0	0.5	0	0.5	0	0.5	0.5	0	2	12400000	1	3670000	1.16667	2.33333	Q8C050	4.4	2	17.88	Ribosomal protein S6 kinase alpha-5
0.5	0	0.5	0	0.5	0	0.5	0.5	0	0.5	0	0.5	0	0.5	1	0.5	0	0.5	0	0.5	0	0.5	0.5	0	1	4150000	2	14100000	1.16667	2.33333	Q6PCM2	2.8	2	17.86	Integrator complex subunit 6
0.5	0	0.5	0	0.5	0	0.5	0.5	0	0.5	0	0.5	0	0.5	1	0.5	0	0.5	0	0.5	0	0.5	0.5	0	2	6030000	1	3810000	1.16667	2.33333	Q8CDG3	3.4	2	17.53	Deubiquitinating protein VCIP135
0.5	0	0.5	0	0.5	0	0.5	0.5	0	0.5	0	0.5	0	0.5	1	0.5	0	0.5	0	0.5	0	0.5	0.5	0	1	3560000	2	25300000	1.16667	2.33333	Q9ERR8	7.9	2	17.51	Zinc finger protein 319
0.5	0	0.5	0	0.5	0	0.5	0.5	0	0.5	0	0.5	0	0.5	1	0.5	0	0.5	0	0.5	0	0.5	0.5	0	2	14400000	1	10100000	1.16667	2.33333	Q9R0L7	3.4	2	17.33	A-kinase anchor protein 8-like
0.5	0	0.5	0	0.5	0	0.5	0.5	0	0.5	0	0.5	0	0.5	1	0.5	0	0.5	0	0.5	0	0.5	0.5	0	2	3810000	1	3280000	1.16667	2.33333	Q8C9B9	2	2	17.2	Death-inducer obliterator 1
0.5	0	0.5	0	0.5	0	0.5	0.5	0	0.5	0	0.5	0	0.5	1	0.5	0	0.5	0	0.5	0	0.5	1	1030000	0.5	0	2	6000000	1.16667	2.33333	Q9CQR6	11.4	2	15.65	Serine/threonine-protein phosphatase 6 catalytic subunit
0.5	0	0.5	0	0.5	0	0.5	0.5	0	0.5	0	0.5	0	0.5	1	0.5	0	0.5	0	0.5	0	0.5	0.5	0	2	1970000	1	4280000	1.16667	2.33333	P58468	16.8	2	15.45	Protein FAM207A
0.5	0	0.5	0	0.5	0	0.5	0.5	0	0.5	0	0.5	0	0.5	1	0.5	0	0.5	0	0.5	0	0.5	2	14400000	1	1340000	0.5	0	1.16667	2.33333	Q99LW0	7.4	2	14.9	Ankyrin repeat domain-containing protein 10
0.5	0	0.5	0	0.5	0	0.5	0.5	0	0.5	0	0.5	0	0.5	1	0.5	0	0.5	0	0.5	0	0.5	0.5	0	1	1690000	2	5430000	1.16667	2.33333	Q80TY4	1.3	1	14.88	Suppression of tumorigenicity 18 protein
0.5	0	0.5	0	0.5	0	0.5	0.5	0	0.5	0	0.5	0	0.5	1	0.5	0	2	4830000	0.5	0	1	2	3740000	2	21400000	3	43100000	2.33333	2.33333	Q4FZF3	4.3	2	14.87	Probable ATP-dependent RNA helicase DDX49
0.5	0	0.5	0	0.5	0	0.5	0.5	0	0.5	0	0.5	0	0.5	1	0.5	0	0.5	0	0.5	0	0.5	0.5	0	1	4700000	2	15300000	1.16667	2.33333	Q9Z0F6	4.3	1	14.71	Cell cycle checkpoint control protein RAD9A
0.5	0	0.5	0	0.5	0	0.5	0.5	0	0.5	0	0.5	0	0.5	1	0.5	0	0.5	0	0.5	0	0.5	1	3140000	2	3290000	0.5	0	1.16667	2.33333	Q9DCS2	24.5	2	14.64	UPF0585 protein C16orf13 homolog
0.5	0	0.5	0	0.5	0	0.5	0.5	0	0.5	0	0.5	0	0.5	1	0.5	0	0.5	0	0.5	0	0.5	0.5	0	1	1010000	2	6200000	1.16667	2.33333	Q7TMF2	9.5	2	14.53	3'-5' exoribonuclease 1
0.5	0	0.5	0	0.5	0	0.5	0.5	0	0.5	0	0.5	0	0.5	1	0.5	0	0.5	0	0.5	0	0.5	2	3430000	1	3680000	0.5	0	1.16667	2.33333	A2ADY9	6.2	1	14.48	Protein DDI1 homolog 2
0.5	0	0.5	0	0.5	0	0.5	0.5	0	0.5	0	0.5	0	0.5	1	0.5	0	0.5	0	0.5	0	0.5	1	2610000	2	33000000	0.5	0	1.16667	2.33333	Q9QWH1	3.1	2	14.07	Polyhomeotic-like protein 2
0.5	0	0.5	0	0.5	0	0.5	0.5	0	0.5	0	0.5	0	0.5	1	0.5	0	0.5	0	0.5	0	0.5	2	2210000	1	8290000	0.5	0	1.16667	2.33333	P23475	4.2	2	14.03	X-ray repair cross-complementing protein 6
0.5	0	0.5	0	1	790000	0.666667	0.5	0	0.5	0	0.5	0	0.5	0.75	0.5	0	0.5	0	0.5	0	0.5	0.5	0	2	4680000	1	2360000	1.16667	2.33333	O88520	10.3	2	13.97	Leucine-rich repeat protein SHOC-2
0.5	0	0.5	0	1	718000	0.666667	0.5	0	0.5	0	1	590000	0.666667	1	0.5	0	0.5	0	0.5	0	0.5	0.5	0	2	2710000	1	2630000	1.16667	2.33333	Q4VC33	7	2	13.63	Macrophage erythroblast attacher
0.5	0	0.5	0	0.5	0	0.5	0.5	0	0.5	0	0.5	0	0.5	1	0.5	0	0.5	0	0.5	0	0.5	2	4890000	1	3870000	0.5	0	1.16667	2.33333	Q921D4	8.1	1	13.55	Mediator of RNA polymerase II transcription subunit 6
0.5	0	0.5	0	0.5	0	0.5	0.5	0	0.5	0	1	1190000	0.666667	1.33333	2	17500000	0.5	0	0.5	0	1	4	10600000	2	9030000	1	8370000	2.33333	2.33333	P32443	4.6	1	13.37	Homeobox protein MOX-2
1	3610000	0.5	0	4	7190000	1.83333	1	4500000	0.5	0	5	7840000	2.16667	1.18182	6	49100000	7	37700000	2	4560000	5	15	53400000	9	43900000	11	89000000	11.6667	2.33333	Q6PDI5	19.8	23	238.85	Proteasome-associated protein ECM29 homolog
0.5	0	0.5	0	2	7600000	1	0.5	0	0.5	0	1	1700000	0.666667	0.666667	3	24200000	5	14200000	2	1570000	3.33333	6	26300000	7	38600000	10	75400000	7.66667	2.3	O35638	10.7	10	106.28	Cohesin subunit SA-2
8	33300000	3	5060000	4	32200000	5	3	14100000	0.5	0	9	32400000	4.16667	0.833333	3	6920000	3	3030000	1	1210000	2.33333	2	1420000	6	18000000	8	73700000	5.33333	2.28571	B1AZI6	11.6	12	112.2	THO complex subunit 2
0.5	0	2	723000	0.5	0	1	1	717000	0.5	0	1	628000	0.833333	0.833333	4	46300000	2	11600000	1	578000	2.33333	4	17600000	5	22800000	7	72600000	5.33333	2.28571	Q80UG5	21.2	7	75.02	Septin-9
0.5	0	0.5	0	0.5	0	0.5	0.5	0	0.5	0	2	11100000	1	2	2	10600000	1	787000	0.5	0	1.16667	1	3220000	3	12600000	4	38100000	2.66667	2.28571	A2AR02	5.1	3	26.36	Peptidyl-prolyl cis-trans isomerase G
0.5	0	0.5	0	0.5	0	0.5	0.5	0	0.5	0	0.5	0	0.5	1	1	4110000	0.5	0	2	1500000	1.16667	1	4310000	4	19100000	3	28200000	2.66667	2.28571	Q8BLH7	6.4	2	26.17	HIRA-interacting protein 3
0.5	0	0.5	0	0.5	0	0.5	0.5	0	0.5	0	0.5	0	0.5	1	1	2890000	2	8480000	0.5	0	1.16667	2	3580000	3	23100000	3	32500000	2.66667	2.28571	Q99MD9	4.1	2	21.2	Nuclear autoantigenic sperm protein
2	18300000	1	5190000	3	20400000	2	1	8760000	0.5	0	2	16500000	1.16667	0.583333	4	36900000	4	23000000	3	7550000	3.66667	6	38700000	8	84800000	11	139000000	8.33333	2.27273	Q9WTL7	37.6	4	70.4	Acyl-protein thioesterase 2
0.5	0	0.5	0	2	14900000	1	0.5	0	0.5	0	1	6860000	0.666667	0.666667	11	196000000	2	26100000	2	7300000	5	7	112000000	14	254000000	13	539000000	11.3333	2.26667	Q9D883	27.6	4	49.85	Splicing factor U2AF 35 kDa subunit
0.5	0	0.5	0	0.5	0	0.5	1	2210000	0.5	0	0.5	0	0.666667	1.33333	3	24500000	0.5	0	0.5	0	1.33333	3	13700000	3	26700000	3	35600000	3	2.25	Q8CG76	21.5	5	51.63	Aflatoxin B1 aldehyde reductase member 2
0.5	0	0.5	0	0.5	0	0.5	0.5	0	0.5	0	0.5	0	0.5	1	1	9080000	1	3580000	2	1290000	1.33333	2	9250000	5	32100000	2	9870000	3	2.25	Q91Z31	14.6	4	44.94	Polypyrimidine tract-binding protein 2
0.5	0	0.5	0	0.5	0	0.5	1	1690000	0.5	0	0.5	0	0.666667	1.33333	0.5	0	1	897000	0.5	0	0.666667	0.5	0	3	8250000	1	3960000	1.5	2.25	Q91YD9	15.7	3	33.14	Neural Wiskott-Aldrich syndrome protein
1	4700000	0.5	0	0.5	0	0.666667	0.5	0	0.5	0	0.5	0	0.5	0.75	0.5	0	1	3400000	0.5	0	0.666667	2	7840000	2	8650000	0.5	0	1.5	2.25	Q9CZH3	42.6	3	27.65	Proteasome assembly chaperone 3
0.5	0	0.5	0	0.5	0	0.5	0.5	0	0.5	0	0.5	0	0.5	1	1	4520000	0.5	0	0.5	0	0.666667	2	9040000	0.5	0	2	10100000	1.5	2.25	Q8BTZ7	10.5	2	26.46	Mannose-1-phosphate guanyltransferase beta
0.5	0	0.5	0	1	4810000	0.666667	0.5	0	0.5	0	0.5	0	0.5	0.75	0.5	0	1	3380000	0.5	0	0.666667	3	10700000	0.5	0	1	5960000	1.5	2.25	P23492	14.8	2	25.49	Purine nucleoside phosphorylase
0.5	0	0.5	0	0.5	0	0.5	0.5	0	0.5	0	0.5	0	0.5	1	1	9980000	0.5	0	0.5	0	0.666667	0.5	0	2	17600000	2	26400000	1.5	2.25	Q91VU8	8.8	2	21.66	Prostate tumor-overexpressed gene 1 protein homolog
0.5	0	0.5	0	0.5	0	0.5	0.5	0	0.5	0	0.5	0	0.5	1	0.5	0	1	1580000	0.5	0	0.666667	1	945000	3	12500000	0.5	0	1.5	2.25	Q9EPJ9	8.9	2	13.88	ADP-ribosylation factor GTPase-activating protein 1
0.5	0	0.5	0	0.5	0	0.5	0.5	0	0.5	0	0.5	0	0.5	1	5	14200000	3	12600000	0.5	0	2.83333	6	21100000	7	23000000	6	50700000	6.33333	2.23529	Q8CFI7	13.1	10	95.99	DNA-directed RNA polymerase II subunit RPB2
0.5	0	1	686000	1	5130000	0.833333	0.5	0	0.5	0	3	4210000	1.33333	1.6	5	103000000	3	37000000	0.5	0	2.83333	3	29400000	6	73100000	10	116000000	6.33333	2.23529	P97461	21	5	48.69	40S ribosomal protein S5
0.5	0	0.5	0	1	782000	0.666667	1	3350000	0.5	0	1	3530000	0.833333	1.25	3	6120000	1	6120000	0.5	0	1.5	5	15200000	3	29900000	2	20900000	3.33333	2.22222	P97371	29.3	5	47	Proteasome activator complex subunit 1
1	3530000	0.5	0	1	3090000	0.833333	0.5	0	0.5	0	2	8790000	1	1.2	2	28600000	2	8580000	0.5	0	1.5	2	3510000	4	24400000	4	62800000	3.33333	2.22222	Q9CQM5	34.9	3	33.84	Thioredoxin domain-containing protein 17
0.5	0	0.5	0	0.5	0	0.5	0.5	0	0.5	0	0.5	0	0.5	1	3	27600000	0.5	0	1	440000	1.5	2	4340000	3	46500000	5	81800000	3.33333	2.22222	P46414	25.8	3	27.8	Cyclin-dependent kinase inhibitor 1B
0.5	0	0.5	0	0.5	0	0.5	0.5	0	0.5	0	1	4210000	0.666667	1.33333	4	44800000	5	28300000	5	7140000	4.66667	10	39200000	13	157000000	8	95900000	10.3333	2.21429	O88712	25.8	7	87.23	C-terminal-binding protein 1
2	3760000	0.5	0	5	21400000	2.5	0.5	0	1	1100000	3	11300000	1.5	0.6	7	107000000	11	86100000	1	2310000	6.33333	14	62200000	17	177000000	11	215000000	14	2.21053	P45376	40.5	9	80.02	Aldose reductase
4	24800000	0.5	0	5	32200000	3.16667	3	19400000	0.5	0	5	24100000	2.83333	0.894737	1	5090000	1	6400000	0.5	0	0.833333	2	8220000	3	14000000	0.5	0	1.83333	2.2	Q9QUR6	13.8	6	78.67	Prolyl endopeptidase
0.5	0	2	4240000	0.5	0	1	1	3150000	0.5	0	0.5	0	0.666667	0.666667	3	41900000	1	8210000	1	1090000	1.66667	4	9460000	2	9820000	5	30400000	3.66667	2.2	Q8BP48	30.5	6	67.55	Methionine aminopeptidase 1
1	8610000	1	7530000	5	38600000	2.33333	0.5	0	0.5	0	3	11500000	1.33333	0.571429	1	2910000	1	3350000	0.5	0	0.833333	0.5	0	3	26200000	2	25200000	1.83333	2.2	Q9Z1M8	18.4	5	57.9	Protein Red
0.5	0	0.5	0	1	2020000	0.666667	0.5	0	0.5	0	1	970000	0.666667	1	3	18800000	1	5360000	1	1010000	1.66667	2	4940000	5	30900000	4	48400000	3.66667	2.2	Q9WV60	14.7	3	42.19	Glycogen synthase kinase-3 beta
0.5	0	0.5	0	0.5	0	0.5	0.5	0	0.5	0	1	6740000	0.666667	1.33333	1	2170000	1	934000	0.5	0	0.833333	0.5	0	2	4180000	3	10900000	1.83333	2.2	Q8BR90	23.1	3	30.5	UPF0600 protein C5orf51 homolog
0.5	0	0.5	0	0.5	0	0.5	0.5	0	0.5	0	0.5	0	0.5	1	1	5730000	1	964000	0.5	0	0.833333	0.5	0	2	11400000	3	26500000	1.83333	2.2	Q91W96	4.7	3	20.73	Anaphase-promoting complex subunit 4
0.5	0	0.5	0	0.5	0	0.5	0.5	0	0.5	0	0.5	0	0.5	1	1	6210000	1	6920000	0.5	0	0.833333	0.5	0	2	16100000	3	37700000	1.83333	2.2	Q62422	17.2	2	20.35	Osteoclast-stimulating factor 1
0.5	0	0.5	0	0.5	0	0.5	0.5	0	1	3330000	0.5	0	0.666667	1.33333	6	65400000	5	19100000	1	2090000	4	7	20400000	12	92500000	7	98900000	8.66667	2.16667	P48024	64.6	5	70.47	Eukaryotic translation initiation factor 1
0.5	0	0.5	0	1	1930000	0.666667	0.5	0	0.5	0	1	1710000	0.666667	1	2	4520000	0.5	0	0.5	0	1	0.5	0	2	10300000	4	25200000	2.16667	2.16667	Q8C156	6.8	3	28.38	Condensin complex subunit 2
0.5	0	0.5	0	0.5	0	0.5	0.5	0	0.5	0	0.5	0	0.5	1	2	5050000	0.5	0	0.5	0	1	0.5	0	3	7700000	3	13600000	2.16667	2.16667	Q8R409	12	2	23.61	Protein HEXIM1
0.5	0	0.5	0	0.5	0	0.5	0.5	0	0.5	0	0.5	0	0.5	1	2	1630000	0.5	0	0.5	0	1	0.5	0	2	1510000	4	3620000	2.16667	2.16667	P17141	5	2	19.09	Zinc finger protein 37
0.5	0	0.5	0	8	28200000	3	0.5	0	0.5	0	11	32700000	4	1.33333	16	103000000	9	20200000	1	1020000	8.66667	11	26100000	23	139000000	22	222000000	18.6667	2.15385	P13864	22.1	23	221.58	DNA (cytosine-5)-methyltransferase 1
0.5	0	0.5	0	0.5	0	0.5	0.5	0	0.5	0	0.5	0	0.5	1	9	69400000	2	4340000	2	6900000	4.33333	3	7170000	11	89900000	14	146000000	9.33333	2.15385	Q6NV83	14.5	9	94.23	U2 snRNP-associated SURP motif-containing protein
1	5560000	0.5	0	1	4940000	0.833333	0.5	0	0.5	0	5	15800000	2	2.4	0.5	0	4	42400000	2	7640000	2.16667	3	11300000	4	54500000	7	133000000	4.66667	2.15385	P97315	36.7	4	56.04	Cysteine and glycine-rich protein 1
0.5	0	0.5	0	1	10500000	0.666667	0.5	0	0.5	0	0.5	0	0.5	0.75	2	32500000	3	23400000	2	1420000	2.33333	5	19100000	5	8980000	5	51200000	5	2.14286	Q91WQ3	31.4	12	112.71	Tyrosine--tRNA ligase, cytoplasmic
4	34300000	1	5500000	2	34400000	2.33333	6	50000000	1	2270000	3	10600000	3.33333	1.42857	2	11700000	2	22500000	3	5150000	2.33333	7	27700000	4	37300000	4	23600000	5	2.14286	Q9D819	51.2	9	95.68	Inorganic pyrophosphatase
0.5	0	0.5	0	0.5	0	0.5	0.5	0	0.5	0	0.5	0	0.5	1	2	5020000	1	467000	0.5	0	1.16667	0.5	0	3	3290000	4	10800000	2.5	2.14286	Q9JMH9	2.2	2	34.4	Unconventional myosin-XVIIIa
2	5340000	4	8650000	14	94400000	6.66667	2	6010000	1	2010000	14	68600000	5.66667	0.85	25	305000000	21	91300000	16	47500000	20.6667	35	158000000	49	409000000	48	733000000	44	2.12903	O35286	41.6	26	297.27	Putative pre-mRNA-splicing factor ATP-dependent RNA helicase DHX15
3	9940000	2	13800000	12	64600000	5.66667	4	28100000	2	17400000	13	48500000	6.33333	1.11765	33	315000000	29	220000000	16	56800000	26	44	252000000	57	551000000	65	1100000000	55.3333	2.12821	Q62318	53.4	24	302.97	Transcription intermediary factor 1-beta
0.5	0	0.5	0	2	11600000	1	0.5	0	0.5	0	2	9550000	1	1	2	5070000	2	44100000	4	19900000	2.66667	4	34200000	6	95800000	7	100000000	5.66667	2.125	Q9DCG9	47.2	3	40.69	tRNA methyltransferase 112 homolog
5	14600000	3	8140000	5	18600000	4.33333	1	1630000	2	3230000	6	17700000	3	0.692308	5	21300000	2	9800000	2	2690000	3	7	24400000	8	34000000	4	10600000	6.33333	2.11111	B2RY56	12.8	7	81.11	RNA-binding protein 25
0.5	0	0.5	0	0.5	0	0.5	0.5	0	0.5	0	0.5	0	0.5	1	2	8530000	2	12400000	0.5	0	1.5	4	21600000	5	43000000	0.5	0	3.16667	2.11111	Q9WTX5	26.3	4	37.47	S-phase kinase-associated protein 1
0.5	0	0.5	0	0.5	0	0.5	0.5	0	0.5	0	0.5	0	0.5	1	2	2170000	2	3910000	0.5	0	1.5	0.5	0	3	3610000	6	28800000	3.16667	2.11111	Q3THK3	9	4	36.77	General transcription factor IIF subunit 1
0.5	0	0.5	0	3	14700000	1.33333	0.5	0	1	5860000	4	18800000	1.83333	1.375	5	85100000	8	66800000	7	22300000	6.66667	10	104000000	15	197000000	17	338000000	14	2.1	Q9CX86	37	8	98.01	Heterogeneous nuclear ribonucleoprotein A0
0.5	0	0.5	0	2	16500000	1	2	23400000	1	8110000	2	8860000	1.66667	1.66667	6	34900000	5	26300000	1	2230000	4	11	34600000	8	55200000	6	54400000	8.33333	2.08333	P68037	57.7	5	61.64	Ubiquitin-conjugating enzyme E2 L3
3	4300000	2	1050000	4	11800000	3	3	3650000	0.5	0	4	7870000	2.5	0.833333	7	31200000	4	14800000	2	1390000	4.33333	9	32600000	7	41000000	11	98900000	9	2.07692	Q9CZU3	15.2	11	112.03	Superkiller viralicidic activity 2-like 2
1	4070000	1	3420000	0.5	0	0.833333	4	12500000	1	4610000	6	27600000	3.66667	4.4	7	36600000	7	27900000	2	2970000	5.33333	10	29400000	9	52000000	14	105000000	11	2.0625	Q9CYG7	37.8	7	77.44	Mitochondrial import receptor subunit TOM34
0.5	0	0.5	0	1	673000	0.666667	0.5	0	0.5	0	0.5	0	0.5	0.75	4	61100000	6	36800000	6	16900000	5.33333	11	48200000	13	66000000	9	116000000	11	2.0625	P52946	43.3	5	64.05	Pancreas/duodenum homeobox protein 1
0.5	0	0.5	0	0.5	0	0.5	0.5	0	0.5	0	3	31700000	1.33333	2.66667	9	92700000	12	135000000	1	1740000	7.33333	11	149000000	17	218000000	17	292000000	15	2.04545	P62962	43.5	4	46.03	Profilin-1
2	7400000	0.5	0	7	50600000	3.16667	0.5	0	2	1360000	4	16700000	2.16667	0.684211	40	428000000	41	345000000	9	14200000	30	53	483000000	65	926000000	65	823000000	61	2.03333	P17225	58.4	16	234.45	Polypyrimidine tract-binding protein 1
1	3160000	2	3970000	7	52900000	3.33333	0.5	0	1	1970000	3	14000000	1.5	0.45	26	302000000	37	318000000	21	63800000	28	49	273000000	59	623000000	62	1030000000	56.6667	2.02381	Q9D0E1	43.4	24	254.5	Heterogeneous nuclear ribonucleoprotein M
1	6410000	0.5	0	3	20800000	1.5	1	3480000	0.5	0	3	14600000	1.5	1	7	36900000	4	20100000	1	2310000	4	6	28200000	11	85500000	7	78900000	8	2	O35344	30.5	8	93.51	Importin subunit alpha-4
0.5	0	0.5	0	0.5	0	0.5	0.5	0	0.5	0	0.5	0	0.5	1	9	35500000	1	3750000	1	646000	3.66667	8	32800000	6	38600000	8	61800000	7.33333	2	Q9EPU4	9	9	90.95	Cleavage and polyadenylation specificity factor subunit 1
0.5	0	0.5	0	0.5	0	0.5	0.5	0	0.5	0	0.5	0	0.5	1	3	31800000	6	24900000	0.5	0	3.16667	6	17300000	6	32800000	7	51500000	6.33333	2	P11157	23.8	7	63.43	Ribonucleoside-diphosphate reductase subunit M2
2	10800000	1	2020000	2	11700000	1.66667	2	12100000	0.5	0	2	5520000	1.5	0.9	2	19600000	2	9660000	0.5	0	1.5	2	10200000	5	24900000	2	12500000	3	2	Q6P1F6	16.1	5	57.37	Serine/threonine-protein phosphatase 2A 55 kDa regulatory subunit B alpha isoform
0.5	0	0.5	0	1	4130000	0.666667	0.5	0	0.5	0	0.5	0	0.5	0.75	3	40800000	3	23600000	1	1460000	2.33333	4	16400000	6	71700000	4	80000000	4.66667	2	Q9WUK2	31.8	5	53.7	Eukaryotic translation initiation factor 4H
0.5	0	0.5	0	0.5	0	0.5	0.5	0	0.5	0	0.5	0	0.5	1	3	70900000	2	21300000	0.5	0	1.83333	2	3390000	4	38000000	5	69200000	3.66667	2	Q61749	12.4	4	47.34	Translation initiation factor eIF-2B subunit delta
0.5	0	0.5	0	1	1080000	0.666667	2	15700000	0.5	0	0.5	0	1	1.5	3	25400000	2	16100000	0.5	0	1.83333	3	11300000	5	31000000	3	39300000	3.66667	2	Q9WV92	11.5	6	46.9	Band 4.1-like protein 3
0.5	0	0.5	0	0.5	0	0.5	0.5	0	0.5	0	0.5	0	0.5	1	3	12500000	3	11700000	1	553000	2.33333	1	6690000	7	32700000	6	28000000	4.66667	2	P61202	23.4	6	46.43	COP9 signalosome complex subunit 2
0.5	0	0.5	0	0.5	0	0.5	0.5	0	0.5	0	1	7090000	0.666667	1.33333	2	17500000	2	6710000	1	969000	1.66667	3	3760000	4	19500000	3	15800000	3.33333	2	P46467	13.2	4	45.28	Vacuolar protein sorting-associated protein 4B
0.5	0	0.5	0	0.5	0	0.5	0.5	0	0.5	0	0.5	0	0.5	1	0.5	0	2	2630000	0.5	0	1	3	20100000	1	5150000	2	14800000	2	2	Q3B7Z2	8.4	4	41.96	Oxysterol-binding protein 1
0.5	0	0.5	0	0.5	0	0.5	0.5	0	0.5	0	0.5	0	0.5	1	3	55000000	3	33400000	0.5	0	2.16667	4	20700000	6	48400000	3	57500000	4.33333	2	Q8C570	16.8	4	41.17	mRNA export factor
0.5	0	0.5	0	1	3050000	0.666667	0.5	0	0.5	0	0.5	0	0.5	0.75	0.5	0	2	58600000	0.5	0	1	2	27900000	2	26200000	2	53000000	2	2	Q9WUL7	48.3	4	38.54	ADP-ribosylation factor-like protein 3
0.5	0	0.5	0	0.5	0	0.5	0.5	0	0.5	0	2	3890000	1	2	0.5	0	0.5	0	0.5	0	0.5	0.5	0	0.5	0	2	17300000	1	2	Q9WTX8	8.6	3	36.61	Mitotic spindle assembly checkpoint protein MAD1
1	2390000	0.5	0	0.5	0	0.666667	0.5	0	0.5	0	0.5	0	0.5	0.75	0.5	0	0.5	0	0.5	0	0.5	0.5	0	0.5	0	2	21300000	1	2	Q64324	8.9	3	34.06	Syntaxin-binding protein 2
0.5	0	0.5	0	1	3000000	0.666667	0.5	0	0.5	0	1	2930000	0.666667	1	0.5	0	2	5560000	0.5	0	1	3	13100000	2	17800000	1	6410000	2	2	Q56A08	13.7	4	33.94	G patch domain and KOW motifs-containing protein
0.5	0	0.5	0	0.5	0	0.5	0.5	0	0.5	0	0.5	0	0.5	1	2	7880000	2	4620000	0.5	0	1.5	2	8080000	4	19500000	3	27800000	3	2	Q9DB27	27	3	33.86	Malignant T-cell-amplified sequence 1
2	22600000	0.5	0	0.5	0	1	1	7010000	0.5	0	0.5	0	0.666667	0.666667	1	21900000	0.5	0	2	9020000	1.16667	3	27300000	2	33400000	2	60000000	2.33333	2	Q62203	11.3	3	32.77	Splicing factor 3A subunit 2
1	6620000	0.5	0	4	18600000	1.83333	0.5	0	0.5	0	0.5	0	0.5	0.272727	0.5	0	0.5	0	0.5	0	0.5	2	6170000	0.5	0	0.5	0	1	2	Q8VE80	21.3	3	31.48	THO complex subunit 3
0.5	0	0.5	0	0.5	0	0.5	0.5	0	0.5	0	0.5	0	0.5	1	3	35700000	1	10400000	0.5	0	1.5	4	25900000	1	6270000	4	60300000	3	2	Q8BGS2	44.1	2	30.05	BolA-like protein 2
0.5	0	0.5	0	1	6450000	0.666667	0.5	0	0.5	0	2	6520000	1	1.5	1	6670000	0.5	0	0.5	0	0.666667	1	2660000	1	4930000	2	3240000	1.33333	2	Q6PEB6	28.4	4	29.99	MOB-like protein phocein
0.5	0	0.5	0	0.5	0	0.5	0.5	0	0.5	0	0.5	0	0.5	1	2	3090000	0.5	0	1	1860000	1.16667	4	9650000	1	7320000	2	12000000	2.33333	2	Q8R574	16.8	4	28.45	Phosphoribosyl pyrophosphate synthase-associated protein 2
1	756000	0.5	0	0.5	0	0.666667	4	13700000	0.5	0	0.5	0	1.66667	2.5	0.5	0	0.5	0	0.5	0	0.5	1	1250000	1	1210000	1	2120000	1	2	Q8K183	14.1	3	27.61	Pyridoxal kinase
0.5	0	0.5	0	0.5	0	0.5	0.5	0	0.5	0	0.5	0	0.5	1	0.5	0	0.5	0	0.5	0	0.5	0.5	0	0.5	0	2	16000000	1	2	O70422	7.3	2	26.9	General transcription factor IIH subunit 4
0.5	0	0.5	0	1	569000	0.666667	1	741000	0.5	0	0.5	0	0.666667	1	1	7280000	4	11200000	1	1120000	2	2	2990000	5	20900000	5	36000000	4	2	Q8VBV7	20	3	26.42	COP9 signalosome complex subunit 8
0.5	0	0.5	0	0.5	0	0.5	0.5	0	0.5	0	0.5	0	0.5	1	0.5	0	0.5	0	0.5	0	0.5	1	4540000	1	1170000	1	9840000	1	2	Q9CWY8	16.2	3	26.4	Ribonuclease H2 subunit A
0.5	0	0.5	0	0.5	0	0.5	0.5	0	0.5	0	0.5	0	0.5	1	1	1770000	1	1360000	0.5	0	0.833333	4	9810000	0.5	0	0.5	0	1.66667	2	Q61655	12.7	3	25.38	ATP-dependent RNA helicase DDX19A
0.5	0	0.5	0	0.5	0	0.5	0.5	0	0.5	0	0.5	0	0.5	1	1	5230000	0.5	0	0.5	0	0.666667	1	1660000	2	9040000	1	5210000	1.33333	2	Q9CQW5	26.9	3	25.2	Galectin-2
0.5	0	0.5	0	0.5	0	0.5	1	1210000	0.5	0	0.5	0	0.666667	1.33333	1	4130000	2	6470000	0.5	0	1.16667	3	9260000	3	9930000	1	6580000	2.33333	2	Q91V64	16.8	3	23.62	Isochorismatase domain-containing protein 1
0.5	0	0.5	0	0.5	0	0.5	0.5	0	0.5	0	1	706000	0.666667	1.33333	0.5	0	0.5	0	0.5	0	0.5	0.5	0	0.5	0	2	4650000	1	2	Q61329	0.9	2	22.82	Zinc finger homeobox protein 3
0.5	0	0.5	0	0.5	0	0.5	0.5	0	0.5	0	0.5	0	0.5	1	1	3830000	1	5730000	0.5	0	0.833333	1	2180000	2	4350000	2	8010000	1.66667	2	Q8R1Q8	8.9	2	22.61	Cytoplasmic dynein 1 light intermediate chain 1
0.5	0	0.5	0	0.5	0	0.5	0.5	0	0.5	0	0.5	0	0.5	1	0.5	0	1	3590000	0.5	0	0.666667	0.5	0	0.5	0	3	44400000	1.33333	2	Q99LH1	4.5	2	22.43	Nucleolar GTP-binding protein 2
0.5	0	0.5	0	0.5	0	0.5	0.5	0	0.5	0	0.5	0	0.5	1	1	6370000	0.5	0	0.5	0	0.666667	0.5	0	0.5	0	3	19300000	1.33333	2	Q9DBD5	4	2	21.7	Proline-, glutamic acid- and leucine-rich protein 1
0.5	0	0.5	0	0.5	0	0.5	0.5	0	0.5	0	0.5	0	0.5	1	0.5	0	0.5	0	0.5	0	0.5	1	3160000	1	9600000	1	5230000	1	2	Q8K327	4.3	2	20.83	Chromosome alignment-maintaining phosphoprotein 1
0.5	0	0.5	0	0.5	0	0.5	0.5	0	0.5	0	0.5	0	0.5	1	0.5	0	0.5	0	0.5	0	0.5	0.5	0	2	2510000	0.5	0	1	2	Q61286	4.9	2	20.29	Transcription factor 12
0.5	0	0.5	0	0.5	0	0.5	0.5	0	0.5	0	0.5	0	0.5	1	0.5	0	0.5	0	0.5	0	0.5	2	9270000	0.5	0	0.5	0	1	2	Q5F285	24.7	1	19.47	Transmembrane protein 256
0.5	0	0.5	0	0.5	0	0.5	0.5	0	0.5	0	0.5	0	0.5	1	0.5	0	1	1860000	0.5	0	0.666667	1	2280000	2	12800000	1	8580000	1.33333	2	Q5PSV9	2.6	2	19.47	Mediator of DNA damage checkpoint protein 1
0.5	0	0.5	0	0.5	0	0.5	0.5	0	0.5	0	0.5	0	0.5	1	0.5	0	0.5	0	0.5	0	0.5	0.5	0	2	7700000	0.5	0	1	2	P70121	6	2	18.7	Zinc fingers and homeoboxes protein 1
0.5	0	0.5	0	0.5	0	0.5	0.5	0	0.5	0	0.5	0	0.5	1	1	4060000	1	2670000	0.5	0	0.833333	3	2110000	1	1620000	1	2130000	1.66667	2	P58021	4.9	2	18.35	Transmembrane 9 superfamily member 2
0.5	0	0.5	0	0.5	0	0.5	0.5	0	0.5	0	0.5	0	0.5	1	0.5	0	0.5	0	0.5	0	0.5	0.5	0	0.5	0	2	4680000	1	2	Q8BUR3	7	2	17.87	Forkhead box protein J3
0.5	0	0.5	0	2	5340000	1	0.5	0	0.5	0	1	1580000	0.666667	0.666667	0.5	0	0.5	0	0.5	0	0.5	2	6990000	0.5	0	0.5	0	1	2	Q8C167	4.5	2	17.21	Prolyl endopeptidase-like
0.5	0	0.5	0	0.5	0	0.5	0.5	0	0.5	0	0.5	0	0.5	1	0.5	0	0.5	0	0.5	0	0.5	0.5	0	2	4800000	0.5	0	1	2	Q9CXK9	2.7	2	17.19	RNA-binding protein 33
0.5	0	0.5	0	0.5	0	0.5	0.5	0	0.5	0	0.5	0	0.5	1	0.5	0	0.5	0	0.5	0	0.5	1	1730000	1	15800000	1	21600000	1	2	Q99KJ5	9.8	1	16.97	Transcription factor 19-like protein
0.5	0	0.5	0	0.5	0	0.5	0.5	0	0.5	0	0.5	0	0.5	1	0.5	0	0.5	0	0.5	0	0.5	0.5	0	2	3240000	0.5	0	1	2	Q5SSW2	1.4	2	16.36	Proteasome activator complex subunit 4
0.5	0	0.5	0	0.5	0	0.5	0.5	0	0.5	0	0.5	0	0.5	1	0.5	0	0.5	0	0.5	0	0.5	0.5	0	0.5	0	2	3280000	1	2	P97313	0.8	2	16.13	DNA-dependent protein kinase catalytic subunit
1	60000000	0.5	0	0.5	0	0.666667	0.5	0	0.5	0	0.5	0	0.5	0.75	0.5	0	0.5	0	0.5	0	0.5	0.5	0	0.5	0	2	18100000	1	2	Q9DBY1	6.3	2	15.84	E3 ubiquitin-protein ligase synoviolin
0.5	0	0.5	0	0.5	0	0.5	0.5	0	0.5	0	0.5	0	0.5	1	1	1260000	1	1230000	0.5	0	0.833333	1	1500000	2	4570000	2	8990000	1.66667	2	E9Q5G3	3.5	2	15.73	Kinesin-like protein KIF23
0.5	0	0.5	0	1	3880000	0.666667	0.5	0	0.5	0	0.5	0	0.5	0.75	0.5	0	0.5	0	0.5	0	0.5	0.5	0	0.5	0	2	5500000	1	2	Q3U3W5	4.6	2	15.39	Putative protein arginine N-methyltransferase 10
0.5	0	0.5	0	1	10300000	0.666667	0.5	0	0.5	0	1	9320000	0.666667	1	0.5	0	0.5	0	0.5	0	0.5	1	2300000	1	3820000	1	5740000	1	2	Q8BU04	6.3	1	15.38	Putative E3 ubiquitin-protein ligase UBR7
0.5	0	0.5	0	0.5	0	0.5	0.5	0	0.5	0	0.5	0	0.5	1	0.5	0	0.5	0	0.5	0	0.5	2	5020000	0.5	0	0.5	0	1	2	Q7TQK4	18.9	2	14.92	Exosome complex component RRP40
0.5	0	0.5	0	0.5	0	0.5	0.5	0	0.5	0	0.5	0	0.5	1	0.5	0	0.5	0	0.5	0	0.5	2	13200000	0.5	0	0.5	0	1	2	Q920Q6	8.9	2	14.71	RNA-binding protein Musashi homolog 2
0.5	0	0.5	0	0.5	0	0.5	0.5	0	0.5	0	0.5	0	0.5	1	0.5	0	0.5	0	0.5	0	0.5	0.5	0	0.5	0	2	5330000	1	2	Q6PFD6	3.4	1	14.67	Kinesin-like protein KIF18B
0.5	0	0.5	0	0.5	0	0.5	0.5	0	0.5	0	0.5	0	0.5	1	0.5	0	0.5	0	0.5	0	0.5	0.5	0	0.5	0	2	3980000	1	2	Q9WV30	3.1	2	14.65	Nuclear factor of activated T-cells 5
0.5	0	0.5	0	0.5	0	0.5	0.5	0	0.5	0	0.5	0	0.5	1	0.5	0	0.5	0	0.5	0	0.5	1	2900000	1	3210000	1	3010000	1	2	Q9JI44	4.4	2	14.52	DNA methyltransferase 1-associated protein 1
0.5	0	0.5	0	0.5	0	0.5	0.5	0	0.5	0	0.5	0	0.5	1	0.5	0	0.5	0	0.5	0	0.5	0.5	0	0.5	0	2	29400000	1	2	Q9WVG6	2.9	1	14.22	Histone-arginine methyltransferase CARM1
0.5	0	0.5	0	0.5	0	0.5	0.5	0	0.5	0	0.5	0	0.5	1	0.5	0	0.5	0	0.5	0	0.5	2	10700000	0.5	0	0.5	0	1	2	Q3UDE2	2.1	1	13.84	Tubulin--tyrosine ligase-like protein 12
0.5	0	0.5	0	0.5	0	0.5	0.5	0	0.5	0	0.5	0	0.5	1	0.5	0	0.5	0	0.5	0	0.5	0.5	0	0.5	0	2	5500000	1	2	Q3TUF7	1.1	1	13.78	YEATS domain-containing protein 2
0.5	0	0.5	0	0.5	0	0.5	0.5	0	0.5	0	0.5	0	0.5	1	0.5	0	0.5	0	0.5	0	0.5	0.5	0	0.5	0	2	4590000	1	2	Q6P5E6	4.6	1	13.72	ADP-ribosylation factor-binding protein GGA2
0.5	0	0.5	0	0.5	0	0.5	0.5	0	0.5	0	1	2150000	0.666667	1.33333	0.5	0	0.5	0	0.5	0	0.5	0.5	0	2	16600000	0.5	0	1	2	P47809	8.5	2	13.69	Dual specificity mitogen-activated protein kinase kinase 4
0.5	0	0.5	0	0.5	0	0.5	0.5	0	0.5	0	0.5	0	0.5	1	0.5	0	0.5	0	0.5	0	0.5	0.5	0	0.5	0	2	11300000	1	2	Q9WUV0	5.2	2	13.56	Origin recognition complex subunit 5
0.5	0	0.5	0	0.5	0	0.5	0.5	0	0.5	0	0.5	0	0.5	1	0.5	0	0.5	0	0.5	0	0.5	2	2260000	0.5	0	0.5	0	1	2	Q9CWV6	9.6	1	13.1	PRKR-interacting protein 1
3	15800000	2	7480000	6	57600000	3.66667	2	10700000	1	2090000	3	20900000	2	0.545455	23	146000000	20	53800000	7	6960000	16.6667	13	42800000	45	242000000	41	326000000	33	1.98	Q3URU2	31.2	30	341	Paternally-expressed gene 3 protein
1	2140000	0.5	0	7	25500000	2.83333	1	2730000	0.5	0	5	16200000	2.16667	0.764706	10	55300000	6	14400000	2	2680000	6	11	29000000	12	39900000	12	58900000	11.6667	1.94444	P54775	60.2	13	139.09	26S protease regulatory subunit 6B
0.5	0	0.5	0	4	15200000	1.66667	0.5	0	0.5	0	2	7470000	1	0.6	10	118000000	6	22100000	0.5	0	5.5	13	52900000	10	50100000	9	67900000	10.6667	1.93939	Q3TW96	34.7	11	116.8	UDP-N-acetylhexosamine pyrophosphorylase-like protein 1
12	80100000	7	35100000	11	64900000	10	10	72100000	3	8260000	13	63700000	8.66667	0.866667	21	270000000	11	74200000	11	32500000	14.3333	25	169000000	34	337000000	24	554000000	27.6667	1.93023	Q60973	58.5	12	157.07	Histone-binding protein RBBP7
0.5	0	0.5	0	0.5	0	0.5	0.5	0	0.5	0	0.5	0	0.5	1	8	38100000	4	13700000	0.5	0	4.16667	5	22300000	8	51000000	11	129000000	8	1.92	Q9D0F6	30	7	85.13	Replication factor C subunit 5
0.5	0	0.5	0	0.5	0	0.5	0.5	0	0.5	0	2	7790000	1	2	7	51200000	4	11000000	0.5	0	3.83333	1	3870000	8	27600000	13	104000000	7.33333	1.91304	Q61164	17.7	8	97.69	Transcriptional repressor CTCF
0.5	0	0.5	0	3	21700000	1.33333	0.5	0	0.5	0	6	27700000	2.33333	1.75	5	31000000	4	13600000	1	354000	3.33333	3	21600000	5	33000000	11	106000000	6.33333	1.9	Q99MR6	15.3	8	95.96	Serrate RNA effector molecule homolog
6	24600000	6	18100000	12	102000000	8	4	14500000	5	7580000	15	107000000	8	1	44	555000000	45	325000000	17	71100000	35.3333	48	302000000	72	985000000	81	1580000000	67	1.89623	P49718	48	27	324.32	DNA replication licensing factor MCM5
1	7720000	0.5	0	1	11900000	0.833333	1	6150000	0.5	0	3	22600000	1.5	1.8	7	50600000	8	42100000	4	8750000	6.33333	13	77400000	12	96400000	11	196000000	12	1.89474	Q60737	47	11	135.45	Casein kinase II subunit alpha
4	7950000	0.5	0	3	6660000	2.5	2	9880000	2	3770000	4	17100000	2.66667	1.06667	15	136000000	10	42400000	11	22100000	12	19	162000000	21	251000000	28	448000000	22.6667	1.88889	Q921F2	40.3	12	151.01	TAR DNA-binding protein 43
0.5	0	0.5	0	4	17600000	1.66667	0.5	0	0.5	0	2	6850000	1	0.6	3	14900000	1	6670000	0.5	0	1.5	0.5	0	1	7280000	7	50300000	2.83333	1.88889	Q6PFD9	7.9	10	84.36	Nuclear pore complex protein Nup98-Nup96
0.5	0	0.5	0	0.5	0	0.5	1	1380000	1	601000	0.5	0	0.833333	1.66667	0.5	0	2	21300000	2	5710000	1.5	6	32900000	2	6590000	0.5	0	2.83333	1.88889	Q64433	25.4	2	18.97	10 kDa heat shock protein, mitochondrial
0.5	0	0.5	0	2	7890000	1	0.5	0	0.5	0	3	17500000	1.33333	1.33333	4	72300000	4	51700000	0.5	0	2.83333	4	24400000	6	106000000	6	122000000	5.33333	1.88235	P61082	20.7	3	33.76	NEDD8-conjugating enzyme Ubc12
0.5	0	0.5	0	0.5	0	0.5	0.5	0	0.5	0	0.5	0	0.5	1	3	10500000	3	16700000	2	2300000	2.66667	6	15100000	4	27300000	5	33800000	5	1.875	P99029	40.4	6	50.67	Peroxiredoxin-5, mitochondrial
15	62700000	10	31700000	22	184000000	15.6667	13	61900000	10	35800000	15	111000000	12.6667	0.808511	30	393000000	26	163000000	23	80100000	26.3333	39	185000000	55	656000000	54	1200000000	49.3333	1.87342	Q61881	53.9	34	346.9	DNA replication licensing factor MCM7
0.5	0	0.5	0	1	1410000	0.666667	0.5	0	0.5	0	1	3990000	0.666667	1	8	102000000	2	10200000	5	11700000	5	8	35000000	10	70600000	10	127000000	9.33333	1.86667	Q9D824	31.3	9	116.09	Pre-mRNA 3'-end-processing factor FIP1
3	16600000	0.5	0	1	4450000	1.5	1	3760000	0.5	0	0.5	0	0.666667	0.444444	3	18700000	4	15100000	0.5	0	2.5	5	16200000	5	17900000	4	15200000	4.66667	1.86667	O88544	37.9	10	100.82	COP9 signalosome complex subunit 4
2	14100000	0.5	0	2	12300000	1.5	1	4790000	0.5	0	2	12000000	1.16667	0.777778	8	221000000	13	206000000	1	3420000	7.33333	18	164000000	14	336000000	9	266000000	13.6667	1.86364	P70296	64.7	7	78.32	Phosphatidylethanolamine-binding protein 1
0.5	0	0.5	0	2	3790000	1	0.5	0	0.5	0	5	12500000	2	2	4	20100000	2	6370000	0.5	0	2.16667	2	6790000	4	6910000	6	18800000	4	1.84615	P83887	32.5	6	71.58	Tubulin gamma-1 chain
6	21100000	7	14200000	15	67900000	9.33333	6	13100000	2	4390000	9	33500000	5.66667	0.607143	15	212000000	10	70400000	6	37600000	10.3333	21	87500000	20	200000000	16	199000000	19	1.83871	P56959	23.3	11	145.12	RNA-binding protein FUS
0.5	0	0.5	0	0.5	0	0.5	0.5	0	0.5	0	0.5	0	0.5	1	4	31000000	1	4250000	1	966000	2	5	16900000	5	25900000	1	4810000	3.66667	1.83333	Q99L47	18.5	5	56.62	Hsc70-interacting protein
0.5	0	0.5	0	0.5	0	0.5	0.5	0	0.5	0	0.5	0	0.5	1	2	3390000	0.5	0	0.5	0	1	0.5	0	4	6950000	1	1030000	1.83333	1.83333	Q8CH25	5.8	4	33.96	SAFB-like transcription modulator
0.5	0	0.5	0	0.5	0	0.5	0.5	0	0.5	0	0.5	0	0.5	1	2	6450000	0.5	0	0.5	0	1	0.5	0	4	9110000	1	2180000	1.83333	1.83333	Q80Y81	5.2	2	24.23	Zinc phosphodiesterase ELAC protein 2
0.5	0	0.5	0	0.5	0	0.5	0.5	0	0.5	0	0.5	0	0.5	1	0.5	0	2	2380000	0.5	0	1	3	3590000	2	23700000	0.5	0	1.83333	1.83333	Q91Z53	14	3	21.46	Glyoxylate reductase/hydroxypyruvate reductase
0.5	0	0.5	0	3	13100000	1.33333	0.5	0	0.5	0	6	25400000	2.33333	1.75	15	181000000	14	68800000	6	16400000	11.6667	19	136000000	19	251000000	26	348000000	21.3333	1.82857	P26369	37.6	10	125.21	Splicing factor U2AF 65 kDa subunit
0.5	0	0.5	0	1	264000	0.666667	0.5	0	0.5	0	0.5	0	0.5	0.75	3	4440000	2	981000	0.5	0	1.83333	3	2970000	5	9780000	2	1800000	3.33333	1.81818	Q9D0F9	15.3	4	37.08	Phosphoglucomutase-1
0.5	0	0.5	0	1	1100000	0.666667	0.5	0	0.5	0	0.5	0	0.5	0.75	6	52300000	10	56800000	0.5	0	5.5	9	35100000	14	100000000	7	98100000	10	1.81818	Q9Z0S1	39.9	9	96.74	3'(2'),5'-bisphosphate nucleotidase 1
7	37100000	9	31100000	34	299000000	16.6667	7	74100000	13	88100000	45	264000000	21.6667	1.3	45	470000000	33	197000000	17	44700000	31.6667	41	205000000	68	662000000	63	943000000	57.3333	1.81053	Q01320	30.9	33	391.3	DNA topoisomerase 2-alpha
2	3570000	1	557000	2	6090000	1.66667	2	5370000	1	361000	3	9760000	2	1.2	16	63000000	11	49000000	3	3310000	10	16	83000000	18	75300000	20	167000000	18	1.8	P56399	40	19	222.52	Ubiquitin carboxyl-terminal hydrolase 5
1	3490000	1	2000000	0.5	0	0.833333	1	4110000	1	1700000	0.5	0	0.833333	1	1	3810000	2	10200000	2	1400000	1.66667	2	9480000	4	19100000	3	81700000	3	1.8	O88796	22.7	4	44.41	Ribonuclease P protein subunit p30
0.5	0	0.5	0	0.5	0	0.5	0.5	0	0.5	0	0.5	0	0.5	1	1	2610000	1	1870000	0.5	0	0.833333	1	1590000	0.5	0	3	15700000	1.5	1.8	P61961	58.8	2	25.63	Ubiquitin-fold modifier 1
0.5	0	0.5	0	0.5	0	0.5	0.5	0	0.5	0	0.5	0	0.5	1	1	14100000	1	8050000	0.5	0	0.833333	3	18800000	0.5	0	1	3010000	1.5	1.8	Q9ET30	6.3	2	23.82	Transmembrane 9 superfamily member 3
0.5	0	0.5	0	0.5	0	0.5	0.5	0	0.5	0	0.5	0	0.5	1	1	5180000	1	382000	0.5	0	0.833333	0.5	0	3	7420000	1	2000000	1.5	1.8	Q9D753	13	2	13.15	Exosome complex component RRP43
0.5	0	0.5	0	2	11200000	1	0.5	0	0.5	0	2	5270000	1	1	8	36800000	10	39500000	1	1160000	6.33333	10	46100000	13	110000000	11	64400000	11.3333	1.78947	Q3UEB3	27.4	9	94.83	Poly(U)-binding-splicing factor PUF60
0.5	0	0.5	0	3	20500000	1.33333	0.5	0	0.5	0	1	3830000	0.666667	0.5	4	36000000	5	24800000	0.5	0	3.16667	4	27400000	7	65800000	6	123000000	5.66667	1.78947	P70318	25	5	68.77	Nucleolysin TIAR
0.5	0	0.5	0	0.5	0	0.5	0.5	0	0.5	0	0.5	0	0.5	1	5	19900000	4	13600000	0.5	0	3.16667	4	9210000	6	25400000	7	43100000	5.66667	1.78947	Q9WU28	21.4	2	23.04	Prefoldin subunit 5
0.5	0	0.5	0	3	6010000	1.33333	1	710000	0.5	0	2	2560000	1.16667	0.875	5	18600000	7	34900000	2	2710000	4.66667	6	28900000	12	227000000	7	51800000	8.33333	1.78571	Q8K2T1	34.6	8	80.01	NmrA-like family domain-containing protein 1
6	28600000	4	11000000	16	85900000	8.66667	4	25400000	9	27500000	14	94900000	9	1.03846	41	526000000	37	207000000	19	34500000	32.3333	44	261000000	62	778000000	67	1010000000	57.6667	1.78351	P25206	47.9	29	356.05	DNA replication licensing factor MCM3
1	2210000	2	6180000	6	20300000	3	1	1480000	0.5	0	5	13100000	2.16667	0.722222	6	35600000	7	21800000	0.5	0	4.5	4	10100000	13	100000000	7	50100000	8	1.77778	Q569Z5	12.5	10	81.41	Probable ATP-dependent RNA helicase DDX46
1	9660000	1	4110000	1	16600000	1	2	12300000	1	3010000	2	18700000	1.66667	1.66667	3	11500000	0.5	0	1	6070000	1.5	1	3280000	2	19200000	5	46700000	2.66667	1.77778	P30285	22.1	5	48.78	Cyclin-dependent kinase 4
0.5	0	0.5	0	2	4090000	1	0.5	0	0.5	0	1	1630000	0.666667	0.666667	2	24800000	2	10600000	0.5	0	1.5	1	4170000	3	18700000	4	24500000	2.66667	1.77778	O54950	20	5	46.89	5'-AMP-activated protein kinase subunit gamma-1
0.5	0	0.5	0	2	9830000	1	0.5	0	0.5	0	1	3430000	0.666667	0.666667	3	17100000	1	3940000	0.5	0	1.5	2	7770000	3	11300000	3	17600000	2.66667	1.77778	Q8BKT7	12.4	4	46.21	THO complex subunit 5 homolog
0.5	0	0.5	0	0.5	0	0.5	0.5	0	0.5	0	0.5	0	0.5	1	3	13700000	4	12200000	2	1720000	3	6	13400000	5	11700000	5	30000000	5.33333	1.77778	O55222	11.9	4	38.93	Integrin-linked protein kinase
0.5	0	0.5	0	0.5	0	0.5	0.5	0	0.5	0	0.5	0	0.5	1	2	20100000	2	6280000	0.5	0	1.5	1	2420000	5	16800000	2	72100000	2.66667	1.77778	Q9D4J7	17.5	4	32.1	PHD finger protein 6
0.5	0	0.5	0	0.5	0	0.5	0.5	0	0.5	0	0.5	0	0.5	1	2	4510000	2	7720000	0.5	0	1.5	1	614000	4	17700000	3	31200000	2.66667	1.77778	Q8C1D8	7.7	4	31.17	Protein IWS1 homolog
0.5	0	0.5	0	0.5	0	0.5	0.5	0	0.5	0	0.5	0	0.5	1	2	15900000	0.5	0	2	1320000	1.5	2	2720000	4	20500000	2	14900000	2.66667	1.77778	Q9CPT5	19.1	2	30.52	Nucleolar protein 16
0.5	0	0.5	0	2	18400000	1	0.5	0	0.5	0	3	17200000	1.33333	1.33333	10	178000000	12	125000000	4	11300000	8.66667	16	104000000	20	243000000	10	298000000	15.3333	1.76923	P60122	28.2	9	96.87	RuvB-like 1
1	8890000	1	1880000	6	32300000	2.66667	0.5	0	0.5	0	4	24900000	1.66667	0.625	10	89500000	5	21000000	1	2930000	5.33333	7	24600000	10	87600000	11	82700000	9.33333	1.75	P30416	36.6	11	110.72	Peptidyl-prolyl cis-trans isomerase FKBP4
0.5	0	0.5	0	0.5	0	0.5	0.5	0	0.5	0	0.5	0	0.5	1	7	79400000	4	38000000	5	7180000	5.33333	7	34500000	12	118000000	9	114000000	9.33333	1.75	Q91WN1	34.3	7	74.02	DnaJ homolog subfamily C member 9
0.5	0	2	4710000	4	37400000	2.16667	0.5	0	1	1580000	2	14900000	1.16667	0.538462	3	43700000	0.5	0	0.5	0	1.33333	4	45400000	1	22700000	2	40700000	2.33333	1.75	Q8CCS6	20.5	4	41.29	Polyadenylate-binding protein 2
0.5	0	0.5	0	0.5	0	0.5	1	6030000	0.5	0	1	2180000	0.833333	1.66667	2	3630000	1	4130000	1	574000	1.33333	3	9660000	2	1370000	2	3490000	2.33333	1.75	Q9QXS6	7.2	3	34.18	Drebrin
0.5	0	0.5	0	2	9180000	1	0.5	0	0.5	0	3	15300000	1.33333	1.33333	1	4530000	0.5	0	0.5	0	0.666667	0.5	0	1	1380000	2	9810000	1.16667	1.75	P59708	32	3	30.25	Pre-mRNA branch site protein p14
0.5	0	0.5	0	0.5	0	0.5	0.5	0	0.5	0	0.5	0	0.5	1	1	17700000	2	25200000	1	2470000	1.33333	1	803000	3	40900000	3	61200000	2.33333	1.75	P26883	28.7	2	26.59	Peptidyl-prolyl cis-trans isomerase FKBP1A
1	8480000	0.5	0	0.5	0	0.666667	1	6450000	0.5	0	0.5	0	0.666667	1	2	32700000	1	11500000	1	1400000	1.33333	1	2970000	3	33900000	3	77700000	2.33333	1.75	Q9CXW3	13.9	2	22.83	Calcyclin-binding protein
0.5	0	0.5	0	0.5	0	0.5	0.5	0	0.5	0	0.5	0	0.5	1	1	5430000	0.5	0	0.5	0	0.666667	2	7760000	1	4180000	0.5	0	1.16667	1.75	Q63829	21	3	20.99	COMM domain-containing protein 3
0.5	0	0.5	0	1	5780000	0.666667	0.5	0	0.5	0	0.5	0	0.5	0.75	1	6560000	0.5	0	0.5	0	0.666667	1	2730000	2	11800000	0.5	0	1.16667	1.75	P00397	6.2	1	18.91	Cytochrome c oxidase subunit 1
0.5	0	0.5	0	0.5	0	0.5	0.5	0	0.5	0	0.5	0	0.5	1	1	987000	0.5	0	0.5	0	0.666667	0.5	0	2	1230000	1	952000	1.16667	1.75	Q8R2Y9	11.7	2	16.34	SOSS complex subunit B1
0.5	0	0.5	0	0.5	0	0.5	0.5	0	0.5	0	0.5	0	0.5	1	1	1270000	0.5	0	0.5	0	0.666667	1	1340000	0.5	0	2	9570000	1.16667	1.75	Q8C4J7	4.6	2	16.32	Transducin beta-like protein 3
0.5	0	0.5	0	0.5	0	0.5	0.5	0	0.5	0	0.5	0	0.5	1	0.5	0	1	5880000	0.5	0	0.666667	0.5	0	2	15400000	1	11200000	1.16667	1.75	Q3UFY7	8.6	2	16.01	7-methylguanosine phosphate-specific 5'-nucleotidase
0.5	0	0.5	0	0.5	0	0.5	0.5	0	0.5	0	0.5	0	0.5	1	0.5	0	1	1080000	0.5	0	0.666667	2	5420000	0.5	0	1	8180000	1.16667	1.75	Q9EQ28	9.3	2	15.94	DNA polymerase delta subunit 3
0.5	0	0.5	0	0.5	0	0.5	0.5	0	0.5	0	0.5	0	0.5	1	1	1460000	0.5	0	0.5	0	0.666667	2	2840000	1	1100000	0.5	0	1.16667	1.75	Q99J99	9	1	14.33	3-mercaptopyruvate sulfurtransferase
0.5	0	0.5	0	0.5	0	0.5	0.5	0	0.5	0	0.5	0	0.5	1	0.5	0	1	599000	0.5	0	0.666667	2	1720000	1	1340000	0.5	0	1.16667	1.75	P54103	4.9	2	13.63	DnaJ homolog subfamily C member 2
2	18600000	1	763000	7	12400000	3.33333	2	7030000	1	5080000	7	28000000	3.33333	1	19	296000000	10	70300000	11	28500000	13.3333	13	67700000	24	251000000	33	485000000	23.3333	1.75	Q8CG48	25.6	20	227.49	Structural maintenance of chromosomes protein 2
0.5	0	0.5	0	7	32400000	2.66667	0.5	0	0.5	0	3	5280000	1.33333	0.5	12	153000000	20	107000000	7	13200000	13	23	96800000	21	196000000	24	336000000	22.6667	1.74359	Q920B9	25.6	21	206.66	FACT complex subunit SPT16
0.5	0	0.5	0	0.5	0	0.5	0.5	0	0.5	0	2	8490000	1	2	14	137000000	17	98600000	3	10300000	11.3333	18	90600000	21	133000000	20	201000000	19.6667	1.73529	Q8BHD7	38.8	10	126.51	Polypyrimidine tract-binding protein 3
0.5	0	1	3270000	4	35200000	1.83333	0.5	0	0.5	0	2	16400000	1	0.545455	5	97800000	5	37400000	5	26000000	5	6	31800000	8	106000000	12	268000000	8.66667	1.73333	Q7TNC4	25.2	6	76.79	Putative RNA-binding protein Luc7-like 2
1	3000000	2	2080000	3	6740000	2	0.5	0	1	467000	1	1900000	0.833333	0.416667	5	85000000	2	9320000	0.5	0	2.5	3	8990000	6	36900000	4	53600000	4.33333	1.73333	Q99M28	20.6	4	30.44	RNA-binding protein with serine-rich domain 1
2	7160000	2	4860000	16	93100000	6.66667	2	4620000	2	1420000	15	69900000	6.33333	0.95	28	569000000	34	206000000	24	60300000	28.6667	44	252000000	55	669000000	50	1160000000	49.6667	1.73256	O70133	31.8	33	356.87	ATP-dependent RNA helicase A
1	3060000	1	1460000	3	22200000	1.66667	1	2870000	0.5	0	3	19900000	1.5	0.9	5	75600000	5	7730000	0.5	0	3.5	6	17700000	3	4650000	9	69700000	6	1.71429	Q9EPL8	10	7	68.9	Importin-7
0.5	0	0.5	0	1	2080000	0.666667	0.5	0	0.5	0	0.5	0	0.5	0.75	2	3160000	1	718000	0.5	0	1.16667	1	664000	3	6360000	2	5040000	2	1.71429	Q91W61	14.3	2	25.57	F-box/LRR-repeat protein 15
0.5	0	0.5	0	0.5	0	0.5	0.5	0	0.5	0	0.5	0	0.5	1	1	2130000	2	1200000	0.5	0	1.16667	2	1210000	2	1910000	2	2880000	2	1.71429	Q8VBT9	8	2	22.76	Tether containing UBX domain for GLUT4
0.5	0	0.5	0	0.5	0	0.5	0.5	0	0.5	0	1	521000	0.666667	1.33333	0.5	0	2	1160000	1	521000	1.16667	2	1160000	2	1770000	2	3870000	2	1.71429	Q9D666	4.2	2	16.04	SUN domain-containing protein 1
0.5	0	0.5	0	0.5	0	0.5	0.5	0	0.5	0	0.5	0	0.5	1	2	53200000	1	14800000	0.5	0	1.16667	2	10200000	2	31300000	2	51800000	2	1.71429	P31786	20.6	1	14.93	Acyl-CoA-binding protein
0.5	0	0.5	0	0.5	0	0.5	0.5	0	0.5	0	0.5	0	0.5	1	6	82800000	8	106000000	3	1780000	5.66667	8	47400000	7	49100000	14	200000000	9.66667	1.70588	Q9JII5	28	7	77.28	DAZ-associated protein 1
0.5	0	0.5	0	3	5760000	1.33333	4	6750000	0.5	0	8	23800000	4.16667	3.125	30	270000000	26	117000000	15	36100000	23.6667	28	69800000	49	353000000	44	483000000	40.3333	1.70423	Q61033	48.6	20	257.87	Lamina-associated polypeptide 2, isoforms alpha/zeta
19	70200000	24	84300000	28	112000000	23.6667	24	150000000	16	70900000	22	82100000	20.6667	0.873239	3	24500000	5	14500000	2	4430000	3.33333	3	6920000	8	58900000	6	43300000	5.66667	1.7	O55234	48.1	14	161.92	Proteasome subunit beta type-5
0.5	0	0.5	0	0.5	0	0.5	0.5	0	0.5	0	0.5	0	0.5	1	5	38400000	3	10900000	2	9160000	3.33333	4	13300000	7	31600000	6	44000000	5.66667	1.7	Q9CWW6	41.9	4	50.18	Peptidyl-prolyl cis-trans isomerase NIMA-interacting 4
0.5	0	0.5	0	0.5	0	0.5	0.5	0	0.5	0	0.5	0	0.5	1	3	111000000	3	25700000	4	8840000	3.33333	5	42000000	6	73400000	6	87500000	5.66667	1.7	P56135	26.1	2	23.58	ATP synthase subunit f, mitochondrial
7	46300000	2	7960000	8	55200000	5.66667	6	35700000	1	1770000	5	25700000	4	0.705882	5	57000000	4	31700000	4	7860000	4.33333	9	46900000	6	49600000	7	90000000	7.33333	1.69231	P15105	35.9	9	104.05	Glutamine synthetase
0.5	0	0.5	0	5	27600000	2	0.5	0	0.5	0	0.5	0	0.5	0.25	3	30200000	3	8580000	0.5	0	2.16667	1	1940000	5	27400000	5	13800000	3.66667	1.69231	Q8R010	40.3	6	66.63	Aminoacyl tRNA synthase complex-interacting multifunctional protein 2
10	24000000	5	6210000	4	8260000	6.33333	7	13000000	1	1080000	3	10600000	3.66667	0.578947	5	74500000	6	37300000	2	12400000	4.33333	5	25700000	8	129000000	9	203000000	7.33333	1.69231	P62320	35.7	5	55.65	Small nuclear ribonucleoprotein Sm D3
0.5	0	0.5	0	0.5	0	0.5	1	1990000	0.5	0	0.5	0	0.666667	1.33333	2	16300000	4	20300000	2	4690000	2.66667	0.5	0	8	60400000	5	45500000	4.5	1.6875	Q9CR00	29.7	5	42.31	26S proteasome non-ATPase regulatory subunit 9
1	6340000	0.5	0	0.5	0	0.666667	0.5	0	0.5	0	0.5	0	0.5	0.75	1	11000000	8	38300000	0.5	0	3.16667	5	17700000	6	45000000	5	52100000	5.33333	1.68421	Q61187	22.2	6	54.4	Tumor susceptibility gene 101 protein
0.5	0	0.5	0	2	13800000	1	0.5	0	0.5	0	1	2480000	0.666667	0.666667	4	33000000	5	34900000	0.5	0	3.16667	8	52600000	6	53800000	2	9990000	5.33333	1.68421	P61971	44.8	3	38.02	Nuclear transport factor 2
5	11500000	4	18100000	24	188000000	11	3	6330000	3	7390000	21	104000000	9	0.818182	69	1280000000	63	361000000	38	159000000	56.6667	84	657000000	109	1450000000	92	1870000000	95	1.67647	O88569	60	19	243.61	Heterogeneous nuclear ribonucleoproteins A2/B1
0.5	0	0.5	0	0.5	0	0.5	0.5	0	0.5	0	1	3920000	0.666667	1.33333	4	42500000	4	25000000	4	6530000	4	6	34300000	6	47800000	8	115000000	6.66667	1.66667	P54923	27	5	65.49	[Protein ADP-ribosylarginine] hydrolase
0.5	0	0.5	0	2	8250000	1	0.5	0	0.5	0	0.5	0	0.5	0.5	3	12100000	2	2680000	1	2450000	2	2	4030000	1	12200000	7	95600000	3.33333	1.66667	Q60865	15.7	6	56.71	Caprin-1
0.5	0	0.5	0	1	2800000	0.666667	0.5	0	0.5	0	0.5	0	0.5	0.75	3	11600000	1	4000000	0.5	0	1.5	0.5	0	2	9830000	5	39000000	2.5	1.66667	Q5SWD9	14.4	7	56.67	Pre-rRNA-processing protein TSR1 homolog
0.5	0	0.5	0	2	18300000	1	0.5	0	0.5	0	0.5	0	0.5	0.5	0.5	0	3	9940000	1	1400000	1.5	6	23400000	1	11600000	0.5	0	2.5	1.66667	Q9R0Q3	26.3	3	31.5	Transmembrane emp24 domain-containing protein 2
0.5	0	0.5	0	0.5	0	0.5	0.5	0	0.5	0	0.5	0	0.5	1	2	1780000	0.5	0	0.5	0	1	4	7200000	0.5	0	0.5	0	1.66667	1.66667	P28271	7.7	4	30.77	Cytoplasmic aconitate hydratase
1	8530000	0.5	0	3	22900000	1.5	1	4490000	0.5	0	1	322000	0.833333	0.555556	0.5	0	0.5	0	0.5	0	0.5	1	2500000	1	3150000	0.5	0	0.833333	1.66667	Q68FF6	7.4	4	29.48	ARF GTPase-activating protein GIT1
0.5	0	0.5	0	1	4240000	0.666667	0.5	0	0.5	0	1	2500000	0.666667	1	2	1130000	0.5	0	0.5	0	1	2	820000	2	653000	1	6940000	1.66667	1.66667	Q8BVE8	4.6	4	29.11	Histone-lysine N-methyltransferase NSD2
0.5	0	0.5	0	0.5	0	0.5	0.5	0	0.5	0	1	4750000	0.666667	1.33333	0.5	0	0.5	0	0.5	0	0.5	1	1260000	1	3080000	0.5	0	0.833333	1.66667	P61922	9.2	2	24.73	4-aminobutyrate aminotransferase, mitochondrial
0.5	0	0.5	0	0.5	0	0.5	0.5	0	0.5	0	0.5	0	0.5	1	0.5	0	2	6220000	0.5	0	1	3	8290000	1	1300000	1	2940000	1.66667	1.66667	Q8BNU0	12.1	3	24.47	Armadillo repeat-containing protein 6
0.5	0	0.5	0	0.5	0	0.5	0.5	0	0.5	0	0.5	0	0.5	1	0.5	0	0.5	0	0.5	0	0.5	0.5	0	1	4590000	1	17600000	0.833333	1.66667	Q9D168	11.9	2	24.11	Integrator complex subunit 12
2	6010000	2	5540000	1	6010000	1.66667	0.5	0	1	2690000	1	1410000	0.833333	0.5	0.5	0	0.5	0	0.5	0	0.5	0.5	0	1	5700000	1	6550000	0.833333	1.66667	Q4FK66	10.2	3	24.01	Pre-mRNA-splicing factor 38A
0.5	0	0.5	0	0.5	0	0.5	0.5	0	0.5	0	0.5	0	0.5	1	0.5	0	2	1470000	0.5	0	1	0.5	0	4	6190000	0.5	0	1.66667	1.66667	Q8BTW3	14.6	2	23.54	Exosome complex component MTR3
0.5	0	0.5	0	0.5	0	0.5	0.5	0	0.5	0	0.5	0	0.5	1	0.5	0	0.5	0	2	663000	1	1	1830000	2	4550000	2	3900000	1.66667	1.66667	Q3THJ3	21.7	2	23.4	Probable RNA-binding protein EIF1AD
0.5	0	0.5	0	0.5	0	0.5	0.5	0	0.5	0	0.5	0	0.5	1	0.5	0	0.5	0	0.5	0	0.5	0.5	0	1	1850000	1	4340000	0.833333	1.66667	Q61645	3.6	2	21.45	Protein hairless
1	2640000	0.5	0	1	2360000	0.833333	1	2910000	0.5	0	1	1330000	0.833333	1	0.5	0	0.5	0	0.5	0	0.5	1	515000	0.5	0	1	1110000	0.833333	1.66667	P28474	17.1	2	19.4	Alcohol dehydrogenase class-3
0.5	0	0.5	0	0.5	0	0.5	0.5	0	0.5	0	0.5	0	0.5	1	0.5	0	0.5	0	0.5	0	0.5	0.5	0	1	1980000	1	2990000	0.833333	1.66667	Q8BY46	4.6	2	19.39	Zinc finger protein 574
0.5	0	0.5	0	0.5	0	0.5	0.5	0	0.5	0	1	2220000	0.666667	1.33333	0.5	0	0.5	0	0.5	0	0.5	1	643000	1	6730000	0.5	0	0.833333	1.66667	Q921E6	5.8	2	18.77	Polycomb protein EED
0.5	0	0.5	0	0.5	0	0.5	0.5	0	0.5	0	0.5	0	0.5	1	0.5	0	0.5	0	0.5	0	0.5	1	1750000	0.5	0	1	5410000	0.833333	1.66667	Q8BRH4	0.8	2	18.74	Histone-lysine N-methyltransferase 2C
0.5	0	0.5	0	0.5	0	0.5	0.5	0	0.5	0	0.5	0	0.5	1	0.5	0	0.5	0	0.5	0	0.5	0.5	0	1	1940000	1	1230000	0.833333	1.66667	O08580	8	2	17.99	Steroid hormone receptor ERR1
0.5	0	0.5	0	0.5	0	0.5	0.5	0	0.5	0	0.5	0	0.5	1	0.5	0	0.5	0	0.5	0	0.5	0.5	0	1	444000	1	4720000	0.833333	1.66667	Q8VCD7	2.8	2	16.96	Lysine-specific demethylase 4C
0.5	0	0.5	0	0.5	0	0.5	0.5	0	0.5	0	0.5	0	0.5	1	0.5	0	0.5	0	0.5	0	0.5	0.5	0	1	3870000	1	8090000	0.833333	1.66667	Q8K3G5	5.5	1	15.73	Inactive serine/threonine-protein kinase VRK3
0.5	0	0.5	0	0.5	0	0.5	0.5	0	0.5	0	0.5	0	0.5	1	0.5	0	0.5	0	0.5	0	0.5	0.5	0	1	2310000	1	3580000	0.833333	1.66667	Q9CZT6	10.5	2	15.65	Protein CMSS1
0.5	0	0.5	0	0.5	0	0.5	0.5	0	0.5	0	0.5	0	0.5	1	0.5	0	0.5	0	0.5	0	0.5	1	2070000	0.5	0	1	7330000	0.833333	1.66667	Q61142	10.3	2	15.49	Spindlin-1
0.5	0	0.5	0	0.5	0	0.5	0.5	0	0.5	0	0.5	0	0.5	1	2	31300000	0.5	0	0.5	0	1	1	915000	1	1850000	3	32500000	1.66667	1.66667	Q9CR09	13.7	2	15.17	Ubiquitin-fold modifier-conjugating enzyme 1
0.5	0	0.5	0	0.5	0	0.5	0.5	0	0.5	0	0.5	0	0.5	1	0.5	0	0.5	0	0.5	0	0.5	0.5	0	1	976000	1	11300000	0.833333	1.66667	Q60665	5	2	14.17	Ski-like protein
0.5	0	0.5	0	0.5	0	0.5	0.5	0	0.5	0	0.5	0	0.5	1	0.5	0	0.5	0	0.5	0	0.5	0.5	0	1	7110000	1	7170000	0.833333	1.66667	P70255	7.2	1	13.97	Nuclear factor 1 C-type
0.5	0	0.5	0	0.5	0	0.5	0.5	0	0.5	0	0.5	0	0.5	1	0.5	0	0.5	0	0.5	0	0.5	1	3850000	1	3860000	0.5	0	0.833333	1.66667	O54956	5.5	2	13.45	DNA polymerase epsilon subunit 2
0.5	0	0.5	0	0.5	0	0.5	0.5	0	0.5	0	0.5	0	0.5	1	0.5	0	0.5	0	0.5	0	0.5	0.5	0	1	4090000	1	9330000	0.833333	1.66667	Q8C006	4.5	1	13.4	Tripartite motif-containing protein 35
0.5	0	0.5	0	0.5	0	0.5	0.5	0	0.5	0	0.5	0	0.5	1	0.5	0	0.5	0	0.5	0	0.5	0.5	0	1	11400000	1	827000	0.833333	1.66667	Q80W00	2.9	2	13.24	Serine/threonine-protein phosphatase 1 regulatory subunit 10
0.5	0	0.5	0	0.5	0	0.5	0.5	0	0.5	0	0.5	0	0.5	1	0.5	0	0.5	0	0.5	0	0.5	1	384000	1	4500000	0.5	0	0.833333	1.66667	Q9Z129	4.1	2	13.21	ATP-dependent DNA helicase Q1
0.5	0	0.5	0	0.5	0	0.5	0.5	0	0.5	0	0.5	0	0.5	1	0.5	0	0.5	0	0.5	0	0.5	0.5	0	1	218000	1	5730000	0.833333	1.66667	Q6DIB4	5.6	2	13.06	Uncharacterized protein C20orf112 homolog
3	19300000	1	1260000	5	30300000	3	4	16200000	2	3380000	3	10700000	3	1	14	237000000	10	77800000	9	53900000	11	17	76900000	19	283000000	19	593000000	18.3333	1.66667	P62827	62.5	9	100.51	GTP-binding nuclear protein Ran
12	52300000	10	35500000	39	295000000	20.3333	8	38700000	6	23500000	37	192000000	17	0.836066	33	269000000	29	125000000	13	23400000	25	31	116000000	42	308000000	51	522000000	41.3333	1.65333	Q6P4T2	32.9	50	522.42	U5 small nuclear ribonucleoprotein 200 kDa helicase
0.5	0	0.5	0	0.5	0	0.5	0.5	0	0.5	0	2	4270000	1	2	4	44200000	7	37900000	0.5	0	3.83333	6	13000000	8	40900000	5	37100000	6.33333	1.65217	Q99K85	36.2	9	87.23	Phosphoserine aminotransferase
1	2130000	0.5	0	3	9420000	1.5	1	2490000	2	5440000	0.5	0	1.16667	0.777778	10	86800000	7	51300000	3	9780000	6.66667	9	67600000	12	132000000	12	199000000	11	1.65	Q9CQ71	80.1	6	64.16	Replication protein A 14 kDa subunit
8	23400000	4	5500000	5	13700000	5.66667	7	21600000	0.5	0	10	18500000	5.83333	1.02941	5	53000000	3	13600000	0.5	0	2.83333	3	12200000	5	22800000	6	45000000	4.66667	1.64706	Q60598	19.5	7	87.2	Src substrate cortactin
0.5	0	0.5	0	0.5	0	0.5	0.5	0	0.5	0	1	2130000	0.666667	1.33333	2	11600000	10	34400000	2	7780000	4.66667	6	16500000	9	96100000	8	90800000	7.66667	1.64286	P48758	35.7	6	63.69	Carbonyl reductase [NADPH] 1
0.5	0	4	4810000	0.5	0	1.66667	0.5	0	1	3340000	0.5	0	0.666667	0.4	4	9640000	5	21100000	2	1810000	3.66667	10	27400000	3	13200000	5	20700000	6	1.63636	Q8BH59	19	8	73.8	Calcium-binding mitochondrial carrier protein Aralar1
0.5	0	0.5	0	0.5	0	0.5	0.5	0	0.5	0	0.5	0	0.5	1	4	22500000	1	2300000	0.5	0	1.83333	3	7760000	4	14100000	2	7920000	3	1.63636	Q8C7X2	14.3	8	73.15	ER membrane protein complex subunit 1
0.5	0	0.5	0	0.5	0	0.5	0.5	0	0.5	0	0.5	0	0.5	1	6	69100000	1	2210000	4	4610000	3.66667	5	5810000	7	25400000	6	32800000	6	1.63636	P97372	22.5	3	43.03	Proteasome activator complex subunit 2
1	3360000	0.5	0	2	12600000	1.16667	0.5	0	0.5	0	1	2330000	0.666667	0.571429	2	7920000	3	6910000	0.5	0	1.83333	2	4380000	1	4850000	6	43300000	3	1.63636	P24788	8.1	5	39.78	Cyclin-dependent kinase 11B
0.5	0	0.5	0	0.5	0	0.5	0.5	0	0.5	0	0.5	0	0.5	1	4	22100000	1	2320000	0.5	0	1.83333	1	1500000	5	15300000	3	24100000	3	1.63636	P83870	40.9	3	30.23	PHD finger-like domain-containing protein 5A
4	16900000	5	8420000	8	21600000	5.66667	1	1040000	2	1930000	8	34400000	3.66667	0.647059	20	137000000	22	80700000	9	12500000	17	16	83300000	34	242000000	33	356000000	27.6667	1.62745	Q99NB9	32.9	28	301.21	Splicing factor 3B subunit 1
0.5	0	0.5	0	2	7070000	1	0.5	0	0.5	0	1	9170000	0.666667	0.666667	3	25000000	4	30900000	1	2070000	2.66667	4	22400000	2	27300000	7	107000000	4.33333	1.625	P67871	29.7	4	42.1	Casein kinase II subunit beta
1	1070000	0.5	0	0.5	0	0.666667	0.5	0	0.5	0	0.5	0	0.5	0.75	2	11300000	1	2590000	1	6070000	1.33333	2	4110000	4	30900000	0.5	0	2.16667	1.625	P49615	25.6	6	41.35	Cyclin-dependent kinase 5
2	15700000	3	24300000	2	58000000	2.33333	3	31300000	1	8330000	2	11500000	2	0.857143	3	18800000	4	27100000	1	2570000	2.66667	5	36000000	3	25000000	5	69500000	4.33333	1.625	P62305	56.5	3	35.61	Small nuclear ribonucleoprotein E
0.5	0	0.5	0	0.5	0	0.5	0.5	0	0.5	0	0.5	0	0.5	1	2	12500000	3	26300000	3	14000000	2.66667	4	35100000	3	36400000	6	83900000	4.33333	1.625	P54227	24.1	3	27.68	Stathmin
1	6090000	0.5	0	0.5	0	0.666667	2	18300000	3	23700000	1	6640000	2	3	0.5	0	3	125000000	0.5	0	1.33333	1	2770000	5	114000000	0.5	0	2.16667	1.625	P01325	43.5	2	26.99	Insulin-1
23	194000000	27	145000000	30	296000000	26.6667	15	129000000	15	80700000	39	287000000	23	0.8625	80	1530000000	57	565000000	40	281000000	59	63	457000000	112	1570000000	112	2610000000	95.6667	1.62147	Q61656	51.3	24	260.7	Probable ATP-dependent RNA helicase DDX5
12	143000000	8	66900000	18	178000000	12.6667	11	102000000	7	36100000	13	133000000	10.3333	0.815789	51	758000000	58	561000000	23	105000000	44	71	841000000	84	1340000000	58	1220000000	71	1.61364	P09411	64.2	22	315.73	Phosphoglycerate kinase 1
24	134000000	26	116000000	77	691000000	42.3333	17	70500000	19	66700000	60	375000000	32	0.755906	50	389000000	26	114000000	14	16000000	30	36	114000000	52	330000000	57	585000000	48.3333	1.61111	Q99PV0	33.7	58	661.37	Pre-mRNA-processing-splicing factor 8
0.5	0	0.5	0	4	5220000	1.66667	0.5	0	0.5	0	1	785000	0.666667	0.4	18	141000000	14	97400000	6	10200000	12.6667	15	48100000	26	203000000	20	254000000	20.3333	1.60526	Q9DB05	70.5	15	176.06	Alpha-soluble NSF attachment protein
0.5	0	0.5	0	1	6610000	0.666667	0.5	0	1	1080000	1	1550000	0.833333	1.25	16	130000000	5	13300000	9	10500000	10	13	24800000	17	80600000	18	181000000	16	1.6	Q91ZW3	26.1	21	192.62	SWI/SNF-related matrix-associated actin-dependent regulator of chromatin subfamily A member 5
3	22100000	1	5070000	6	33200000	3.33333	4	14900000	1	2780000	7	37500000	4	1.2	14	123000000	12	41000000	4	5050000	10	11	52500000	14	74700000	23	249000000	16	1.6	O08599	34.1	14	157.53	Syntaxin-binding protein 1
0.5	0	0.5	0	1	7620000	0.666667	1	527000	0.5	0	1	1610000	0.833333	1.25	6	31700000	1	3810000	0.5	0	2.5	3	8630000	3	17200000	6	55100000	4	1.6	Q9D1M0	40.9	6	70.18	Protein SEC13 homolog
0.5	0	0.5	0	0.5	0	0.5	0.5	0	0.5	0	0.5	0	0.5	1	4	29600000	3	22300000	0.5	0	2.5	2	6480000	6	28800000	4	19000000	4	1.6	Q9JJK2	13.3	4	44.63	LanC-like protein 2
0.5	0	0.5	0	2	12900000	1	1	8600000	0.5	0	1	6830000	0.833333	0.833333	4	32500000	3	22500000	0.5	0	2.5	2	19000000	6	53100000	4	64500000	4	1.6	O08915	22.1	5	44.5	AH receptor-interacting protein
0.5	0	0.5	0	1	996000	0.666667	0.5	0	0.5	0	1	570000	0.666667	1	3	16900000	4	9730000	0.5	0	2.5	4	5870000	4	26900000	4	49100000	4	1.6	Q8BGT7	20.1	2	34.63	Survival of motor neuron-related-splicing factor 30
0.5	0	0.5	0	0.5	0	0.5	0.5	0	0.5	0	0.5	0	0.5	1	1	17100000	2	9780000	2	5010000	1.66667	3	26500000	1	14900000	4	65700000	2.66667	1.6	Q9R0U0	23.6	5	48.49	Serine/arginine-rich splicing factor 10
0.5	0	0.5	0	0.5	0	0.5	1	2060000	0.5	0	1	4060000	0.833333	1.66667	1	2350000	1	3080000	0.5	0	0.833333	1	12000000	2	13400000	1	15400000	1.33333	1.6	Q9D1A2	13.2	3	32.43	Cytosolic non-specific dipeptidase
0.5	0	0.5	0	0.5	0	0.5	0.5	0	0.5	0	0.5	0	0.5	1	1	1340000	1	1430000	0.5	0	0.833333	1	1090000	2	2820000	1	3330000	1.33333	1.6	Q9DBL1	5	1	17.51	Short/branched chain specific acyl-CoA dehydrogenase, mitochondrial
2	3350000	1	1300000	1	4130000	1.33333	1	2280000	0.5	0	2	6710000	1.16667	0.875	8	80300000	12	87200000	2	3190000	7.33333	9	65400000	14	112000000	12	249000000	11.6667	1.59091	P14152	30.8	7	76.39	Malate dehydrogenase, cytoplasmic
0.5	0	2	6160000	3	16400000	1.83333	0.5	0	0.5	0	1	4290000	0.666667	0.363636	6	85100000	8	85100000	3	8300000	5.66667	10	100000000	9	153000000	8	140000000	9	1.58824	Q60749	18.7	5	69.34	KH domain-containing, RNA-binding, signal transduction-associated protein 1
0.5	0	0.5	0	4	10600000	1.66667	0.5	0	0.5	0	1	1260000	0.666667	0.4	49	805000000	39	324000000	35	139000000	41	49	416000000	75	1030000000	71	1980000000	65	1.58537	Q99020	35.7	13	135.21	Heterogeneous nuclear ribonucleoprotein A/B
10	60900000	0.5	0	9	63300000	6.5	12	71800000	0.5	0	10	63900000	7.5	1.15385	18	198000000	20	165000000	0.5	0	12.8333	20	137000000	23	268000000	18	278000000	20.3333	1.58442	Q6ZQ38	26.3	25	230.81	Cullin-associated NEDD8-dissociated protein 1
1	1430000	2	2550000	0.5	0	1.16667	0.5	0	0.5	0	0.5	0	0.5	0.428571	8	64900000	9	45900000	7	19000000	8	10	32400000	17	90200000	11	109000000	12.6667	1.58333	P11440	32.6	9	84.74	Cyclin-dependent kinase 1
0.5	0	0.5	0	0.5	0	0.5	0.5	0	0.5	0	0.5	0	0.5	1	8	51400000	2	5880000	3	5630000	4.33333	0.5	0	11	66800000	9	91800000	6.83333	1.57692	Q6PGH1	40.7	5	54.4	Protein BUD31 homolog
0.5	0	0.5	0	2	7550000	1	0.5	0	0.5	0	0.5	0	0.5	0.5	10	103000000	7	27400000	4	7320000	7	5	16400000	15	82900000	13	133000000	11	1.57143	Q8VDM6	25.9	15	152.18	Heterogeneous nuclear ribonucleoprotein U-like protein 1
1	4060000	0.5	0	2	7470000	1.16667	1	4510000	0.5	0	2	6180000	1.16667	1	4	79100000	1	3210000	2	12300000	2.33333	5	29600000	2	16500000	4	60400000	3.66667	1.57143	Q9ESP1	38.9	4	49.88	Stromal cell-derived factor 2-like protein 1
0.5	0	0.5	0	0.5	0	0.5	0.5	0	0.5	0	0.5	0	0.5	1	2	11100000	1	665000	0.5	0	1.16667	0.5	0	2	9550000	3	11000000	1.83333	1.57143	Q8BH74	5.3	4	32.21	Nuclear pore complex protein Nup107
0.5	0	0.5	0	0.5	0	0.5	0.5	0	0.5	0	0.5	0	0.5	1	1	6300000	2	1070000	0.5	0	1.16667	2	6990000	0.5	0	3	19900000	1.83333	1.57143	Q8BQM4	5.8	3	26.67	HEAT repeat-containing protein 3
0.5	0	0.5	0	1	695000	0.666667	1	821000	0.5	0	0.5	0	0.666667	1	0.5	0	2	2230000	1	406000	1.16667	0.5	0	1	1280000	4	16500000	1.83333	1.57143	Q8BGT8	9.8	3	21.9	Phytanoyl-CoA hydroxylase-interacting protein-like
0.5	0	0.5	0	2	4610000	1	0.5	0	0.5	0	1	5300000	0.666667	0.666667	9	130000000	12	49400000	4	11400000	8.33333	10	35100000	13	96800000	16	248000000	13	1.56	Q8R326	14.7	6	70.57	Paraspeckle component 1
0.5	0	0.5	0	0.5	0	0.5	0.5	0	0.5	0	0.5	0	0.5	1	3	32600000	1	5370000	0.5	0	1.5	2	7110000	2	19400000	3	33800000	2.33333	1.55556	Q9D1P4	21.4	4	42.25	Cysteine and histidine-rich domain-containing protein 1
1	3080000	0.5	0	0.5	0	0.666667	2	4370000	0.5	0	0.5	0	1	1.5	2	27200000	2	11000000	0.5	0	1.5	2	10600000	2	15000000	3	30600000	2.33333	1.55556	Q9D6R2	10.3	2	28.15	Isocitrate dehydrogenase [NAD] subunit alpha, mitochondrial
0.5	0	0.5	0	0.5	0	0.5	0.5	0	0.5	0	0.5	0	0.5	1	2	11100000	2	7640000	0.5	0	1.5	2	8810000	2	7200000	3	37700000	2.33333	1.55556	Q9QZ06	13.1	3	24.75	Toll-interacting protein
0.5	0	0.5	0	0.5	0	0.5	0.5	0	0.5	0	0.5	0	0.5	1	2	3450000	2	3500000	0.5	0	1.5	2	3000000	2	4160000	3	9470000	2.33333	1.55556	Q5SSZ5	2.9	2	21.4	Tensin-3
0.5	0	0.5	0	0.5	0	0.5	0.5	0	0.5	0	0.5	0	0.5	1	3	25500000	2	12000000	0.5	0	1.83333	1	6080000	0.5	0	7	56000000	2.83333	1.54545	Q99M31	19.8	6	65.78	Heat shock 70 kDa protein 14
8	55700000	1	4760000	11	43200000	6.66667	8	65300000	3	13600000	12	79000000	7.66667	1.15	31	461000000	18	101000000	14	34700000	21	30	163000000	36	324000000	31	496000000	32.3333	1.53968	P11983	72.3	28	271.64	T-complex protein 1 subunit alpha
0.5	0	0.5	0	0.5	0	0.5	0.5	0	0.5	0	3	9310000	1.33333	2.66667	4	29900000	8	48300000	1	2130000	4.33333	6	28100000	7	48400000	7	88600000	6.66667	1.53846	O88543	30.4	7	81.67	COP9 signalosome complex subunit 3
1	12400000	0.5	0	2	7240000	1.16667	1	9110000	0.5	0	2	7200000	1.16667	1	6	97200000	6	64400000	1	797000	4.33333	7	21200000	9	100000000	4	24600000	6.66667	1.53846	Q8BG32	26.3	8	72.22	26S proteasome non-ATPase regulatory subunit 11
0.5	0	0.5	0	0.5	0	0.5	0.5	0	0.5	0	0.5	0	0.5	1	4	13700000	2	4620000	0.5	0	2.16667	2	7350000	4	17400000	4	11800000	3.33333	1.53846	Q61206	12.2	2	24.83	Platelet-activating factor acetylhydrolase IB subunit beta
7	85000000	2	13600000	17	268000000	8.66667	7	113000000	1	12500000	13	133000000	7	0.807692	19	208000000	21	156000000	7	18500000	15.6667	18	109000000	21	171000000	33	371000000	24	1.53191	P61164	43.6	10	143.82	Alpha-centractin
0.5	0	0.5	0	1	4590000	0.666667	0.5	0	0.5	0	0.5	0	0.5	0.75	6	97700000	5	34900000	6	31000000	5.66667	10	74300000	9	94400000	7	231000000	8.66667	1.52941	O89086	41.8	3	38.24	Putative RNA-binding protein 3
0.5	0	0.5	0	4	35500000	1.66667	0.5	0	0.5	0	0.5	0	0.5	0.3	25	318000000	22	179000000	8	28600000	18.3333	27	145000000	30	238000000	27	677000000	28	1.52727	Q8K310	27.7	18	193.19	Matrin-3
1	6250000	0.5	0	0.5	0	0.666667	2	9270000	0.5	0	0.5	0	1	1.5	8	55800000	9	44600000	2	3130000	6.33333	6	17900000	13	86100000	10	73000000	9.66667	1.52632	Q61074	31.3	9	118.09	Protein phosphatase 1G
12	270000000	15	320000000	19	444000000	15.3333	12	226000000	11	244000000	16	272000000	13	0.847826	17	689000000	19	500000000	17	214000000	17.6667	26	610000000	24	665000000	30	1820000000	26.6667	1.50943	P68433	52.2	7	77.51	Histone H3.1
9	34600000	14	36400000	33	226000000	18.6667	7	29300000	6	18300000	30	193000000	14.3333	0.767857	73	909000000	64	425000000	43	185000000	60	86	544000000	95	1450000000	90	1970000000	90.3333	1.50556	O35737	45.2	12	175.75	Heterogeneous nuclear ribonucleoprotein H
17	141000000	16	127000000	23	137000000	18.6667	18	149000000	15	117000000	12	69400000	15	0.803571	3	68400000	3	6980000	2	3440000	2.66667	4	4980000	6	45400000	2	84600000	4	1.5	Q9R1P4	74.9	16	210.93	Proteasome subunit alpha type-1
2	15800000	4	23700000	2	13800000	2.66667	0.5	0	0.5	0	2	9820000	1	0.375	14	132000000	6	25300000	4	6350000	8	8	29500000	13	99300000	15	183000000	12	1.5	Q6NVF9	22.6	9	90.61	Cleavage and polyadenylation specificity factor subunit 6
0.5	0	0.5	0	0.5	0	0.5	0.5	0	0.5	0	1	2760000	0.666667	1.33333	5	39300000	1	6530000	2	2600000	2.66667	2	1810000	3	13900000	7	37100000	4	1.5	Q9JMA1	25.1	7	63.55	Ubiquitin carboxyl-terminal hydrolase 14
1	4340000	1	4010000	0.5	0	0.833333	0.5	0	0.5	0	0.5	0	0.5	0.6	11	165000000	4	35300000	3	12300000	6	7	42500000	9	85800000	11	145000000	9	1.5	Q9DBP5	42.8	6	63.19	UMP-CMP kinase
1	4770000	2	5860000	7	64600000	3.33333	1	2710000	1	2810000	2	14200000	1.33333	0.4	2	12600000	2	2250000	2	3050000	2	1	1460000	4	12700000	4	13700000	3	1.5	Q9CWZ3	44.8	4	57.8	RNA-binding protein 8A
0.5	0	0.5	0	0.5	0	0.5	0.5	0	0.5	0	2	9270000	1	2	6	63500000	3	14600000	1	1200000	3.33333	5	19300000	7	38500000	3	29300000	5	1.5	Q8CHP8	32.3	7	56.67	Phosphoglycolate phosphatase
0.5	0	0.5	0	1	2090000	0.666667	0.5	0	0.5	0	1	4240000	0.666667	1	4	40400000	7	64500000	3	6000000	4.66667	4	18800000	9	84000000	8	113000000	7	1.5	Q9CQF3	29.5	6	55.97	Cleavage and polyadenylation specificity factor subunit 5
0.5	0	0.5	0	0.5	0	0.5	0.5	0	0.5	0	0.5	0	0.5	1	3	21800000	2	10100000	1	2100000	2	2	12300000	4	26900000	3	19100000	3	1.5	P00375	31	3	42.95	Dihydrofolate reductase
0.5	0	0.5	0	0.5	0	0.5	0.5	0	0.5	0	0.5	0	0.5	1	2	43800000	2	14400000	4	14000000	2.66667	1	3810000	6	47200000	5	62600000	4	1.5	P51859	25.7	4	42.94	Hepatoma-derived growth factor
3	10400000	2	1980000	2	28800000	2.33333	3	7700000	2	3550000	2	15100000	2.33333	1	4	18200000	3	15100000	1	5540000	2.66667	4	10500000	3	28900000	5	63900000	4	1.5	Q9Z1D1	16.8	4	34.84	Eukaryotic translation initiation factor 3 subunit G
0.5	0	0.5	0	0.5	0	0.5	0.5	0	0.5	0	0.5	0	0.5	1	2	36200000	1	4550000	2	5830000	1.66667	0.5	0	3	92600000	4	60700000	2.5	1.5	Q9DB50	22.5	3	27.52	AP-1 complex subunit sigma-2
1	3470000	0.5	0	0.5	0	0.666667	1	5670000	0.5	0	0.5	0	0.666667	1	4	225000000	3	44600000	3	11200000	3.33333	3	14000000	4	139000000	8	236000000	5	1.5	P10639	32.3	3	26.6	Thioredoxin
0.5	0	0.5	0	0.5	0	0.5	0.5	0	0.5	0	0.5	0	0.5	1	2	4710000	1	537000	1	503000	1.33333	2	2930000	3	10000000	1	3850000	2	1.5	Q80ZV0	15.2	3	26.04	Ribonuclease H2 subunit B
0.5	0	0.5	0	0.5	0	0.5	1	1690000	0.5	0	0.5	0	0.666667	1.33333	1	12000000	0.5	0	0.5	0	0.666667	2	7070000	0.5	0	0.5	0	1	1.5	Q64514	4.1	3	25.08	Tripeptidyl-peptidase 2
1	10400000	0.5	0	0.5	0	0.666667	0.5	0	0.5	0	0.5	0	0.5	0.75	0.5	0	0.5	0	1	656000	0.666667	0.5	0	0.5	0	2	24900000	1	1.5	Q9Z2A5	7.5	2	22.29	Arginyl-tRNA--protein transferase 1
0.5	0	0.5	0	0.5	0	0.5	0.5	0	0.5	0	0.5	0	0.5	1	2	18100000	0.5	0	0.5	0	1	2	8520000	2	15000000	0.5	0	1.5	1.5	Q9ERT9	21	2	21.98	Protein phosphatase 1 regulatory subunit 1A
0.5	0	0.5	0	0.5	0	0.5	0.5	0	0.5	0	0.5	0	0.5	1	2	1270000	0.5	0	0.5	0	1	0.5	0	1	1460000	3	6900000	1.5	1.5	Q9QY81	2.3	2	21.44	Nuclear pore membrane glycoprotein 210
0.5	0	0.5	0	0.5	0	0.5	0.5	0	0.5	0	0.5	0	0.5	1	0.5	0	1	1280000	0.5	0	0.666667	2	1230000	0.5	0	0.5	0	1	1.5	Q99JX3	8.2	2	20.14	Golgi reassembly-stacking protein 2
0.5	0	0.5	0	0.5	0	0.5	0.5	0	0.5	0	0.5	0	0.5	1	2	10600000	0.5	0	0.5	0	1	0.5	0	1	8760000	3	20200000	1.5	1.5	Q62432	5.1	2	19.8	Mothers against decapentaplegic homolog 2
0.5	0	0.5	0	0.5	0	0.5	0.5	0	0.5	0	0.5	0	0.5	1	1	4810000	0.5	0	0.5	0	0.666667	1	7760000	1	4150000	1	9620000	1	1.5	Q8BHX3	8.9	2	19.41	Borealin
0.5	0	0.5	0	0.5	0	0.5	0.5	0	0.5	0	0.5	0	0.5	1	2	38700000	1	24400000	1	5590000	1.33333	2	6680000	1	2790000	3	32300000	2	1.5	Q64152	23	2	19.33	Transcription factor BTF3
0.5	0	0.5	0	2	10200000	1	2	13900000	0.5	0	2	6330000	1.5	1.5	0.5	0	1	2930000	0.5	0	0.666667	2	3020000	0.5	0	0.5	0	1	1.5	Q9QZB7	7.9	2	18.15	Actin-related protein 10
0.5	0	0.5	0	0.5	0	0.5	1	1470000	0.5	0	0.5	0	0.666667	1.33333	1	5270000	0.5	0	0.5	0	0.666667	0.5	0	0.5	0	2	14100000	1	1.5	O70378	12.5	2	18.13	ER membrane protein complex subunit 8
0.5	0	0.5	0	0.5	0	0.5	0.5	0	0.5	0	0.5	0	0.5	1	1	6740000	0.5	0	0.5	0	0.666667	0.5	0	2	11000000	0.5	0	1	1.5	Q8BX09	6.5	2	16.08	Retinoblastoma-binding protein 5
0.5	0	0.5	0	0.5	0	0.5	0.5	0	0.5	0	0.5	0	0.5	1	1	751000	0.5	0	0.5	0	0.666667	0.5	0	0.5	0	2	10100000	1	1.5	Q91VN1	11.4	2	15.66	Zinc finger protein 24
0.5	0	0.5	0	0.5	0	0.5	0.5	0	0.5	0	0.5	0	0.5	1	2	34600000	0.5	0	0.5	0	1	2	12800000	2	15700000	0.5	0	1.5	1.5	O09111	12.5	1	15.44	NADH dehydrogenase [ubiquinone] 1 beta subcomplex subunit 11, mitochondrial
8	57700000	7	26400000	16	62500000	10.3333	5	31100000	4	2600000	12	29500000	7	0.677419	50	605000000	54	605000000	35	133000000	46.3333	47	230000000	75	785000000	86	1500000000	69.3333	1.4964	P60335	75.2	14	185.6	Poly(rC)-binding protein 1
1	3790000	2	7850000	9	42900000	4	1	4010000	0.5	0	4	15200000	1.83333	0.458333	28	405000000	31	239000000	14	52200000	24.3333	30	267000000	45	613000000	34	573000000	36.3333	1.49315	Q99KP6	68.2	17	238.66	Pre-mRNA-processing factor 19
3	23400000	0.5	0	10	89000000	4.5	3	29900000	5	19700000	10	58100000	6	1.33333	12	139000000	10	63500000	7	12300000	9.66667	13	72300000	14	85900000	16	301000000	14.3333	1.48276	P62715	46.6	10	118.63	Serine/threonine-protein phosphatase 2A catalytic subunit beta isoform
0.5	0	0.5	0	0.5	0	0.5	0.5	0	0.5	0	1	1400000	0.666667	1.33333	6	37700000	7	24900000	0.5	0	4.5	9	36600000	7	34000000	4	26200000	6.66667	1.48148	Q9CQ60	43.1	7	78.17	6-phosphogluconolactonase
0.5	0	0.5	0	0.5	0	0.5	0.5	0	0.5	0	0.5	0	0.5	1	9	41700000	2	18300000	0.5	0	3.83333	3	8880000	4	9330000	10	63200000	5.66667	1.47826	Q1HFZ0	29.7	13	116.78	tRNA (cytosine(34)-C(5))-methyltransferase
11	60600000	15	59200000	23	285000000	16.3333	14	84900000	10	51400000	17	95200000	13.6667	0.836735	6	34200000	5	34000000	0.5	0	3.83333	6	30100000	6	43000000	5	44400000	5.66667	1.47826	O09061	38.3	8	104.98	Proteasome subunit beta type-1
0.5	0	0.5	0	3	6130000	1.33333	0.5	0	0.5	0	4	22600000	1.66667	1.25	34	444000000	39	267000000	18	62900000	30.3333	36	255000000	43	529000000	55	1170000000	44.6667	1.47253	Q8R081	50.8	19	252.15	Heterogeneous nuclear ribonucleoprotein L
1	2790000	1	1050000	4	3100000	2	2	2420000	1	921000	2	3840000	1.66667	0.833333	13	207000000	7	63700000	10	31100000	10	7	36400000	21	196000000	16	288000000	14.6667	1.46667	Q8BK67	40.7	14	158.74	Protein RCC2
0.5	0	0.5	0	0.5	0	0.5	0.5	0	0.5	0	0.5	0	0.5	1	3	41000000	4	31000000	0.5	0	2.5	2	19600000	3	25000000	6	42700000	3.66667	1.46667	O88508	7.9	6	49.65	DNA (cytosine-5)-methyltransferase 3A
0.5	0	0.5	0	0.5	0	0.5	0.5	0	0.5	0	0.5	0	0.5	1	3	6180000	2	6010000	8	13700000	4.33333	1	4170000	3	4740000	15	80300000	6.33333	1.46154	Q8CI11	27.1	9	89.33	Guanine nucleotide-binding protein-like 3
0.5	0	0.5	0	1	1340000	0.666667	0.5	0	0.5	0	0.5	0	0.5	0.75	10	163000000	9	29500000	7	29000000	8.66667	11	30200000	13	70400000	14	90200000	12.6667	1.46154	Q9CZM2	30.8	6	60.96	60S ribosomal protein L15
12	78000000	7	14600000	15	130000000	11.3333	13	93900000	5	12400000	21	150000000	13	1.14706	27	491000000	24	169000000	14	49400000	21.6667	26	180000000	34	479000000	35	818000000	31.6667	1.46154	P50247	52.5	17	201.29	Adenosylhomocysteinase
0.5	0	0.5	0	6	32800000	2.33333	0.5	0	0.5	0	6	25200000	2.33333	1	17	191000000	9	51700000	9	19700000	11.6667	14	57600000	15	143000000	22	406000000	17	1.45714	Q61686	46	8	98.29	Chromobox protein homolog 5
3	17800000	0.5	0	9	69400000	4.16667	6	27100000	3	10400000	5	12700000	4.66667	1.12	26	289000000	29	216000000	24	56100000	26.3333	31	137000000	44	422000000	40	549000000	38.3333	1.4557	P49717	46.2	25	296.02	DNA replication licensing factor MCM4
5	25500000	3	7820000	0.5	0	2.83333	4	19300000	2	6770000	1	7980000	2.33333	0.823529	16	203000000	11	78600000	0.5	0	9.16667	16	76200000	14	138000000	10	103000000	13.3333	1.45455	Q61024	26.2	10	115.04	Asparagine synthetase [glutamine-hydrolyzing]
8	55200000	1	1170000	5	24500000	4.66667	9	60000000	1	858000	5	47300000	5	1.07143	14	249000000	11	95300000	8	16800000	11	12	68300000	17	263000000	19	299000000	16	1.45455	P63037	43.3	10	123	DnaJ homolog subfamily A member 1
1	4460000	0.5	0	2	16000000	1.16667	2	9880000	0.5	0	4	11500000	2.16667	1.85714	4	19900000	4	11600000	3	2020000	3.66667	5	13400000	6	30100000	5	43500000	5.33333	1.45455	Q9WVJ2	23.4	6	53.91	26S proteasome non-ATPase regulatory subunit 13
2	3580000	2	2090000	1	3830000	1.66667	1	3940000	0.5	0	2	6920000	1.16667	0.7	3	10000000	2	10600000	0.5	0	1.83333	2	6410000	2	26100000	4	37700000	2.66667	1.45455	Q9CQ65	29.6	5	47.47	S-methyl-5'-thioadenosine phosphorylase
0.5	0	0.5	0	0.5	0	0.5	0.5	0	0.5	0	1	2900000	0.666667	1.33333	0.5	0	4	32200000	1	836000	1.83333	3	13600000	2	19400000	3	35200000	2.66667	1.45455	Q3THS6	13.4	3	39.44	S-adenosylmethionine synthase isoform type-2
2	10300000	1	8590000	6	50700000	3	2	9910000	3	12900000	4	15200000	3	1	35	445000000	34	178000000	23	55500000	30.6667	32	227000000	50	547000000	51	1010000000	44.3333	1.44565	Q99K48	55.6	17	204.58	Non-POU domain-containing octamer-binding protein
11	72200000	12	77600000	9	61400000	10.6667	16	88700000	11	40200000	12	67800000	13	1.21875	3	8190000	1	2350000	0.5	0	1.5	5	15900000	0.5	0	1	16400000	2.16667	1.44444	Q9R1P3	73.6	11	119.21	Proteasome subunit beta type-2
14	88700000	14	79200000	21	223000000	16.3333	13	86500000	9	48900000	19	174000000	13.6667	0.836735	3	2490000	5	35300000	1	4380000	3	7	11600000	1	10300000	5	66700000	4.33333	1.44444	Q9R1P0	48.6	8	99.05	Proteasome subunit alpha type-4
1	503000	0.5	0	3	5900000	1.5	0.5	0	0.5	0	2	2550000	1	0.666667	7	160000000	9	68800000	2	3900000	6	4	16000000	9	92700000	13	207000000	8.66667	1.44444	Q61545	13.7	6	75.14	RNA-binding protein EWS
0.5	0	0.5	0	2	3170000	1	0.5	0	0.5	0	1	934000	0.666667	0.666667	2	3040000	2	2340000	0.5	0	1.5	3	5910000	3	14600000	0.5	0	2.16667	1.44444	Q91WT8	7.2	3	32.49	RNA-binding protein 47
0.5	0	0.5	0	0.5	0	0.5	0.5	0	0.5	0	0.5	0	0.5	1	2	19000000	2	11700000	0.5	0	1.5	3	10500000	3	14800000	0.5	0	2.16667	1.44444	P70697	13.3	3	22.1	Uroporphyrinogen decarboxylase
0.5	0	0.5	0	2	3560000	1	0.5	0	0.5	0	0.5	0	0.5	0.5	3	18300000	9	51300000	0.5	0	4.16667	5	21000000	5	21600000	8	47300000	6	1.44	Q9Z1R2	17.5	10	106.92	Large proline-rich protein BAG6
1	6350000	1	1120000	7	34700000	3	2	6220000	0.5	0	11	41300000	4.5	1.5	41	527000000	35	222000000	31	98600000	35.6667	41	140000000	60	640000000	53	848000000	51.3333	1.43925	P97310	50.2	30	337.32	DNA replication licensing factor MCM2
3	27000000	1	2430000	3	14500000	2.33333	1	9700000	0.5	0	3	5590000	1.5	0.642857	8	65000000	7	61700000	1	2000000	5.33333	5	19200000	9	75900000	9	105000000	7.66667	1.4375	Q9DCH4	25.7	7	69.52	Eukaryotic translation initiation factor 3 subunit F
3	7460000	5	21000000	11	111000000	6.33333	3	10300000	3	12100000	7	30800000	4.33333	0.684211	48	1260000000	41	358000000	19	113000000	36	36	194000000	70	1030000000	49	932000000	51.6667	1.43519	P30681	40.9	11	133.31	High mobility group protein B2
2	7320000	0.5	0	0.5	0	1	1	2940000	0.5	0	2	6880000	1.16667	1.16667	15	120000000	6	22200000	2	4520000	7.66667	1	320000	16	88700000	16	197000000	11	1.43478	Q8CDN6	40.8	9	115.87	Thioredoxin-like protein 1
3	10200000	0.5	0	1	3880000	1.5	4	13300000	1	1250000	4	11000000	3	2	1	12900000	4	14200000	2	6050000	2.33333	6	19200000	1	4880000	3	29300000	3.33333	1.42857	P27612	16.6	10	87.15	Phospholipase A-2-activating protein
2	8780000	0.5	0	2	6070000	1.5	2	6470000	0.5	0	3	9890000	1.83333	1.22222	8	44500000	3	8620000	3	1700000	4.66667	5	17500000	7	23200000	8	45200000	6.66667	1.42857	O88809	21	5	44.08	Neuronal migration protein doublecortin
1	1860000	0.5	0	1	3300000	0.833333	0.5	0	0.5	0	1	2230000	0.666667	0.8	1	2160000	2	1730000	0.5	0	1.16667	2	3850000	2	6170000	1	1930000	1.66667	1.42857	Q8BH58	25.4	3	33.38	TIP41-like protein
0.5	0	0.5	0	0.5	0	0.5	0.5	0	0.5	0	0.5	0	0.5	1	1	6340000	2	10300000	0.5	0	1.16667	2	7290000	1	3810000	2	8920000	1.66667	1.42857	P52479	5	3	25.92	Ubiquitin carboxyl-terminal hydrolase 10
0.5	0	0.5	0	0.5	0	0.5	0.5	0	0.5	0	0.5	0	0.5	1	0.5	0	1	1750000	2	2950000	1.16667	0.5	0	4	15900000	0.5	0	1.66667	1.42857	Q78PG9	11.5	2	15.34	Coiled-coil domain-containing protein 25
1	4280000	2	4970000	5	21900000	2.66667	1	2540000	0.5	0	2	21000000	1.16667	0.4375	9	49100000	8	19500000	2	3000000	6.33333	7	19800000	12	55000000	8	61700000	9	1.42105	Q5SUF2	24.3	9	107.54	Luc7-like protein 3
1	904000	4	2780000	10	29200000	5	2	1620000	1	504000	6	23900000	3	0.6	20	344000000	16	168000000	2	9010000	12.6667	16	98000000	18	228000000	20	342000000	18	1.42105	Q9Z204	36.4	8	90.06	Heterogeneous nuclear ribonucleoproteins C1/C2
0.5	0	0.5	0	4	35000000	1.66667	0.5	0	0.5	0	5	31500000	2	1.2	13	100000000	12	49800000	6	12700000	10.3333	14	90000000	17	155000000	13	157000000	14.6667	1.41935	P32067	32	9	100.57	Lupus La protein homolog
0.5	0	0.5	0	1	1420000	0.666667	0.5	0	0.5	0	0.5	0	0.5	0.75	5	25900000	0.5	0	0.5	0	2	0.5	0	4	23000000	4	21400000	2.83333	1.41667	Q923D4	32.5	2	25.24	Splicing factor 3B subunit 5
0.5	0	0.5	0	2	8650000	1	1	1960000	1	2050000	1	2000000	1	1	18	96200000	6	23900000	5	10700000	9.66667	7	26400000	13	32600000	21	122000000	13.6667	1.41379	Q8C1B7	26.4	10	99.21	Septin-11
0.5	0	0.5	0	0.5	0	0.5	0.5	0	0.5	0	0.5	0	0.5	1	4	18700000	4	14800000	0.5	0	2.83333	4	20400000	6	35500000	2	15900000	4	1.41176	O35864	16.7	4	37.58	COP9 signalosome complex subunit 5
3	18700000	2	9150000	12	105000000	5.66667	4	22700000	3	6030000	10	34100000	5.66667	1	18	287000000	16	83700000	10	21300000	14.6667	19	106000000	19	126000000	24	315000000	20.6667	1.40909	P51410	60.4	8	114.88	60S ribosomal protein L9
2	4700000	1	323000	4	3290000	2.33333	3	2640000	1	158000	4	4920000	2.66667	1.14286	15	72300000	7	20300000	5	5450000	9	10	26700000	15	78100000	13	102000000	12.6667	1.40741	P14685	32.8	13	125.8	26S proteasome non-ATPase regulatory subunit 3
6	23700000	3	12000000	9	39500000	6	3	18300000	2	8990000	5	26500000	3.33333	0.555556	15	165000000	16	84500000	6	18600000	12.3333	15	84500000	17	150000000	20	289000000	17.3333	1.40541	P70168	30.2	18	195.1	Importin subunit beta-1
3	8110000	1	4010000	5	19800000	3	3	7740000	1	591000	1	2110000	1.66667	0.555556	20	479000000	15	395000000	7	59700000	14	14	150000000	22	274000000	23	640000000	19.6667	1.40476	P62204	70.4	5	73.07	Calmodulin
1	2600000	2	14600000	0.5	0	1.16667	4	10300000	0.5	0	0.5	0	1.66667	1.42857	5	52400000	3	14000000	2	2840000	3.33333	3	18400000	6	19400000	5	50200000	4.66667	1.4	Q6P542	20.1	10	95.19	ATP-binding cassette sub-family F member 1
1	1150000	0.5	0	2	6980000	1.16667	0.5	0	0.5	0	1	3070000	0.666667	0.571429	1	5440000	1	3330000	0.5	0	0.833333	1	2480000	0.5	0	2	16100000	1.16667	1.4	Q9JKX6	37.6	5	42.6	ADP-sugar pyrophosphatase
0.5	0	0.5	0	0.5	0	0.5	0.5	0	0.5	0	0.5	0	0.5	1	4	99600000	4	50300000	2	2530000	3.33333	4	32800000	4	67500000	6	107000000	4.66667	1.4	O09172	11.3	2	29.69	Glutamate--cysteine ligase regulatory subunit
0.5	0	1	5870000	0.5	0	0.666667	0.5	0	0.5	0	1	3240000	0.666667	1	1	12700000	1	2780000	0.5	0	0.833333	2	1870000	0.5	0	1	8010000	1.16667	1.4	Q8BX90	4.7	3	26.94	Fibronectin type-III domain-containing protein 3A
0.5	0	0.5	0	0.5	0	0.5	0.5	0	0.5	0	0.5	0	0.5	1	0.5	0	4	6910000	0.5	0	1.66667	1	298000	4	17900000	2	5560000	2.33333	1.4	Q9Z2D6	7.4	3	23.06	Methyl-CpG-binding protein 2
0.5	0	0.5	0	0.5	0	0.5	0.5	0	0.5	0	0.5	0	0.5	1	1	9410000	1	6840000	0.5	0	0.833333	1	4790000	0.5	0	2	21600000	1.16667	1.4	Q80VL1	3.9	1	15.64	Tudor and KH domain-containing protein
29	179000000	30	136000000	29	348000000	29.3333	34	162000000	28	150000000	35	197000000	32.3333	1.10227	9	164000000	3	11600000	3	15100000	5	7	37100000	6	43800000	8	180000000	7	1.4	Q9Z2U1	68	13	162.83	Proteasome subunit alpha type-5
0.5	0	0.5	0	2	14500000	1	0.5	0	0.5	0	4	20200000	1.66667	1.66667	12	130000000	18	116000000	5	34100000	11.6667	19	132000000	12	144000000	18	309000000	16.3333	1.4	Q8C854	36	16	144.72	Myelin expression factor 2
32	190000000	33	167000000	25	252000000	30	33	179000000	31	133000000	43	233000000	35.6667	1.18889	7	122000000	5	34600000	3	6650000	5	7	34700000	8	100000000	6	72500000	7	1.4	Q9QUM9	47.1	10	114.31	Proteasome subunit alpha type-6
3	9910000	0.5	0	6	23800000	3.16667	0.5	0	2	2890000	8	23100000	3.5	1.10526	14	160000000	16	66000000	6	10600000	12	15	39000000	18	99600000	17	230000000	16.6667	1.38889	P40142	43.4	15	171.81	Transketolase
3	13200000	1	3380000	5	46200000	3	2	10000000	0.5	0	1	4200000	1.16667	0.388889	7	36500000	6	14400000	5	11600000	6	10	25000000	7	36800000	8	86000000	8.33333	1.38889	Q91WK2	38	7	92.71	Eukaryotic translation initiation factor 3 subunit H
6	14900000	5	10300000	14	36000000	8.33333	6	15000000	1	2900000	8	20500000	5	0.6	11	107000000	12	38000000	13	61300000	12	16	95300000	15	65600000	19	218000000	16.6667	1.38889	P62918	27.6	6	84.25	60S ribosomal protein L8
55	908000000	31	413000000	45	652000000	43.6667	43	582000000	32	489000000	44	264000000	39.6667	0.908397	137	4440000000	126	3220000000	68	580000000	110.333	141	2450000000	155	4090000000	163	7400000000	153	1.38671	P16858	79.8	23	323.08	Glyceraldehyde-3-phosphate dehydrogenase
6	18200000	0.5	0	3	3970000	3.16667	3	10300000	0.5	0	3	7100000	2.16667	0.684211	9	122000000	14	79300000	3	8910000	8.66667	11	29300000	15	183000000	10	221000000	12	1.38462	Q05816	73.3	8	103.4	Fatty acid-binding protein, epidermal
0.5	0	0.5	0	0.5	0	0.5	0.5	0	0.5	0	0.5	0	0.5	1	4	35600000	0.5	0	2	2730000	2.16667	1	635000	4	17500000	4	20800000	3	1.38462	Q0P678	5.5	3	29.82	Zinc finger CCCH domain-containing protein 18
1	13100000	0.5	0	6	45500000	2.5	1	10500000	0.5	0	4	48800000	1.83333	0.733333	16	411000000	8	109000000	10	86500000	11.3333	9	75400000	16	210000000	22	616000000	15.6667	1.38235	P62889	51.3	6	73.05	60S ribosomal protein L30
7	28200000	9	40400000	14	128000000	10	2	4710000	2	14400000	14	83800000	6	0.6	10	34100000	6	73700000	5	12000000	7	4	20200000	15	187000000	10	107000000	9.66667	1.38095	Q569Z6	21	12	141.09	Thyroid hormone receptor-associated protein 3
1	970000	0.5	0	6	22900000	2.5	1	1890000	0.5	0	6	29700000	2.5	1	13	177000000	8	55700000	3	8720000	8	11	47500000	12	118000000	10	189000000	11	1.375	Q8VC28	56.6	12	135.11	Aldo-keto reductase family 1 member C13
1	2700000	0.5	0	2	14300000	1.16667	0.5	0	0.5	0	4	18900000	1.66667	1.42857	5	35800000	7	33100000	4	10300000	5.33333	3	7540000	10	47800000	9	85500000	7.33333	1.375	Q8BJ71	23.9	12	115.65	Nuclear pore complex protein Nup93
3	11000000	5	8810000	11	31600000	6.33333	2	3580000	0.5	0	5	23700000	2.5	0.394737	11	102000000	2	11300000	3	14800000	5.33333	1	2680000	7	91400000	14	187000000	7.33333	1.375	Q62376	21.4	8	74.58	U1 small nuclear ribonucleoprotein 70 kDa
0.5	0	0.5	0	0.5	0	0.5	0.5	0	0.5	0	0.5	0	0.5	1	3	18100000	1	1550000	4	10800000	2.66667	3	16700000	3	13300000	5	35800000	3.66667	1.375	Q9CY21	22	3	40.48	Ribosome biogenesis methyltransferase WBSCR22
0.5	0	0.5	0	0.5	0	0.5	1	1610000	0.5	0	2	4760000	1.16667	2.33333	0.5	0	3	10300000	0.5	0	1.33333	3	12100000	0.5	0	2	10000000	1.83333	1.375	Q8K1X1	6.1	5	39.88	WD repeat-containing protein 11
0.5	0	0.5	0	0.5	0	0.5	0.5	0	0.5	0	0.5	0	0.5	1	1	39400000	2	13800000	1	2950000	1.33333	4	23300000	1	12500000	0.5	0	1.83333	1.375	Q9CQQ7	14	3	29.66	ATP synthase F(0) complex subunit B1, mitochondrial
21	122000000	13	60500000	87	623000000	40.3333	15	81800000	8	42100000	48	250000000	23.6667	0.586777	25	207000000	20	92400000	9	27000000	18	24	97600000	24	129000000	26	313000000	24.6667	1.37037	O08810	49.4	33	397.26	116 kDa U5 small nuclear ribonucleoprotein component
9	69300000	8	31500000	22	141000000	13	7	34400000	8	43100000	14	89000000	9.66667	0.74359	54	661000000	52	365000000	35	146000000	47	56	415000000	71	687000000	66	1020000000	64.3333	1.36879	P61979	55.2	20	256.92	Heterogeneous nuclear ribonucleoprotein K
0.5	0	0.5	0	1	3400000	0.666667	0.5	0	0.5	0	0.5	0	0.5	0.75	0.5	0	5	42100000	4	16300000	3.16667	6	26800000	4	36900000	3	47700000	4.33333	1.36842	P10404	11.2	5	49.33	MLV-related proviral Env polyprotein
0.5	0	0.5	0	0.5	0	0.5	0.5	0	0.5	0	1	1860000	0.666667	1.33333	5	136000000	3	55100000	3	25700000	3.66667	4	21800000	8	82800000	3	99300000	5	1.36364	O89079	46.7	8	89.03	Coatomer subunit epsilon
0.5	0	0.5	0	0.5	0	0.5	0.5	0	0.5	0	0.5	0	0.5	1	4	13300000	1	351000	0.5	0	1.83333	0.5	0	2	2840000	5	29600000	2.5	1.36364	Q8VI75	5.8	4	36.99	Importin-4
0.5	0	0.5	0	0.5	0	0.5	0.5	0	0.5	0	0.5	0	0.5	1	3	10300000	2	4980000	0.5	0	1.83333	0.5	0	3	17700000	4	24200000	2.5	1.36364	Q9D735	15.6	1	17.72	Uncharacterized protein C19orf43 homolog
0.5	0	0.5	0	2	4470000	1	0.5	0	0.5	0	2	15200000	1	1	13	196000000	14	89600000	9	23900000	12	10	82400000	19	191000000	20	240000000	16.3333	1.36111	Q08943	26.2	16	164.83	FACT complex subunit SSRP1
0.5	0	0.5	0	2	7390000	1	1	2420000	0.5	0	2	5940000	1.16667	1.16667	6	12300000	9	43500000	0.5	0	5.16667	7	15600000	7	11200000	7	40400000	7	1.35484	Q9Z1G3	23.8	5	54.84	V-type proton ATPase subunit C 1
3	8420000	0.5	0	0.5	0	1.33333	2	7580000	1	1260000	2	3490000	1.66667	1.25	9	50700000	5	44700000	3	4000000	5.66667	12	39100000	5	24500000	6	32300000	7.66667	1.35294	Q9WUA2	26.6	12	106.25	Phenylalanine--tRNA ligase beta subunit
1	2120000	1	1960000	0.5	0	0.833333	1	2820000	0.5	0	0.5	0	0.666667	0.8	8	17100000	9	32600000	3	4610000	6.66667	5	12500000	13	73200000	9	61700000	9	1.35	Q91WU5	29.7	8	90.34	Arsenite methyltransferase
6	34300000	0.5	0	6	57100000	4.16667	3	17200000	0.5	0	3	14600000	2.16667	0.52	34	542000000	17	168000000	12	37800000	21	26	142000000	25	318000000	34	496000000	28.3333	1.34921	Q921M3	35.8	29	306.72	Splicing factor 3B subunit 3
2	4740000	0.5	0	3	14500000	1.83333	0.5	0	0.5	0	4	17800000	1.66667	0.909091	14	87500000	9	34100000	3	4010000	8.66667	8	23500000	15	61200000	12	73400000	11.6667	1.34615	Q8QZY1	21.4	9	95.48	Eukaryotic translation initiation factor 3 subunit L
2	2360000	4	5760000	6	12000000	4	3	6840000	3	3220000	4	7100000	3.33333	0.833333	16	212000000	5	22200000	5	19300000	8.66667	6	26400000	13	171000000	16	220000000	11.6667	1.34615	Q9D0M5	64	5	57.48	Dynein light chain 2, cytoplasmic
4	25200000	3	13900000	8	83800000	5	0.5	0	1	5060000	5	39400000	2.16667	0.433333	10	198000000	12	144000000	7	24000000	9.66667	12	67300000	15	171000000	12	259000000	13	1.34483	Q6PDM2	37.9	10	105.32	Serine/arginine-rich splicing factor 1
8	98400000	4	27600000	7	46400000	6.33333	9	113000000	4	12800000	5	31000000	6	0.947368	13	143000000	12	52400000	10	37600000	11.6667	16	76000000	14	175000000	17	316000000	15.6667	1.34286	P63242	61.6	10	132.86	Eukaryotic translation initiation factor 5A-1
5	23100000	3	11400000	10	47100000	6	5	30400000	3	9330000	8	32500000	5.33333	0.888889	32	303000000	16	133000000	8	21600000	18.6667	13	88500000	24	162000000	38	380000000	25	1.33929	Q91VR5	48.2	26	271.05	ATP-dependent RNA helicase DDX1
9	58200000	9	36800000	20	179000000	12.6667	3	9280000	2	5930000	18	83300000	7.66667	0.605263	47	1060000000	26	449000000	29	202000000	34	37	609000000	45	1250000000	54	1610000000	45.3333	1.33333	Q8BG05	39.8	15	221.68	Heterogeneous nuclear ribonucleoprotein A3
5	14000000	1	3130000	4	20400000	3.33333	2	8420000	1	983000	7	22300000	3.33333	1	10	102000000	8	32200000	3	6400000	7	9	28700000	8	60700000	11	159000000	9.33333	1.33333	Q9DCD0	28.3	9	109.05	6-phosphogluconate dehydrogenase, decarboxylating
3	9200000	0.5	0	1	974000	1.5	0.5	0	0.5	0	2	7590000	1	0.666667	5	42500000	2	15000000	0.5	0	2.5	3	7520000	3	13500000	4	25600000	3.33333	1.33333	Q8CBY8	29.1	7	71.92	Dynactin subunit 4
0.5	0	0.5	0	1	7640000	0.666667	0.5	0	0.5	0	1	7670000	0.666667	1	8	181000000	6	36700000	1	3530000	5	4	19100000	8	86500000	8	123000000	6.66667	1.33333	P34022	49.2	5	64.04	Ran-specific GTPase-activating protein
0.5	0	0.5	0	1	3140000	0.666667	0.5	0	0.5	0	1	3650000	0.666667	1	5	18600000	2	5370000	0.5	0	2.5	2	1520000	4	8160000	4	10900000	3.33333	1.33333	Q9CR26	17.4	3	35.21	Vacuolar protein sorting-associated protein VTA1 homolog
1	1500000	0.5	0	7	21400000	2.83333	2	8340000	0.5	0	7	22800000	3.16667	1.11765	7	52200000	9	52500000	2	473000	6	8	25000000	8	42400000	8	56600000	8	1.33333	Q99P88	18.9	15	150.21	Nuclear pore complex protein Nup155
4	12900000	2	3880000	7	24800000	4.33333	4	12600000	2	4300000	7	20900000	4.33333	1	18	165000000	12	52100000	6	17500000	12	17	59900000	12	43800000	19	170000000	16	1.33333	Q9WVR4	26.7	11	130.33	Fragile X mental retardation syndrome-related protein 2
0.5	0	0.5	0	1	5370000	0.666667	0.5	0	0.5	0	1	2720000	0.666667	1	4	39700000	1	8480000	1	3360000	2	3	16200000	3	32900000	2	9080000	2.66667	1.33333	Q922Y1	52.8	6	72.41	UBX domain-containing protein 1
1	5530000	0.5	0	3	14800000	1.5	2	17800000	0.5	0	4	15900000	2.16667	1.44444	2	29400000	3	20600000	1	392000	2	2	2150000	3	21600000	3	21600000	2.66667	1.33333	Q62419	24.7	5	63.78	Endophilin-A2
1	5870000	0.5	0	5	28600000	2.16667	2	10300000	0.5	0	1	785000	1.16667	0.538462	1	964000	3	7870000	0.5	0	1.5	1	1980000	1	8590000	4	39200000	2	1.33333	Q61510	11.5	4	51.13	E3 ubiquitin/ISG15 ligase TRIM25
3	37700000	0.5	0	7	102000000	3.5	3	24700000	2	9040000	7	37400000	4	1.14286	2	5380000	0.5	0	0.5	0	1	1	2630000	1	2820000	2	7400000	1.33333	1.33333	Q9ES28	6.9	4	46.63	Rho guanine nucleotide exchange factor 7
0.5	0	1	5570000	1	3240000	0.833333	2	14700000	2	9280000	0.5	0	1.5	1.8	3	11700000	1	2040000	0.5	0	1.5	5	9360000	0.5	0	0.5	0	2	1.33333	P18654	9.5	5	43.57	Ribosomal protein S6 kinase alpha-3
0.5	0	0.5	0	2	19100000	1	0.5	0	0.5	0	2	14800000	1	1	9	149000000	13	132000000	0.5	0	7.5	6	101000000	14	186000000	10	195000000	10	1.33333	Q9EST5	17.2	4	40.89	Acidic leucine-rich nuclear phosphoprotein 32 family member B
0.5	0	0.5	0	2	6250000	1	0.5	0	0.5	0	0.5	0	0.5	0.5	0.5	0	0.5	0	0.5	0	0.5	1	1330000	0.5	0	0.5	0	0.666667	1.33333	Q6PGC1	4.6	3	35.67	ATP-dependent RNA helicase Dhx29
0.5	0	0.5	0	1	2030000	0.666667	0.5	0	0.5	0	4	17000000	1.66667	2.5	0.5	0	0.5	0	0.5	0	0.5	0.5	0	1	6330000	0.5	0	0.666667	1.33333	Q64133	9.6	3	33.78	Amine oxidase [flavin-containing] A
0.5	0	0.5	0	1	9630000	0.666667	1	2750000	0.5	0	2	4730000	1.16667	1.75	2	8050000	0.5	0	0.5	0	1	2	2420000	1	1630000	1	3320000	1.33333	1.33333	Q920Q4	7.5	3	31.08	Vacuolar protein sorting-associated protein 16 homolog
2	14300000	0.5	0	1	6130000	1.16667	0.5	0	0.5	0	3	18700000	1.33333	1.14286	0.5	0	2	3210000	0.5	0	1	3	7250000	0.5	0	0.5	0	1.33333	1.33333	Q8VDS8	10.7	3	30	Syntaxin-18
2	4450000	1	943000	2	4080000	1.66667	3	15000000	1	2060000	1	1350000	1.66667	1	0.5	0	0.5	0	0.5	0	0.5	0.5	0	0.5	0	1	7780000	0.666667	1.33333	Q9Z0Y1	19.3	2	28.78	Dynactin subunit 3
0.5	0	0.5	0	0.5	0	0.5	1	601000	0.5	0	0.5	0	0.666667	1.33333	2	15400000	0.5	0	0.5	0	1	1	3770000	1	3460000	2	11600000	1.33333	1.33333	Q99J09	9	2	21.89	Methylosome protein 50
0.5	0	0.5	0	1	1030000	0.666667	0.5	0	0.5	0	2	3670000	1	1.5	0.5	0	0.5	0	0.5	0	0.5	0.5	0	0.5	0	1	3380000	0.666667	1.33333	A2AKX3	2.3	3	21.58	Probable helicase senataxin
0.5	0	0.5	0	0.5	0	0.5	0.5	0	0.5	0	1	566000	0.666667	1.33333	0.5	0	0.5	0	0.5	0	0.5	1	2180000	0.5	0	0.5	0	0.666667	1.33333	Q8CIB9	6.7	2	21.37	N-acetyltransferase ESCO2
0.5	0	0.5	0	2	6090000	1	0.5	0	0.5	0	0.5	0	0.5	0.5	0.5	0	0.5	0	0.5	0	0.5	0.5	0	1	6650000	0.5	0	0.666667	1.33333	Q9CQJ6	19.6	2	21.02	Density-regulated protein
0.5	0	0.5	0	0.5	0	0.5	0.5	0	0.5	0	0.5	0	0.5	1	1	3630000	3	9530000	2	1530000	2	3	5760000	3	10800000	2	7890000	2.66667	1.33333	P42125	10.3	2	19.17	Enoyl-CoA delta isomerase 1, mitochondrial
0.5	0	0.5	0	0.5	0	0.5	0.5	0	0.5	0	0.5	0	0.5	1	5	36000000	3	12000000	1	6390000	3	4	22000000	4	31000000	4	29000000	4	1.33333	P01727	25.5	1	18.34	Ig lambda-1 chain V region S43
0.5	0	0.5	0	0.5	0	0.5	0.5	0	0.5	0	0.5	0	0.5	1	0.5	0	2	3860000	0.5	0	1	0.5	0	0.5	0	3	7320000	1.33333	1.33333	Q8VE10	12.2	2	17.6	N-alpha-acetyltransferase 40
0.5	0	0.5	0	0.5	0	0.5	0.5	0	0.5	0	0.5	0	0.5	1	0.5	0	0.5	0	0.5	0	0.5	0.5	0	0.5	0	1	13300000	0.666667	1.33333	Q923E4	2.9	1	17.4	NAD-dependent protein deacetylase sirtuin-1
0.5	0	0.5	0	0.5	0	0.5	0.5	0	0.5	0	0.5	0	0.5	1	0.5	0	0.5	0	0.5	0	0.5	1	3310000	0.5	0	0.5	0	0.666667	1.33333	Q9DCC4	6.9	1	17.25	Pyrroline-5-carboxylate reductase 3
0.5	0	0.5	0	0.5	0	0.5	0.5	0	0.5	0	0.5	0	0.5	1	0.5	0	2	5480000	0.5	0	1	3	4580000	0.5	0	0.5	0	1.33333	1.33333	Q4PJX1	8	2	16.4	Protein odr-4 homolog
2	6020000	0.5	0	0.5	0	1	2	8290000	1	2250000	0.5	0	1.16667	1.16667	0.5	0	0.5	0	0.5	0	0.5	0.5	0	0.5	0	1	9000000	0.666667	1.33333	O08997	47	2	16.34	Copper transport protein ATOX1
0.5	0	0.5	0	0.5	0	0.5	0.5	0	0.5	0	0.5	0	0.5	1	0.5	0	0.5	0	0.5	0	0.5	1	4100000	0.5	0	0.5	0	0.666667	1.33333	Q3TWL2	7.7	1	14.34	Type 1 phosphatidylinositol 4,5-bisphosphate 4-phosphatase
0.5	0	0.5	0	0.5	0	0.5	0.5	0	0.5	0	0.5	0	0.5	1	0.5	0	0.5	0	0.5	0	0.5	0.5	0	1	2130000	0.5	0	0.666667	1.33333	Q80TZ9	1.9	1	14.32	Arginine-glutamic acid dipeptide repeats protein
0.5	0	0.5	0	0.5	0	0.5	0.5	0	0.5	0	0.5	0	0.5	1	0.5	0	0.5	0	0.5	0	0.5	0.5	0	1	5790000	0.5	0	0.666667	1.33333	Q5DTT8	3.2	1	14.1	Paraneoplastic antigen-like protein 5
0.5	0	0.5	0	0.5	0	0.5	0.5	0	0.5	0	1	2340000	0.666667	1.33333	0.5	0	0.5	0	0.5	0	0.5	0.5	0	0.5	0	1	976000	0.666667	1.33333	Q9CYI0	9.6	2	14.08	Protein Njmu-R1
0.5	0	0.5	0	0.5	0	0.5	0.5	0	0.5	0	0.5	0	0.5	1	0.5	0	0.5	0	0.5	0	0.5	0.5	0	1	2180000	0.5	0	0.666667	1.33333	Q9CQU1	5.6	1	13.87	Microfibrillar-associated protein 1
0.5	0	0.5	0	0.5	0	0.5	0.5	0	0.5	0	0.5	0	0.5	1	0.5	0	0.5	0	0.5	0	0.5	0.5	0	0.5	0	1	3440000	0.666667	1.33333	Q80T74	3	1	13.55	Kelch-like protein 29
0.5	0	0.5	0	0.5	0	0.5	1	4660000	0.5	0	0.5	0	0.666667	1.33333	0.5	0	0.5	0	0.5	0	0.5	1	2380000	0.5	0	0.5	0	0.666667	1.33333	Q9WUB4	7.3	1	13.53	Dynactin subunit 6
0.5	0	2	1840000	1	1800000	1.16667	0.5	0	0.5	0	0.5	0	0.5	0.428571	0.5	0	0.5	0	0.5	0	0.5	0.5	0	0.5	0	1	1860000	0.666667	1.33333	O35130	12.7	2	13.4	Ribosomal RNA small subunit methyltransferase NEP1
0.5	0	0.5	0	0.5	0	0.5	0.5	0	0.5	0	0.5	0	0.5	1	0.5	0	0.5	0	0.5	0	0.5	0.5	0	0.5	0	1	6730000	0.666667	1.33333	Q9Z2X2	11.6	1	13.03	26S proteasome non-ATPase regulatory subunit 10
0.5	0	0.5	0	1	9400000	0.666667	1	5320000	0.5	0	0.5	0	0.666667	1	0.5	0	0.5	0	0.5	0	0.5	0.5	0	1	13800000	0.5	0	0.666667	1.33333	Q9Z255	11.1	1	13.01	Ubiquitin-conjugating enzyme E2 A
8	159000000	5	94000000	12	225000000	8.33333	4	36300000	4	50700000	6	146000000	4.66667	0.56	35	472000000	24	173000000	21	75900000	26.6667	35	218000000	33	316000000	38	765000000	35.3333	1.325	P62082	55.1	9	109.46	40S ribosomal protein S7
1	6270000	0.5	0	3	15300000	1.5	0.5	0	0.5	0	1	5630000	0.666667	0.444444	7	67300000	8	46400000	4	7010000	6.33333	7	28200000	10	72000000	8	122000000	8.33333	1.31579	P62317	44	6	57.84	Small nuclear ribonucleoprotein Sm D2
0.5	0	0.5	0	1	7050000	0.666667	0.5	0	0.5	0	3	9640000	1.33333	2	16	136000000	14	52100000	5	5510000	11.6667	13	62500000	17	131000000	16	310000000	15.3333	1.31429	P63085	44.4	10	116.41	Mitogen-activated protein kinase 1
2	13400000	0.5	0	1	6330000	1.16667	1	4710000	0.5	0	2	11800000	1.16667	1	6	36700000	8	47000000	0.5	0	4.83333	9	63500000	5	19600000	5	36300000	6.33333	1.31034	Q8CAY6	32.2	6	80.54	Acetyl-CoA acetyltransferase, cytosolic
2	20900000	2	12200000	2	18300000	2	2	11100000	0.5	0	6	28300000	2.83333	1.41667	40	306000000	28	177000000	13	64600000	27	29	162000000	38	401000000	39	450000000	35.3333	1.30864	Q3U0V1	40.9	25	305.55	Far upstream element-binding protein 2
7	42800000	4	16300000	10	64900000	7	5	14900000	3	4990000	11	78400000	6.33333	0.904762	48	524000000	50	484000000	22	54500000	40	49	377000000	58	633000000	50	822000000	52.3333	1.30833	P17182	61.9	17	231.66	Alpha-enolase
0.5	0	0.5	0	0.5	0	0.5	0.5	0	0.5	0	0.5	0	0.5	1	5	104000000	2	36900000	6	52600000	4.33333	1	9860000	7	77900000	9	144000000	5.66667	1.30769	Q9D945	30	4	55.03	Protein LLP homolog
0.5	0	0.5	0	0.5	0	0.5	0.5	0	0.5	0	1	2470000	0.666667	1.33333	5	55200000	6	26000000	0.5	0	3.83333	3	5450000	8	49100000	4	64400000	5	1.30435	Q8BJY1	15	5	44.62	26S proteasome non-ATPase regulatory subunit 5
2	12900000	0.5	0	0.5	0	1	0.5	0	0.5	0	1	3180000	0.666667	0.666667	7	23700000	8	26100000	5	4470000	6.66667	11	27900000	9	27000000	6	28500000	8.66667	1.3	P97807	32.1	9	105.45	Fumarate hydratase, mitochondrial
0.5	0	0.5	0	0.5	0	0.5	0.5	0	0.5	0	0.5	0	0.5	1	5	40800000	10	77000000	5	17100000	6.66667	4	31800000	12	105000000	10	127000000	8.66667	1.3	Q922P9	24.5	9	100.42	Putative oxidoreductase GLYR1
0.5	0	0.5	0	0.5	0	0.5	0.5	0	0.5	0	0.5	0	0.5	1	3	17000000	1	667000	1	642000	1.66667	0.5	0	4	10900000	2	1970000	2.16667	1.3	Q31125	7.1	2	24.44	Zinc transporter SLC39A7
10	105000000	10	42300000	23	190000000	14.3333	8	43000000	3	6850000	23	137000000	11.3333	0.790698	14	195000000	14	129000000	9	19800000	12.3333	13	43900000	14	118000000	21	255000000	16	1.2973	Q8R1B4	26	19	208.04	Eukaryotic translation initiation factor 3 subunit C
0.5	0	1	5530000	2	14400000	1.16667	0.5	0	0.5	0	6	23400000	2.33333	2	5	31200000	3	8090000	0.5	0	2.83333	1	7150000	1	788000	9	48200000	3.66667	1.29412	P26516	39.2	8	82.01	26S proteasome non-ATPase regulatory subunit 7
3	15200000	1	1770000	1	3890000	1.66667	1	3370000	1	2100000	1	3390000	1	0.6	10	83900000	8	36500000	6	8560000	8	12	58900000	10	71700000	9	107000000	10.3333	1.29167	P42208	39.8	9	120.44	Septin-2
19	496000000	15	187000000	69	987000000	34.3333	14	274000000	13	148000000	58	669000000	28.3333	0.825243	38	636000000	26	280000000	15	63000000	26.3333	23	155000000	38	379000000	41	999000000	34	1.29114	Q9Z1N5	55.1	22	240.94	Spliceosome RNA helicase Ddx39b
8	102000000	4	41400000	10	71400000	7.33333	7	62100000	5	27400000	9	100000000	7	0.954545	26	220000000	18	142000000	12	44900000	18.6667	23	113000000	28	280000000	21	528000000	24	1.28571	P18760	57.2	7	82.05	Cofilin-1
2	11500000	2	7950000	4	52300000	2.66667	2	8670000	1	3730000	3	20900000	2	0.75	4	53700000	1	13200000	2	4040000	2.33333	4	30200000	3	32400000	2	24900000	3	1.28571	Q8R2U0	20.5	4	65.09	Nucleoporin SEH1
0.5	0	0.5	0	1	1450000	0.666667	0.5	0	0.5	0	1	1900000	0.666667	1	2	10500000	1	2140000	0.5	0	1.16667	2	3910000	0.5	0	2	15100000	1.5	1.28571	Q9DBC3	9.4	5	42.95	Cap-specific mRNA (nucleoside-2'-O-)-methyltransferase 1
0.5	0	0.5	0	0.5	0	0.5	0.5	0	0.5	0	0.5	0	0.5	1	3	35900000	1	2960000	3	3780000	2.33333	1	5230000	5	48000000	3	41800000	3	1.28571	Q99KX1	29.5	4	36.03	Myeloid leukemia factor 2
0.5	0	0.5	0	1	4530000	0.666667	0.5	0	0.5	0	0.5	0	0.5	0.75	3	15500000	3	20300000	1	755000	2.33333	4	19100000	2	9640000	3	21100000	3	1.28571	O35900	60	3	35.48	U6 snRNA-associated Sm-like protein LSm2
1	3340000	0.5	0	1	5110000	0.833333	0.5	0	0.5	0	2	9300000	1	1.2	2	5320000	1	9110000	0.5	0	1.16667	2	3080000	0.5	0	2	10800000	1.5	1.28571	Q8R3E3	10.7	2	29.14	WD repeat domain phosphoinositide-interacting protein 1
1	526000	0.5	0	1	1510000	0.833333	1	946000	0.5	0	1	747000	0.833333	1	2	14500000	1	1080000	0.5	0	1.16667	2	868000	0.5	0	2	9380000	1.5	1.28571	Q8JZS0	15.4	2	21.79	Protein lin-7 homolog A
0.5	0	0.5	0	0.5	0	0.5	1	1440000	0.5	0	2	2080000	1.16667	2.33333	2	10900000	1	866000	0.5	0	1.16667	0.5	0	2	6200000	2	8750000	1.5	1.28571	Q921J4	7.1	1	14.4	Ubiquitin-conjugating enzyme E2 S
13	87400000	7	32400000	28	186000000	16	21	125000000	2	3920000	36	202000000	19.6667	1.22917	59	608000000	49	352000000	23	82000000	43.6667	59	271000000	53	459000000	56	632000000	56	1.28244	P80316	58.9	19	242.72	T-complex protein 1 subunit epsilon
0.5	0	0.5	0	1	2490000	0.666667	0.5	0	0.5	0	1	1770000	0.666667	1	13	102000000	6	23900000	0.5	0	6.5	7	10800000	8	28200000	10	77300000	8.33333	1.28205	O70311	15.6	6	62.66	Glycylpeptide N-tetradecanoyltransferase 2
1	1790000	0.5	0	0.5	0	0.666667	2	3130000	1	2820000	0.5	0	1.16667	1.75	8	54400000	7	27900000	3	2950000	6	7	44200000	6	41700000	10	68900000	7.66667	1.27778	Q99JI4	27.2	8	75.91	26S proteasome non-ATPase regulatory subunit 6
2	8290000	0.5	0	1	5880000	1.16667	1	3560000	0.5	0	2	13200000	1.16667	1	12	53000000	15	39500000	2	1900000	9.66667	9	20000000	16	105000000	12	117000000	12.3333	1.27586	P37913	20.5	13	128.7	DNA ligase 1
0.5	0	0.5	0	1	1500000	0.666667	0.5	0	0.5	0	0.5	0	0.5	0.75	6	43400000	4	18900000	1	1180000	3.66667	5	20900000	3	22500000	6	56000000	4.66667	1.27273	P22892	12.8	8	62.09	AP-1 complex subunit gamma-1
1	1490000	2	1070000	2	4760000	1.66667	4	9590000	1	413000	1	2660000	2	1.2	3	11300000	2	2380000	0.5	0	1.83333	2	1110000	2	6640000	3	13900000	2.33333	1.27273	Q80X95	10.8	3	35.42	Ras-related GTP-binding protein A
2	26100000	2	8980000	9	49500000	4.33333	1	380000	1	3310000	5	19800000	2.33333	0.538462	33	594000000	21	112000000	17	70000000	23.6667	22	181000000	36	454000000	32	787000000	30	1.26761	Q8VIJ6	37.1	16	200.64	Splicing factor, proline- and glutamine-rich
0.5	0	0.5	0	2	19000000	1	1	423000	0.5	0	3	14100000	1.5	1.5	18	221000000	14	112000000	6	28000000	12.6667	16	110000000	16	118000000	16	355000000	16	1.26316	Q9R0P9	55.6	8	100.82	Ubiquitin carboxyl-terminal hydrolase isozyme L1
24	190000000	14	93100000	15	127000000	17.6667	33	272000000	20	106000000	11	107000000	21.3333	1.20755	14	272000000	18	89500000	14	45800000	15.3333	19	106000000	23	187000000	16	296000000	19.3333	1.26087	Q01768	71	10	137.73	Nucleoside diphosphate kinase B
1	821000	0.5	0	1	1190000	0.833333	0.5	0	0.5	0	1	844000	0.666667	0.8	7	17200000	6	15400000	0.5	0	4.5	5	15800000	4	8800000	8	46800000	5.66667	1.25926	Q8R0G9	16.6	11	111.63	Nuclear pore complex protein Nup133
5	41800000	1	1040000	5	29300000	3.66667	4	22800000	0.5	0	6	18600000	3.5	0.954545	8	122000000	6	35800000	2	6470000	5.33333	7	14600000	7	77300000	6	108000000	6.66667	1.25	P47757	48.3	9	112.28	F-actin-capping protein subunit beta
1	1790000	2	9130000	6	39700000	3	0.5	0	0.5	0	4	22000000	1.66667	0.555556	0.5	0	1	2940000	0.5	0	0.666667	0.5	0	1	5230000	1	17900000	0.833333	1.25	Q8CDM1	9.4	6	44.68	ATPase family AAA domain-containing protein 2
2	18100000	1	9800000	4	31300000	2.33333	0.5	0	2	12700000	0.5	0	1	0.428571	4	104000000	1	10100000	3	12000000	2.66667	3	21500000	4	52600000	3	70600000	3.33333	1.25	Q9CXW4	28	3	32.8	60S ribosomal protein L11
1	1970000	0.5	0	1	3620000	0.833333	1	4110000	0.5	0	1	1530000	0.833333	1	0.5	0	1	1770000	0.5	0	0.666667	0.5	0	1	3470000	1	1760000	0.833333	1.25	Q9D0M0	23.7	4	32.04	Exosome complex exonuclease RRP42
0.5	0	0.5	0	0.5	0	0.5	0.5	0	0.5	0	0.5	0	0.5	1	0.5	0	1	1110000	0.5	0	0.666667	0.5	0	1	4200000	1	3100000	0.833333	1.25	Q5SSL4	4.6	2	24.98	Active breakpoint cluster region-related protein
1	5430000	0.5	0	0.5	0	0.666667	0.5	0	0.5	0	0.5	0	0.5	0.75	3	31900000	0.5	0	0.5	0	1.33333	1	4030000	1	7580000	3	30700000	1.66667	1.25	P45878	20	3	23.01	Peptidyl-prolyl cis-trans isomerase FKBP2
0.5	0	0.5	0	0.5	0	0.5	0.5	0	0.5	0	0.5	0	0.5	1	1	3520000	2	5950000	1	266000	1.33333	2	3960000	2	3530000	1	9950000	1.66667	1.25	Q9D8B3	13.3	2	22.6	Charged multivesicular body protein 4b
0.5	0	0.5	0	0.5	0	0.5	0.5	0	0.5	0	1	3500000	0.666667	1.33333	2	14300000	1	2470000	1	841000	1.33333	1	1810000	2	7070000	2	7020000	1.66667	1.25	P01747	32.5	2	20.48	Ig heavy chain V region 36-65
0.5	0	0.5	0	0.5	0	0.5	0.5	0	0.5	0	0.5	0	0.5	1	1	709000	0.5	0	0.5	0	0.666667	1	995000	1	1630000	0.5	0	0.833333	1.25	Q9CWW7	8.9	3	19.64	CpG-binding protein
0.5	0	0.5	0	0.5	0	0.5	0.5	0	0.5	0	0.5	0	0.5	1	1	7640000	2	20200000	1	1440000	1.33333	2	9230000	1	4570000	2	14600000	1.66667	1.25	Q8K273	18.3	1	18.11	Membrane magnesium transporter 1
0.5	0	0.5	0	0.5	0	0.5	0.5	0	0.5	0	0.5	0	0.5	1	1	825000	0.5	0	0.5	0	0.666667	1	4780000	0.5	0	1	11200000	0.833333	1.25	P59326	8.9	2	17.88	YTH domain family protein 1
0.5	0	0.5	0	0.5	0	0.5	0.5	0	0.5	0	0.5	0	0.5	1	0.5	0	1	1990000	0.5	0	0.666667	1	1690000	1	5400000	0.5	0	0.833333	1.25	Q8VHN8	12.7	2	14.27	Protein syndesmos
0.5	0	0.5	0	0.5	0	0.5	0.5	0	0.5	0	0.5	0	0.5	1	1	8820000	0.5	0	0.5	0	0.666667	1	7910000	0.5	0	1	9380000	0.833333	1.25	P01728	28.2	1	14.11	Ig lambda-2 chain V region
0.5	0	0.5	0	0.5	0	0.5	0.5	0	0.5	0	0.5	0	0.5	1	0.5	0	1	1020000	0.5	0	0.666667	1	2020000	1	2920000	0.5	0	0.833333	1.25	Q6NXI6	1.9	2	13.9	Regulation of nuclear pre-mRNA domain-containing protein 2
2	8230000	1	2530000	3	10500000	2	0.5	0	2	3130000	4	8580000	2.16667	1.08333	13	238000000	18	113000000	9	36600000	13.3333	12	52200000	17	164000000	21	302000000	16.6667	1.25	Q9CXY6	54.3	14	174.51	Interleukin enhancer-binding factor 2
0.5	0	0.5	0	1	20500000	0.666667	0.5	0	0.5	0	5	29900000	2	3	12	69800000	5	5440000	3	2740000	6.66667	11	32700000	10	61800000	4	44600000	8.33333	1.25	Q9CZD3	22.4	10	101	Glycine--tRNA ligase
2	8080000	2	5820000	1	3370000	1.66667	1	4100000	1	2220000	2	6310000	1.33333	0.8	8	121000000	3	23800000	1	6130000	4	3	14100000	3	24400000	9	160000000	5	1.25	Q9JJI8	51.4	4	34.44	60S ribosomal protein L38
0.5	0	0.5	0	1	5870000	0.666667	0.5	0	0.5	0	3	10700000	1.33333	2	4	77000000	1	9750000	1	5370000	2	1	3860000	0.5	0	6	100000000	2.5	1.25	Q9DBZ5	26.1	4	30.27	Eukaryotic translation initiation factor 3 subunit K
88	817000000	57	422000000	129	1740000000	91.3333	100	813000000	90	430000000	75	953000000	88.3333	0.967153	109	4150000000	98	2220000000	67	718000000	91.3333	121	1710000000	104	2660000000	117	4110000000	114	1.24818	P10126	68.6	21	297.75	Elongation factor 1-alpha 1
9	43000000	8	24400000	5	20600000	7.33333	5	20800000	9	16100000	10	38000000	8	1.09091	26	350000000	23	203000000	12	28500000	20.3333	23	111000000	25	327000000	28	460000000	25.3333	1.2459	P42932	55.4	25	245.4	T-complex protein 1 subunit theta
0.5	0	0.5	0	1	3790000	0.666667	0.5	0	0.5	0	1	3290000	0.666667	1	21	168000000	13	50800000	8	12900000	14	12	52800000	21	188000000	19	228000000	17.3333	1.2381	Q8VDP4	31.4	16	177.56	Cell cycle and apoptosis regulator protein 2
0.5	0	0.5	0	1	4310000	0.666667	0.5	0	0.5	0	2	4720000	1	1.5	8	36900000	2	4250000	0.5	0	3.5	4	6580000	3	13300000	6	46500000	4.33333	1.2381	Q9JLV5	9.8	5	45.35	Cullin-3
1	1340000	0.5	0	2	18700000	1.16667	0.5	0	0.5	0	2	13200000	1	0.857143	4	35700000	6	20900000	0.5	0	3.5	4	19100000	6	60700000	3	46000000	4.33333	1.2381	P61290	20.8	4	32.94	Proteasome activator complex subunit 3
9	79700000	5	5090000	14	74800000	9.33333	14	71600000	3	1730000	13	73800000	10	1.07143	13	160000000	7	49300000	6	12200000	8.66667	8	31700000	9	77200000	15	246000000	10.6667	1.23077	Q99JY9	43.5	12	141.1	Actin-related protein 3
7	69500000	8	30000000	14	124000000	9.66667	8	48100000	1	9540000	11	53000000	6.66667	0.689655	19	180000000	20	111000000	13	32700000	17.3333	24	107000000	22	177000000	18	215000000	21.3333	1.23077	P17751	45.8	10	126.15	Triosephosphate isomerase
1	3200000	0.5	0	2	7250000	1.16667	1	7860000	0.5	0	1	3230000	0.833333	0.714286	3	20000000	3	6350000	0.5	0	2.16667	2	11500000	2	12600000	4	25900000	2.66667	1.23077	Q9WUM3	14.6	4	34.85	Coronin-1B
0.5	0	0.5	0	0.5	0	0.5	0.5	0	0.5	0	0.5	0	0.5	1	4	11000000	2	3270000	0.5	0	2.16667	4	7860000	2	4420000	2	11600000	2.66667	1.23077	O88587	14.3	2	32.36	Catechol O-methyltransferase
0.5	0	1	6850000	2	22500000	1.16667	1	11700000	1	5600000	2	18900000	1.33333	1.14286	9	133000000	8	80100000	5	7550000	7.33333	7	33800000	12	97600000	8	110000000	9	1.22727	P35486	43.3	9	111.68	Pyruvate dehydrogenase E1 component subunit alpha, somatic form, mitochondrial
5	18000000	0.5	0	4	32400000	3.16667	4	19400000	1	453000	3	8410000	2.66667	0.842105	15	180000000	18	159000000	7	17600000	13.3333	16	64800000	13	100000000	20	300000000	16.3333	1.225	Q99KJ8	51.9	16	178.59	Dynactin subunit 2
0.5	0	1	881000	5	7920000	2.16667	0.5	0	0.5	0	1	3050000	0.666667	0.307692	19	237000000	12	48400000	9	17000000	13.3333	9	49800000	20	212000000	20	243000000	16.3333	1.225	Q91WJ8	27.1	13	143.88	Far upstream element-binding protein 1
0.5	0	0.5	0	0.5	0	0.5	0.5	0	0.5	0	0.5	0	0.5	1	10	47800000	5	13000000	3	3830000	6	4	24700000	6	32100000	12	88900000	7.33333	1.22222	P40124	39.8	9	99.28	Adenylyl cyclase-associated protein 1
10	179000000	6	179000000	8	46700000	8	7	410000000	6	177000000	7	43200000	6.66667	0.833333	16	195000000	12	86100000	8	42400000	12	17	130000000	15	109000000	12	178000000	14.6667	1.22222	P01326	56.3	5	79.51	Insulin-2
0.5	0	0.5	0	0.5	0	0.5	0.5	0	0.5	0	0.5	0	0.5	1	2	12400000	4	12800000	3	4880000	3	4	13200000	4	39100000	3	57800000	3.66667	1.22222	Q5EG47	10.5	4	40.56	5'-AMP-activated protein kinase catalytic subunit alpha-1
0.5	0	0.5	0	0.5	0	0.5	0.5	0	0.5	0	1	2270000	0.666667	1.33333	2	13100000	2	3030000	0.5	0	1.5	0.5	0	2	4240000	3	9270000	1.83333	1.22222	P36993	15.8	4	31.09	Protein phosphatase 1B
0.5	0	0.5	0	0.5	0	0.5	0.5	0	0.5	0	0.5	0	0.5	1	2	22000000	0.5	0	2	1430000	1.5	2	18800000	3	27300000	0.5	0	1.83333	1.22222	Q6P069	16.1	2	22.17	Sorcin
0.5	0	0.5	0	0.5	0	0.5	0.5	0	0.5	0	0.5	0	0.5	1	2	8020000	2	3170000	0.5	0	1.5	0.5	0	4	16200000	1	6550000	1.83333	1.22222	Q9D0J4	12.5	2	14.27	ADP-ribosylation factor-like protein 2
2	5070000	0.5	0	1	3670000	1.16667	0.5	0	0.5	0	4	14900000	1.66667	1.42857	15	70500000	10	43000000	7	9520000	10.6667	11	28700000	11	66500000	17	113000000	13	1.21875	P84091	15.1	4	69.92	AP-2 complex subunit mu
1	3120000	0.5	0	1	4630000	0.833333	0.5	0	0.5	0	1	5200000	0.666667	0.8	5	72700000	6	44600000	0.5	0	3.83333	6	47600000	5	62700000	3	42300000	4.66667	1.21739	Q9D1Q6	23.6	5	58.69	Endoplasmic reticulum resident protein 44
0.5	0	0.5	0	1	10200000	0.666667	0.5	0	0.5	0	1	9820000	0.666667	1	5	90100000	6	66800000	0.5	0	3.83333	4	31000000	7	112000000	3	92900000	4.66667	1.21739	Q9R0Q7	20	3	35.92	Prostaglandin E synthase 3
0.5	0	0.5	0	0.5	0	0.5	0.5	0	1	2440000	0.5	0	0.666667	1.33333	6	67900000	10	42200000	0.5	0	5.5	6	23900000	5	56600000	9	77300000	6.66667	1.21212	Q8CH18	14	10	96.79	Cell division cycle and apoptosis regulator protein 1
12	79600000	8	38400000	13	60700000	11	14	95200000	3	7070000	14	54000000	10.3333	0.939394	38	668000000	42	460000000	17	57500000	32.3333	40	273000000	38	567000000	39	663000000	39	1.20619	O08553	74.1	28	337.74	Dihydropyrimidinase-related protein 2
2	20500000	2	13300000	3	15700000	2.33333	2	19400000	3	10700000	7	22500000	4	1.71429	26	367000000	17	174000000	12	47100000	18.3333	21	144000000	22	234000000	23	287000000	22	1.2	Q9DBG6	36.7	14	182.05	Dolichyl-diphosphooligosaccharide--protein glycosyltransferase subunit 2
0.5	0	0.5	0	0.5	0	0.5	0.5	0	0.5	0	0.5	0	0.5	1	8	77100000	9	43300000	0.5	0	5.83333	6	23400000	8	54200000	7	74900000	7	1.2	P08003	24.2	11	118.38	Protein disulfide-isomerase A4
3	5100000	1	594000	2	7100000	2	2	5060000	1	569000	4	6700000	2.33333	1.16667	11	82800000	12	63600000	2	1280000	8.33333	10	29000000	11	76400000	9	114000000	10	1.2	Q9JKC8	37.3	10	102.02	AP-3 complex subunit mu-1
0.5	0	0.5	0	0.5	0	0.5	0.5	0	0.5	0	0.5	0	0.5	1	1	1870000	1	1270000	0.5	0	0.833333	2	4570000	0.5	0	0.5	0	1	1.2	Q9Z2G6	10.2	4	42.28	Protein sel-1 homolog 1
1	1680000	0.5	0	0.5	0	0.666667	1	6370000	0.5	0	0.5	0	0.666667	1	1	8950000	1	7890000	0.5	0	0.833333	2	9650000	0.5	0	0.5	0	1	1.2	Q9CQ62	14.6	3	33.46	2,4-dienoyl-CoA reductase, mitochondrial
0.5	0	0.5	0	0.5	0	0.5	0.5	0	0.5	0	0.5	0	0.5	1	1	14500000	1	10400000	0.5	0	0.833333	1	10400000	1	11300000	1	6620000	1	1.2	P61089	29.6	3	25.73	Ubiquitin-conjugating enzyme E2 N
0.5	0	0.5	0	0.5	0	0.5	0.5	0	0.5	0	0.5	0	0.5	1	1	18100000	1	3190000	0.5	0	0.833333	2	2190000	0.5	0	0.5	0	1	1.2	Q9ER00	10.9	2	17.25	Syntaxin-12
0.5	0	0.5	0	0.5	0	0.5	0.5	0	0.5	0	0.5	0	0.5	1	2	60400000	1	6100000	2	24100000	1.66667	2	6380000	2	24600000	2	42100000	2	1.2	P04944	18.6	1	15.08	Ig kappa chain V-VI region NQ5-78.2.6
0.5	0	0.5	0	1	375000	0.666667	0.5	0	0.5	0	1	263000	0.666667	1	1	3580000	1	1070000	0.5	0	0.833333	0.5	0	2	3570000	0.5	0	1	1.2	O70439	9.5	2	14.29	Syntaxin-7
0.5	0	0.5	0	0.5	0	0.5	0.5	0	0.5	0	0.5	0	0.5	1	2	11000000	1	5820000	2	4960000	1.66667	2	12900000	2	16500000	2	22600000	2	1.2	Q9CQV6	11.2	1	13.96	Microtubule-associated proteins 1A/1B light chain 3B
0.5	0	0.5	0	0.5	0	0.5	0.5	0	0.5	0	0.5	0	0.5	1	15	117000000	7	24000000	4	8110000	8.66667	11	34800000	6	35400000	14	98000000	10.3333	1.19231	P97855	34.6	9	111.31	Ras GTPase-activating protein-binding protein 1
5	31800000	2	10100000	10	57200000	5.66667	6	44100000	2	12900000	9	34900000	5.66667	1	20	254000000	15	66200000	2	6170000	12.3333	18	119000000	12	98700000	14	162000000	14.6667	1.18919	P80313	39.1	16	213.7	T-complex protein 1 subunit eta
0.5	0	2	1590000	6	9050000	2.83333	0.5	0	0.5	0	5	8990000	2	0.705882	13	149000000	14	65400000	5	12200000	10.6667	8	44500000	16	117000000	14	199000000	12.6667	1.1875	P35550	54.7	12	123.58	rRNA 2'-O-methyltransferase fibrillarin
0.5	0	0.5	0	1	4310000	0.666667	0.5	0	0.5	0	0.5	0	0.5	0.75	15	321000000	5	56800000	12	91200000	10.6667	9	52700000	11	174000000	18	333000000	12.6667	1.1875	Q62446	48.2	10	115.46	Peptidyl-prolyl cis-trans isomerase FKBP3
24	184000000	8	59000000	19	121000000	17	21	199000000	9	65600000	12	64900000	14	0.823529	33	792000000	23	277000000	25	155000000	27	25	196000000	35	541000000	36	890000000	32	1.18519	P35700	72.3	15	178.01	Peroxiredoxin-1
0.5	0	0.5	0	2	9000000	1	0.5	0	0.5	0	0.5	0	0.5	0.5	7	53600000	6	24800000	0.5	0	4.5	6	24300000	4	17100000	6	51600000	5.33333	1.18519	Q9EPE9	9.4	7	75.04	Probable cation-transporting ATPase 13A1
1	8720000	0.5	0	2	16800000	1.16667	1	6470000	0.5	0	2	6760000	1.16667	1	11	228000000	7	50100000	4	12600000	7.33333	12	62200000	7	64000000	7	48900000	8.66667	1.18182	Q9D7G0	34.2	7	86.53	Ribose-phosphate pyrophosphokinase 1
0.5	0	0.5	0	0.5	0	0.5	0.5	0	0.5	0	0.5	0	0.5	1	7	31600000	4	14700000	6	16900000	5.66667	7	21600000	8	38200000	5	32200000	6.66667	1.17647	P62996	22.2	5	52.92	Transformer-2 protein homolog beta
8	23600000	4	4660000	16	81100000	9.33333	11	22600000	3	2540000	14	48800000	9.33333	1	15	136000000	16	86300000	9	26200000	13.3333	13	51100000	15	106000000	19	216000000	15.6667	1.175	P17918	50.1	7	103.69	Proliferating cell nuclear antigen
3	6290000	2	1550000	16	85500000	7	1	2500000	2	3510000	10	41900000	4.33333	0.619048	30	233000000	28	144000000	5	12100000	21	28	76400000	21	144000000	25	288000000	24.6667	1.1746	Q9DBG3	36.3	24	253.92	AP-2 complex subunit beta
0.5	0	3	17800000	7	36000000	3.5	1	3170000	3	19200000	3	10100000	2.33333	0.666667	10	37900000	6	32600000	2	1250000	6	8	20900000	5	21200000	8	45400000	7	1.16667	Q5SWU9	12.8	19	190.41	Acetyl-CoA carboxylase 1
0.5	0	0.5	0	1	2570000	0.666667	0.5	0	0.5	0	0.5	0	0.5	0.75	13	160000000	4	49700000	7	31500000	8	5	36200000	11	82300000	12	167000000	9.33333	1.16667	Q00PI9	26.5	14	145.85	Heterogeneous nuclear ribonucleoprotein U-like protein 2
2	18600000	1	3710000	1	1160000	1.33333	3	13700000	0.5	0	2	23100000	1.83333	1.375	21	239000000	22	268000000	11	41000000	18	17	81700000	25	325000000	21	466000000	21	1.16667	P70372	38	11	122.61	ELAV-like protein 1
0.5	0	0.5	0	0.5	0	0.5	0.5	0	0.5	0	0.5	0	0.5	1	6	93100000	4	27600000	2	3840000	4	4	8230000	6	49900000	4	79300000	4.66667	1.16667	Q61166	38.8	6	59.21	Microtubule-associated protein RP/EB family member 1
2	15600000	2	8750000	6	37800000	3.33333	1	6870000	1	984000	6	36100000	2.66667	0.8	4	126000000	3	35900000	11	96800000	6	8	47200000	5	82300000	8	219000000	7	1.16667	P62245	46.1	5	55.87	40S ribosomal protein S15a
0.5	0	0.5	0	0.5	0	0.5	0.5	0	0.5	0	0.5	0	0.5	1	0.5	0	5	11000000	0.5	0	2	1	1260000	4	28200000	2	7760000	2.33333	1.16667	Q8K2K6	16.5	5	46.56	Arf-GAP domain and FG repeat-containing protein 1
1	1560000	0.5	0	0.5	0	0.666667	0.5	0	0.5	0	0.5	0	0.5	0.75	0.5	0	2	8530000	0.5	0	1	2	8160000	0.5	0	1	4620000	1.16667	1.16667	Q8R1F6	7.3	4	34.4	Protein HID1
0.5	0	0.5	0	2	3060000	1	1	2870000	1	2300000	1	1070000	1	1	2	3730000	0.5	0	0.5	0	1	2	1240000	1	672000	0.5	0	1.16667	1.16667	P09671	22.5	4	26.94	Superoxide dismutase [Mn], mitochondrial
0.5	0	0.5	0	0.5	0	0.5	0.5	0	0.5	0	1	5410000	0.666667	1.33333	2	4990000	0.5	0	0.5	0	1	0.5	0	1	1700000	2	6090000	1.16667	1.16667	Q8BFQ8	13.6	2	16.71	Parkinson disease 7 domain-containing protein 1
0.5	0	0.5	0	0.5	0	0.5	0.5	0	0.5	0	0.5	0	0.5	1	1	1330000	1	2140000	1	2590000	1	1	5670000	0.5	0	2	35600000	1.16667	1.16667	Q9ESX5	7	2	15.72	H/ACA ribonucleoprotein complex subunit 4
0.5	0	0.5	0	0.5	0	0.5	0.5	0	0.5	0	0.5	0	0.5	1	2	10300000	0.5	0	0.5	0	1	0.5	0	1	2190000	2	11900000	1.16667	1.16667	Q9D1L0	15.6	1	15.67	Coiled-coil-helix-coiled-coil-helix domain-containing protein 2, mitochondrial
0.5	0	0.5	0	0.5	0	0.5	0.5	0	0.5	0	0.5	0	0.5	1	2	10900000	0.5	0	0.5	0	1	1	1030000	0.5	0	2	7090000	1.16667	1.16667	Q9DC23	3.5	2	15.62	DnaJ homolog subfamily C member 10
0.5	0	0.5	0	0.5	0	0.5	0.5	0	0.5	0	0.5	0	0.5	1	0.5	0	2	2180000	0.5	0	1	0.5	0	2	6710000	1	7140000	1.16667	1.16667	Q8R480	2.8	1	15.6	Nuclear pore complex protein Nup85
0.5	0	0.5	0	0.5	0	0.5	0.5	0	0.5	0	0.5	0	0.5	1	0.5	0	2	3150000	0.5	0	1	2	3930000	1	489000	0.5	0	1.16667	1.16667	Q9D0D5	6.5	2	14.78	General transcription factor IIE subunit 1
0.5	0	0.5	0	0.5	0	0.5	0.5	0	0.5	0	0.5	0	0.5	1	0.5	0	2	1370000	0.5	0	1	2	1520000	0.5	0	1	1980000	1.16667	1.16667	Q8R3F9	2.8	1	14.3	Speckle targeted PIP5K1A-regulated poly(A) polymerase
0.5	0	0.5	0	0.5	0	0.5	0.5	0	0.5	0	0.5	0	0.5	1	2	8670000	0.5	0	0.5	0	1	2	6740000	0.5	0	1	6120000	1.16667	1.16667	Q9CQC6	2.8	1	13.91	Basic leucine zipper and W2 domain-containing protein 1
0.5	0	0.5	0	0.5	0	0.5	0.5	0	0.5	0	0.5	0	0.5	1	2	26500000	0.5	0	0.5	0	1	0.5	0	1	2460000	2	15700000	1.16667	1.16667	Q08369	7	2	13.61	Transcription factor GATA-4
5	19200000	9	21600000	5	44200000	6.33333	4	15700000	4	9010000	8	57100000	5.33333	0.842105	36	716000000	20	131000000	24	101000000	26.6667	17	93500000	31	392000000	45	1260000000	31	1.1625	P97311	41	24	259.79	DNA replication licensing factor MCM6
3	15600000	2	7700000	5	20600000	3.33333	7	28500000	0.5	0	4	13200000	3.83333	1.15	10	98000000	14	75300000	1	2380000	8.33333	12	34800000	6	43400000	11	104000000	9.66667	1.16	Q3TXS7	25.1	15	155.63	26S proteasome non-ATPase regulatory subunit 1
0.5	0	0.5	0	0.5	0	0.5	0.5	0	0.5	0	0.5	0	0.5	1	6	44700000	3	15300000	0.5	0	3.16667	2	8330000	6	35200000	3	19500000	3.66667	1.15789	Q8K0U4	9.3	5	34.97	Heat shock 70 kDa protein 12A
0.5	0	0.5	0	4	7180000	1.66667	0.5	0	0.5	0	2	1190000	1	0.6	42	797000000	31	277000000	17	62000000	30	33	162000000	31	318000000	40	731000000	34.6667	1.15556	Q9D8E6	33.8	15	195.46	60S ribosomal protein L4
49	639000000	40	316000000	56	716000000	48.3333	46	567000000	24	132000000	56	450000000	42	0.868966	156	3590000000	142	2020000000	90	541000000	129.333	142	1590000000	157	2450000000	149	3390000000	149.333	1.15464	Q91V92	60.7	49	590.54	ATP-citrate synthase
4	43200000	1	531000	2	11600000	2.33333	3	46700000	1	786000	2	7190000	2	0.857143	9	55900000	2	1770000	2	2380000	4.33333	2	12300000	5	32900000	8	89200000	5	1.15385	Q9WUM4	32.9	9	88.88	Coronin-1C
0.5	0	0.5	0	0.5	0	0.5	0.5	0	0.5	0	0.5	0	0.5	1	6	69200000	5	34900000	2	2700000	4.33333	5	27600000	5	35000000	5	50600000	5	1.15385	Q80UM7	8.8	5	49.55	Mannosyl-oligosaccharide glucosidase
4	9960000	2	4580000	5	24100000	3.66667	1	730000	1	930000	5	12300000	2.33333	0.636364	17	246000000	18	119000000	5	14300000	13.3333	12	42800000	17	140000000	17	262000000	15.3333	1.15	Q7TMK9	30	14	137.46	Heterogeneous nuclear ribonucleoprotein Q
0.5	0	1	6660000	2	7860000	1.16667	1	3460000	2	8130000	1	5050000	1.33333	1.14286	23	461000000	15	138000000	16	54200000	18	22	145000000	19	279000000	21	413000000	20.6667	1.14815	P25444	33.7	8	95.3	40S ribosomal protein S2
3	6240000	3	11000000	11	74800000	5.66667	5	14400000	1	3690000	2	8930000	2.66667	0.470588	20	268000000	21	162000000	7	40500000	16	20	129000000	14	175000000	21	379000000	18.3333	1.14583	Q76MZ3	39.8	17	181.61	Serine/threonine-protein phosphatase 2A 65 kDa regulatory subunit A alpha isoform
0.5	0	0.5	0	0.5	0	0.5	0.5	0	0.5	0	0.5	0	0.5	1	4	65200000	2	25300000	1	6100000	2.33333	1	2280000	3	28400000	4	54900000	2.66667	1.14286	Q9CQZ5	19	2	21.35	NADH dehydrogenase [ubiquinone] 1 alpha subcomplex subunit 6
0.5	0	0.5	0	0.5	0	0.5	0.5	0	0.5	0	0.5	0	0.5	1	1	7710000	2	6490000	0.5	0	1.16667	1	1800000	2	12000000	1	23400000	1.33333	1.14286	Q9DAP7	14.3	2	18.42	Histone chaperone ASF1B
2	27100000	2	15200000	3	39000000	2.33333	3	27900000	2	21800000	6	33200000	3.66667	1.57143	10	305000000	13	294000000	7	22700000	10	10	104000000	8	83800000	16	392000000	11.3333	1.13333	P62830	27.1	3	43.51	60S ribosomal protein L23
12	134000000	5	37600000	9	276000000	8.66667	10	115000000	6	55100000	7	131000000	7.66667	0.884615	44	1260000000	49	807000000	34	236000000	42.3333	52	658000000	46	1410000000	45	2060000000	47.6667	1.12598	P17742	63.4	10	124.35	Peptidyl-prolyl cis-trans isomerase A
22	315000000	22	223000000	37	331000000	27	27	408000000	16	208000000	32	248000000	25	0.925926	6	59100000	7	49500000	3	4120000	5.33333	7	67200000	4	32100000	7	127000000	6	1.125	Q9Z2U0	56	14	190.57	Proteasome subunit alpha type-7
0.5	0	0.5	0	0.5	0	0.5	0.5	0	0.5	0	1	1230000	0.666667	1.33333	3	34000000	0.5	0	0.5	0	1.33333	0.5	0	1	8220000	3	58400000	1.5	1.125	Q99KK2	12.9	4	28.41	N-acylneuraminate cytidylyltransferase
0.5	0	0.5	0	0.5	0	0.5	0.5	0	0.5	0	0.5	0	0.5	1	0.5	0	3	23500000	0.5	0	1.33333	2	2660000	2	11600000	0.5	0	1.5	1.125	P48771	27.7	2	14.7	Cytochrome c oxidase subunit 7A2, mitochondrial
12	80400000	12	47500000	10	134000000	11.3333	14	68700000	11	45000000	8	54600000	11	0.970588	29	832000000	35	424000000	19	105000000	27.6667	31	217000000	34	406000000	28	616000000	31	1.12048	P14869	54.2	11	131.97	60S acidic ribosomal protein P0
21	118000000	10	41000000	22	132000000	17.6667	19	95200000	5	9730000	22	92900000	15.3333	0.867925	59	997000000	47	494000000	30	110000000	45.3333	55	384000000	55	681000000	42	699000000	50.6667	1.11765	P52480	66.6	29	374.33	Pyruvate kinase PKM
2	4640000	5	5270000	0.5	0	2.5	7	14700000	1	804000	5	62400000	4.33333	1.73333	36	565000000	40	289000000	12	45500000	29.3333	34	329000000	38	502000000	26	425000000	32.6667	1.11364	P05064	68.4	17	232.74	Fructose-bisphosphate aldolase A
0.5	0	0.5	0	0.5	0	0.5	0.5	0	0.5	0	0.5	0	0.5	1	15	158000000	7	38100000	5	8700000	9	2	9520000	13	66200000	15	145000000	10	1.11111	Q9Z1X4	18.4	12	120.5	Interleukin enhancer-binding factor 3
0.5	0	1	1710000	1	1310000	0.833333	0.5	0	0.5	0	0.5	0	0.5	0.6	4	60600000	1	8650000	4	8590000	3	3	25000000	2	19800000	5	81100000	3.33333	1.11111	Q05D44	7.8	5	61.02	Eukaryotic translation initiation factor 5B
1	8790000	0.5	0	1	4620000	0.833333	0.5	0	0.5	0	3	14500000	1.33333	1.6	14	694000000	10	120000000	12	196000000	12	9	71900000	11	448000000	20	972000000	13.3333	1.11111	P61358	32.3	4	53.19	60S ribosomal protein L27
0.5	0	1	5250000	4	10800000	1.83333	0.5	0	0.5	0	0.5	0	0.5	0.272727	4	37900000	1	1580000	4	4260000	3	1	3100000	3	9520000	6	90500000	3.33333	1.11111	P61620	15.9	5	52.16	Protein transport protein Sec61 subunit alpha isoform 1
1	4270000	0.5	0	0.5	0	0.666667	1	12200000	3	8080000	1	1220000	1.66667	2.5	2	15900000	2	4320000	0.5	0	1.5	4	10500000	0.5	0	0.5	0	1.66667	1.11111	Q8BH95	30.6	5	47.94	Enoyl-CoA hydratase, mitochondrial
0.5	0	0.5	0	0.5	0	0.5	0.5	0	0.5	0	1	5080000	0.666667	1.33333	4	21200000	3	7460000	2	923000	3	1	1080000	5	21000000	4	27900000	3.33333	1.11111	P63015	15.1	4	40.2	Paired box protein Pax-6
0.5	0	0.5	0	1	3600000	0.666667	0.5	0	0.5	0	0.5	0	0.5	0.75	8	86600000	8	44800000	2	14200000	6	4	16100000	6	52600000	10	135000000	6.66667	1.11111	P84099	13.7	3	39.48	60S ribosomal protein L19
0.5	0	0.5	0	0.5	0	0.5	0.5	0	0.5	0	0.5	0	0.5	1	3	45700000	4	29300000	2	10200000	3	1	12100000	5	25800000	4	97900000	3.33333	1.11111	Q64012	18.5	3	34.82	RNA-binding protein Raly
0.5	0	0.5	0	0.5	0	0.5	0.5	0	0.5	0	2	3070000	1	2	4	31400000	3	10700000	2	7080000	3	2	3860000	5	28500000	3	22300000	3.33333	1.11111	P57784	18.4	4	28.49	U2 small nuclear ribonucleoprotein A'
0.5	0	0.5	0	0.5	0	0.5	0.5	0	0.5	0	0.5	0	0.5	1	2	12200000	2	7310000	0.5	0	1.5	1	6310000	2	6910000	2	12400000	1.66667	1.11111	Q61205	21.9	3	23.99	Platelet-activating factor acetylhydrolase IB subunit gamma
0.5	0	0.5	0	0.5	0	0.5	0.5	0	0.5	0	0.5	0	0.5	1	2	6510000	2	11900000	0.5	0	1.5	1	3030000	2	13400000	2	31800000	1.66667	1.11111	Q08288	8.2	2	19.4	Cell growth-regulating nucleolar protein
0.5	0	0.5	0	2	1630000	1	0.5	0	0.5	0	1	455000	0.666667	0.666667	1	3340000	0.5	0	3	3210000	1.5	2	727000	2	1700000	1	2530000	1.66667	1.11111	Q3TTY5	3.6	2	18.51	Keratin, type II cytoskeletal 2 epidermal
0.5	0	0.5	0	0.5	0	0.5	0.5	0	0.5	0	0.5	0	0.5	1	2	7960000	2	13600000	0.5	0	1.5	2	7520000	2	13200000	1	5920000	1.66667	1.11111	P62869	21.1	1	15.26	Transcription elongation factor B polypeptide 2
0.5	0	0.5	0	4	9190000	1.66667	0.5	0	0.5	0	1	1460000	0.666667	0.4	8	279000000	2	7290000	9	125000000	6.33333	4	25700000	8	145000000	9	182000000	7	1.10526	P62267	35.6	5	56.04	40S ribosomal protein S23
0.5	0	0.5	0	1	1020000	0.666667	0.5	0	0.5	0	0.5	0	0.5	0.75	10	86800000	12	56200000	7	10800000	9.66667	9	32400000	9	72900000	14	139000000	10.6667	1.10345	Q8K2Z4	17.9	16	164.49	Condensin complex subunit 1
0.5	0	0.5	0	2	5530000	1	1	1780000	0.5	0	5	13100000	2.16667	2.16667	4	12100000	5	9450000	1	439000	3.33333	3	5960000	4	13200000	4	19300000	3.66667	1.1	Q91YE6	9.2	6	56.87	Importin-9
0.5	0	0.5	0	0.5	0	0.5	0.5	0	0.5	0	0.5	0	0.5	1	2	5480000	2	3810000	1	497000	1.66667	3	3930000	0.5	0	2	5320000	1.83333	1.1	Q8K3J1	12.7	2	21.02	NADH dehydrogenase [ubiquinone] iron-sulfur protein 8, mitochondrial
45	331000000	40	255000000	80	812000000	55	41	417000000	33	231000000	80	532000000	51.3333	0.933333	173	3560000000	134	1320000000	101	575000000	136	139	895000000	137	1750000000	172	3320000000	149.333	1.09804	Q68FD5	60.3	87	1093.81	Clathrin heavy chain 1
7	21100000	4	6040000	4	7140000	5	6	16300000	5	10900000	6	8640000	5.66667	1.13333	14	158000000	15	84400000	12	38500000	13.6667	19	80100000	12	83300000	14	319000000	15	1.09756	Q9D0I9	28.3	14	136.6	Arginine--tRNA ligase, cytoplasmic
0.5	0	0.5	0	5	36300000	2	3	18300000	0.5	0	4	15400000	2.5	1.25	17	163000000	10	98400000	4	9650000	10.3333	14	77100000	9	88200000	11	122000000	11.3333	1.09677	P47754	54.5	9	97.34	F-actin-capping protein subunit alpha-2
0.5	0	0.5	0	9	52000000	3.33333	0.5	0	0.5	0	6	27100000	2.33333	0.7	9	176000000	13	140000000	9	48000000	10.3333	12	163000000	8	116000000	14	362000000	11.3333	1.09677	P47955	51.7	2	28.91	60S acidic ribosomal protein P1
22	457000000	15	261000000	38	776000000	25	23	403000000	12	93500000	28	446000000	21	0.84	150	5760000000	113	3080000000	79	859000000	114	106	1880000000	119	3000000000	150	5920000000	125	1.09649	P63260	65.8	22	293.59	Actin, cytoplasmic 2
63	487000000	39	204000000	96	766000000	66	87	531000000	25	136000000	84	520000000	65.3333	0.989899	122	2640000000	88	1180000000	64	449000000	91.3333	90	850000000	100	1190000000	110	1920000000	100	1.09489	P58252	63.2	41	509.91	Elongation factor 2
8	66200000	5	24000000	8	86000000	7	8	53300000	5	20200000	6	39600000	6.33333	0.904762	21	610000000	18	289000000	14	73400000	17.6667	15	98700000	19	194000000	24	777000000	19.3333	1.09434	P14206	40.6	8	113.16	40S ribosomal protein SA
8	76100000	5	27700000	13	84200000	8.66667	8	93600000	1	1970000	10	55600000	6.33333	0.730769	16	245000000	7	39300000	9	57500000	10.6667	9	45600000	10	66800000	16	343000000	11.6667	1.09375	P67984	47.6	6	65.1	60S ribosomal protein L22
0.5	0	0.5	0	0.5	0	0.5	0.5	0	0.5	0	0.5	0	0.5	1	11	77400000	9	47100000	2	3520000	7.33333	11	42300000	7	57700000	6	62300000	8	1.09091	Q99LC3	26.7	7	68.57	NADH dehydrogenase [ubiquinone] 1 alpha subcomplex subunit 10, mitochondrial
0.5	0	0.5	0	0.5	0	0.5	0.5	0	0.5	0	0.5	0	0.5	1	1	1870000	4	17300000	0.5	0	1.83333	2	10800000	3	14000000	1	6990000	2	1.09091	Q69ZS7	13.9	5	44.48	HBS1-like protein
0.5	0	0.5	0	0.5	0	0.5	0.5	0	0.5	0	0.5	0	0.5	1	3	24600000	2	12500000	0.5	0	1.83333	2	6270000	1	6720000	3	27400000	2	1.09091	Q99KY4	2.1	2	20.56	Cyclin-G-associated kinase
0.5	0	0.5	0	0.5	0	0.5	0.5	0	0.5	0	0.5	0	0.5	1	3	22900000	2	3560000	0.5	0	1.83333	1	7120000	4	25100000	1	11300000	2	1.09091	P12815	10.9	2	15.93	Programmed cell death protein 6
3	19000000	2	7730000	10	31600000	5	3	17800000	2	5080000	8	27900000	4.33333	0.866667	7	40200000	11	37000000	6	8370000	8	8	21700000	8	50400000	10	79100000	8.66667	1.08333	P61222	30.3	11	130.64	ATP-binding cassette sub-family E member 1
2	4440000	2	3530000	4	13500000	2.66667	1	1130000	2	1410000	2	5840000	1.66667	0.625	4	52200000	5	23800000	3	5030000	4	6	12100000	3	16100000	4	44400000	4.33333	1.08333	Q6PFR5	22.7	5	51.12	Transformer-2 protein homolog alpha
3	13700000	2	4270000	7	37200000	4	2	8850000	0.5	0	5	18300000	2.5	0.625	4	161000000	2	31300000	6	28600000	4	3	37100000	4	52700000	6	155000000	4.33333	1.08333	Q9CR57	15.6	3	27.5	60S ribosomal protein L14
2	9210000	0.5	0	9	26000000	3.83333	2	11100000	1	641000	4	8030000	2.33333	0.608696	37	365000000	37	153000000	11	23100000	28.3333	32	98900000	30	154000000	30	259000000	30.6667	1.08235	Q8BGQ7	35.5	20	235.18	Alanine--tRNA ligase, cytoplasmic
1	4420000	0.5	0	1	3880000	0.833333	1	3860000	0.5	0	1	2180000	0.833333	1	2	7420000	4	23400000	0.5	0	2.16667	3	5640000	1	2930000	3	4210000	2.33333	1.07692	A2AGT5	6.2	7	54.31	Cytoskeleton-associated protein 5
0.5	0	0.5	0	0.5	0	0.5	0.5	0	0.5	0	2	9100000	1	2	2	16700000	4	21800000	0.5	0	2.16667	3	16500000	1	2950000	3	21500000	2.33333	1.07692	Q9WUP7	22.4	4	46.56	Ubiquitin carboxyl-terminal hydrolase isozyme L5
0.5	0	0.5	0	0.5	0	0.5	0.5	0	0.5	0	0.5	0	0.5	1	2	13000000	4	35200000	0.5	0	2.16667	1	10000000	3	19700000	3	25100000	2.33333	1.07692	Q80W47	18.2	3	35.72	WD repeat domain phosphoinositide-interacting protein 2
2	5810000	0.5	0	2	8540000	1.5	1	2430000	0.5	0	2	5680000	1.16667	0.777778	3	25800000	3	13300000	0.5	0	2.16667	2	7910000	2	15000000	3	21800000	2.33333	1.07692	Q9CZ04	20.7	3	33.49	COP9 signalosome complex subunit 7a
3	15200000	1	2390000	2	6220000	2	3	9120000	0.5	0	0.5	0	1.33333	0.666667	4	9360000	2	3380000	0.5	0	2.16667	1	3330000	2	3000000	4	16700000	2.33333	1.07692	Q61081	5.5	1	14.04	Hsp90 co-chaperone Cdc37
0.5	0	0.5	0	1	2060000	0.666667	0.5	0	0.5	0	0.5	0	0.5	0.75	35	350000000	16	72300000	14	75900000	21.6667	9	19300000	30	194000000	31	376000000	23.3333	1.07692	P20918	32.7	20	235.27	Plasminogen
11	273000000	7	47500000	16	415000000	11.3333	14	185000000	2	19400000	10	108000000	8.66667	0.764706	41	501000000	22	164000000	16	39700000	26.3333	28	192000000	28	336000000	29	508000000	28.3333	1.07595	P00329	54.6	13	162.63	Alcohol dehydrogenase 1
23	147000000	15	47500000	20	110000000	19.3333	31	139000000	11	28300000	9	47600000	17	0.87931	19	385000000	12	134000000	10	44600000	13.6667	16	99000000	10	119000000	18	265000000	14.6667	1.07317	Q9DCL9	37.8	13	159.94	Multifunctional protein ADE2
5	33100000	4	16500000	8	67200000	5.66667	3	22100000	3	9550000	8	31900000	4.66667	0.823529	22	401000000	20	176000000	14	90800000	18.6667	12	56900000	22	243000000	26	417000000	20	1.07143	P47962	46.4	11	117.56	60S ribosomal protein L5
0.5	0	1	2940000	2	2510000	1.16667	0.5	0	0.5	0	2	4610000	1	0.857143	13	218000000	8	96300000	7	24200000	9.33333	8	75200000	10	117000000	12	283000000	10	1.07143	Q91VM5	23.1	8	72.62	RNA binding motif protein, X-linked-like-1
0.5	0	0.5	0	1	2600000	0.666667	0.5	0	0.5	0	0.5	0	0.5	0.75	3	41400000	1	3840000	3	17500000	2.33333	3	11600000	0.5	0	4	86200000	2.5	1.07143	Q99L45	14.1	4	36.12	Eukaryotic translation initiation factor 2 subunit 2
2	4760000	1	2940000	1	4220000	1.33333	2	4910000	0.5	0	3	9100000	1.83333	1.375	16	133000000	12	50900000	1	639000	9.66667	12	38700000	11	40700000	8	72800000	10.3333	1.06897	O88685	35.9	12	113.18	26S protease regulatory subunit 6A
4	26400000	2	7960000	6	69700000	4	1	3130000	0.5	0	8	66900000	3.16667	0.791667	37	740000000	20	146000000	16	80800000	24.3333	20	98900000	25	275000000	33	703000000	26	1.06849	P27659	29.5	12	163.3	60S ribosomal protein L3
3	13800000	1	3020000	4	23100000	2.66667	3	15300000	2	6600000	3	22600000	2.66667	1	13	75100000	10	48100000	7	5350000	10	12	40100000	8	31000000	12	100000000	10.6667	1.06667	Q8BMF4	25.2	11	119.65	Dihydrolipoyllysine-residue acetyltransferase component of pyruvate dehydrogenase complex, mitochondrial
0.5	0	1	2010000	1	3010000	0.833333	0.5	0	0.5	0	3	12800000	1.33333	1.6	6	91300000	6	36400000	3	6640000	5	5	36300000	5	32500000	6	85300000	5.33333	1.06667	P35585	33.8	10	87.76	AP-1 complex subunit mu-1
0.5	0	0.5	0	2	7440000	1	0.5	0	0.5	0	1	1500000	0.666667	0.666667	4	104000000	8	73600000	3	21200000	5	7	36500000	4	42000000	5	91500000	5.33333	1.06667	Q9D0F3	26.8	6	74.57	Protein ERGIC-53
0.5	0	0.5	0	2	4210000	1	1	1810000	0.5	0	0.5	0	0.666667	0.666667	4	15400000	3	7190000	0.5	0	2.5	1	1810000	2	8530000	5	26800000	2.66667	1.06667	Q07113	3.3	5	49.38	Cation-independent mannose-6-phosphate receptor
2	8690000	2	9050000	14	113000000	6	0.5	0	1	3040000	18	90200000	6.5	1.08333	50	896000000	51	570000000	23	124000000	41.3333	39	444000000	45	636000000	48	1130000000	44	1.06452	Q8VEK3	38.2	19	224.71	Heterogeneous nuclear ribonucleoprotein U
2	4420000	1	1580000	0.5	0	1.16667	1	2130000	0.5	0	0.5	0	0.666667	0.571429	29	588000000	17	118000000	16	104000000	20.6667	10	28900000	29	370000000	27	546000000	22	1.06452	P14131	39.7	6	65.77	40S ribosomal protein S16
19	153000000	10	74400000	19	133000000	16	16	112000000	7	57700000	20	98000000	14.3333	0.895833	76	879000000	53	367000000	43	130000000	57.3333	49	223000000	67	539000000	67	1080000000	61	1.06395	Q78PY7	52.5	34	414.08	Staphylococcal nuclease domain-containing protein 1
0.5	0	0.5	0	6	19200000	2.33333	0.5	0	0.5	0	2	5640000	1	0.428571	5	43400000	2	11600000	9	27400000	5.33333	2	6550000	9	73200000	6	77400000	5.66667	1.0625	Q91VN6	30.3	12	121.05	Probable ATP-dependent RNA helicase DDX41
4	13700000	1	266000	10	38700000	5	9	33800000	1	986000	8	26900000	6	1.2	19	131000000	11	62600000	4	8910000	11.3333	11	57000000	12	66000000	13	158000000	12	1.05882	Q8VDM4	32.1	17	175.28	26S proteasome non-ATPase regulatory subunit 2
37	251000000	27	76300000	38	266000000	34	40	218000000	18	56000000	25	118000000	27.6667	0.813725	89	854000000	93	439000000	42	143000000	74.6667	73	339000000	80	622000000	84	1240000000	79	1.05804	P68254	46.5	12	155.29	14-3-3 protein theta
5	35000000	1	3760000	14	79400000	6.66667	5	20000000	1	1650000	7	24000000	4.33333	0.65	33	193000000	32	171000000	7	11000000	24	21	130000000	29	130000000	26	236000000	25.3333	1.05556	Q8BKC5	39.5	28	322.55	Importin-5
0.5	0	0.5	0	2	1750000	1	0.5	0	0.5	0	0.5	0	0.5	0.5	3	41700000	2	11500000	4	15700000	3	0.5	0	4	47200000	5	55200000	3.16667	1.05556	Q9D0T1	32	4	39.2	NHP2-like protein 1
12	87000000	9	50600000	17	227000000	12.6667	11	75400000	3	19700000	17	154000000	10.3333	0.815789	4	38600000	5	34700000	0.5	0	3.16667	4	31800000	3	42400000	3	18800000	3.33333	1.05263	P99026	45.4	8	90.22	Proteasome subunit beta type-4
0.5	0	0.5	0	0.5	0	0.5	0.5	0	0.5	0	0.5	0	0.5	1	7	28300000	6	20800000	6	10000000	6.33333	2	16500000	10	50800000	8	76100000	6.66667	1.05263	P10711	33.2	6	65.25	Transcription elongation factor A protein 1
0.5	0	0.5	0	0.5	0	0.5	0.5	0	0.5	0	0.5	0	0.5	1	4	38600000	5	28800000	0.5	0	3.16667	3	11200000	4	19000000	3	15200000	3.33333	1.05263	Q9CPQ8	27.1	2	19.29	ATP synthase subunit g, mitochondrial
5	41300000	3	9800000	9	64300000	5.66667	3	20300000	0.5	0	4	48400000	2.5	0.441176	18	337000000	23	224000000	17	50700000	19.3333	16	101000000	20	224000000	25	391000000	20.3333	1.05172	Q99LF4	44.3	17	188.77	tRNA-splicing ligase RtcB homolog
4	35400000	3	32100000	4	22000000	3.66667	3	36500000	4	18900000	6	33100000	4.33333	1.18182	18	244000000	12	89700000	9	27400000	13	12	79500000	13	132000000	16	293000000	13.6667	1.05128	O88342	41.2	15	198.46	WD repeat-containing protein 1
25	139000000	10	64200000	34	192000000	23	28	140000000	12	54000000	28	184000000	22.6667	0.985507	67	1440000000	56	495000000	43	233000000	55.3333	47	273000000	59	987000000	68	1390000000	58	1.04819	P60843	64.5	18	250.07	Eukaryotic initiation factor 4A-I
1	3800000	0.5	0	0.5	0	0.666667	0.5	0	0.5	0	0.5	0	0.5	0.75	6	18900000	4	7790000	0.5	0	3.5	4	12100000	1	3640000	6	27300000	3.66667	1.04762	Q64737	7	4	46.65	Trifunctional purine biosynthetic protein adenosine-3
0.5	0	0.5	0	0.5	0	0.5	0.5	0	0.5	0	1	4370000	0.666667	1.33333	11	56800000	8	29600000	3	7530000	7.33333	5	10100000	8	37300000	10	64800000	7.66667	1.04545	Q61136	5.3	5	55.48	Serine/threonine-protein kinase PRP4 homolog
50	407000000	35	230000000	80	587000000	55	66	450000000	35	159000000	80	395000000	60.3333	1.09697	222	5860000000	217	2890000000	145	887000000	194.667	185	1820000000	209	3020000000	216	7010000000	203.333	1.04452	P20029	56.4	34	452.28	78 kDa glucose-regulated protein
2	16700000	1	4310000	2	15300000	1.66667	1	4080000	0.5	0	2	7070000	1.16667	0.7	10	94500000	9	79900000	5	29300000	8	5	24200000	8	103000000	12	186000000	8.33333	1.04167	P54823	35.8	11	101.99	Probable ATP-dependent RNA helicase DDX6
0.5	0	0.5	0	1	519000	0.666667	0.5	0	0.5	0	0.5	0	0.5	0.75	4	25800000	4	21400000	4	9070000	4	0.5	0	6	36300000	6	33700000	4.16667	1.04167	D3YXK2	14.9	8	77.89	Scaffold attachment factor B1
4	27200000	2	4310000	9	54900000	5	5	23600000	4	12600000	8	52200000	5.66667	1.13333	32	458000000	22	224000000	22	89700000	25.3333	22	173000000	26	340000000	31	585000000	26.3333	1.03947	P35979	45.4	5	61.57	60S ribosomal protein L12
2	10700000	3	5060000	5	8680000	3.33333	1	5000000	2	3080000	4	7780000	2.33333	0.7	9	91900000	10	27400000	7	13600000	8.66667	7	28300000	12	92300000	8	107000000	9	1.03846	P63005	33.1	9	101.1	Platelet-activating factor acetylhydrolase IB subunit alpha
6	60300000	4	18000000	5	33800000	5	5	26100000	6	20200000	6	76800000	5.66667	1.13333	12	133000000	9	61100000	5	21500000	8.66667	10	63100000	10	100000000	7	125000000	9	1.03846	Q99PT1	42.1	6	83.23	Rho GDP-dissociation inhibitor 1
47	397000000	23	121000000	55	349000000	41.6667	46	429000000	14	79000000	45	238000000	35	0.84	50	572000000	41	265000000	14	35300000	35	32	177000000	31	231000000	46	626000000	36.3333	1.0381	Q8CGC7	42.9	46	551.64	Bifunctional glutamate/proline--tRNA ligase
0.5	0	0.5	0	1	5140000	0.666667	1	2070000	0.5	0	2	9210000	1.16667	1.75	9	68500000	14	110000000	4	7180000	9	14	89400000	6	49600000	8	78500000	9.33333	1.03704	Q9DBE8	31	8	101.82	Alpha-1,3/1,6-mannosyltransferase ALG2
0.5	0	1	2330000	3	42800000	1.5	1	3350000	0.5	0	2	8070000	1.16667	0.777778	14	170000000	6	54000000	7	18300000	9	8	30400000	12	92900000	8	99200000	9.33333	1.03704	Q9QZD9	44.3	8	92.82	Eukaryotic translation initiation factor 3 subunit I
2	4060000	2	7000000	2	9590000	2	1	3340000	1	1730000	1	7890000	1	0.5	41	376000000	27	135000000	13	20400000	27	28	132000000	32	229000000	24	256000000	28	1.03704	Q61598	59.5	19	227.83	Rab GDP dissociation inhibitor beta
13	90800000	5	21500000	19	159000000	12.3333	14	84100000	7	27000000	17	115000000	12.6667	1.02703	23	221000000	19	70700000	13	21700000	18.3333	23	106000000	15	102000000	19	241000000	19	1.03636	P62196	53.9	15	170.28	26S protease regulatory subunit 8
5	19500000	6	24900000	7	24400000	6	2	8430000	2	7410000	8	25700000	4	0.666667	11	186000000	11	83200000	7	24200000	9.66667	5	16800000	13	137000000	12	189000000	10	1.03448	P60867	22.6	3	43.75	40S ribosomal protein S20
7	99900000	0.5	0	11	78800000	6.16667	3	18000000	3	6770000	6	30300000	4	0.648649	16	191000000	15	302000000	12	81000000	14.3333	19	154000000	12	151000000	13	144000000	14.6667	1.02326	Q61171	65.6	10	128.1	Peroxiredoxin-2
2	14000000	2	10800000	5	60200000	3	7	53200000	3	19300000	7	41600000	5.66667	1.88889	26	454000000	29	335000000	10	38500000	21.6667	29	265000000	20	172000000	17	262000000	22	1.01538	P08249	51.7	13	138.66	Malate dehydrogenase, mitochondrial
3	11600000	0.5	0	4	9030000	2.5	5	13800000	1	1340000	8	36800000	4.66667	1.86667	28	456000000	24	168000000	15	40800000	22.3333	22	140000000	20	243000000	26	422000000	22.6667	1.01493	P80317	40.6	15	159.93	T-complex protein 1 subunit zeta
25	315000000	15	132000000	27	220000000	22.3333	36	304000000	21	112000000	26	165000000	27.6667	1.23881	30	377000000	32	238000000	12	41200000	24.6667	25	139000000	24	226000000	26	313000000	25	1.01351	Q9Z110	52.8	30	379.7	Delta-1-pyrroline-5-carboxylate synthase
3	9710000	2	7830000	8	109000000	4.33333	5	34300000	4	11800000	12	115000000	7	1.61538	30	558000000	30	278000000	21	69600000	27	25	181000000	22	229000000	35	742000000	27.3333	1.01235	P80318	55.4	21	224.22	T-complex protein 1 subunit gamma
7	30300000	3	4890000	9	36600000	6.33333	14	50600000	4	11300000	8	21800000	8.66667	1.36842	39	380000000	49	162000000	20	50800000	36	40	144000000	30	175000000	38	401000000	36	1	P80314	64.1	26	304.46	T-complex protein 1 subunit beta
2	5800000	0.5	0	7	26800000	3.16667	2	5770000	0.5	0	7	18600000	3.16667	1	38	528000000	34	223000000	16	50900000	29.3333	23	143000000	35	360000000	30	514000000	29.3333	1	Q60864	48.9	24	282.58	Stress-induced-phosphoprotein 1
11	73600000	1	1400000	10	34100000	7.33333	9	51900000	0.5	0	10	42000000	6.5	0.886364	22	169000000	18	97200000	8	13800000	16	19	62200000	15	107000000	14	166000000	16	1	Q8BMJ2	30.8	23	263.59	Leucine--tRNA ligase, cytoplasmic
5	106000000	7	129000000	16	172000000	9.33333	10	166000000	8	134000000	16	203000000	11.3333	1.21429	44	935000000	47	1040000000	34	206000000	41.6667	46	493000000	42	606000000	37	862000000	41.6667	1	Q03265	47.7	21	247.2	ATP synthase subunit alpha, mitochondrial
34	332000000	29	235000000	52	625000000	38.3333	35	301000000	40	401000000	56	444000000	43.6667	1.13913	5	73200000	9	82600000	4	12900000	6	8	55400000	5	35400000	5	117000000	6	1	P05202	54.1	16	207.37	Aspartate aminotransferase, mitochondrial
0.5	0	0.5	0	2	5380000	1	1	808000	1	397000	1	2520000	1	1	22	224000000	16	66400000	17	48800000	18.3333	10	30400000	22	183000000	23	250000000	18.3333	1	P48678	40.3	20	206.96	Prelamin-A/C
2	13100000	0.5	0	4	39600000	2.16667	3	10600000	0.5	0	2	3200000	1.83333	0.846154	17	121000000	15	37300000	3	4080000	11.6667	11	30700000	8	35700000	16	132000000	11.6667	1	Q8C0C7	38.5	12	140.05	Phenylalanine--tRNA ligase alpha subunit
0.5	0	0.5	0	0.5	0	0.5	0.5	0	0.5	0	0.5	0	0.5	1	10	93200000	13	65700000	11	23000000	11.3333	10	47800000	15	152000000	9	116000000	11.3333	1	Q9WTM5	37.5	14	121.56	RuvB-like 2
30	346000000	13	78300000	27	318000000	23.3333	27	249000000	13	76100000	23	174000000	21	0.9	26	506000000	26	346000000	13	65400000	21.6667	23	201000000	18	229000000	24	478000000	21.6667	1	O70251	54.6	7	110.98	Elongation factor 1-beta
4	5860000	0.5	0	8	22200000	4.16667	6	20700000	1	1760000	9	35300000	5.33333	1.28	10	98900000	8	36700000	3	7520000	7	8	25200000	7	40100000	6	33100000	7	1	Q8BFR5	32.5	10	102.1	Elongation factor Tu, mitochondrial
5	33300000	5	7710000	18	173000000	9.33333	7	39000000	3	48700000	13	75700000	7.66667	0.821429	0.5	0	0.5	0	0.5	0	0.5	0.5	0	0.5	0	0.5	0	0.5	1	O89017	33.5	8	100.49	Legumain
0.5	0	0.5	0	0.5	0	0.5	0.5	0	0.5	0	0.5	0	0.5	1	17	60700000	10	38900000	4	6690000	10.3333	11	28100000	10	44900000	10	65100000	10.3333	1	P68181	33.3	7	87.24	cAMP-dependent protein kinase catalytic subunit beta
1	6490000	2	7910000	16	78600000	6.33333	3	15000000	3	9330000	10	32900000	5.33333	0.842105	0.5	0	0.5	0	0.5	0	0.5	0.5	0	0.5	0	0.5	0	0.5	1	A2AF47	6.3	8	87.15	Dedicator of cytokinesis protein 11
0.5	0	0.5	0	2	5570000	1	0.5	0	0.5	0	0.5	0	0.5	0.5	11	169000000	11	69900000	2	2310000	8	10	52200000	7	61500000	7	105000000	8	1	P51150	60.8	9	86.67	Ras-related protein Rab-7a
2	11500000	0.5	0	5	59800000	2.5	3	32600000	0.5	0	1	4580000	1.5	0.6	5	33100000	1	3030000	1	1550000	2.33333	2	4640000	2	6140000	3	19300000	2.33333	1	Q8R050	14.7	8	85.53	Eukaryotic peptide chain release factor GTP-binding subunit ERF3A
0.5	0	0.5	0	2	20300000	1	2	8220000	1	3880000	3	13700000	2	2	7	108000000	16	160000000	6	26300000	9.66667	13	94500000	11	152000000	5	97200000	9.66667	1	Q9DB20	50.2	8	80.24	ATP synthase subunit O, mitochondrial
0.5	0	0.5	0	0.5	0	0.5	0.5	0	0.5	0	1	1990000	0.666667	1.33333	9	90900000	6	11600000	4	4950000	6.33333	7	20100000	4	10300000	8	45300000	6.33333	1	Q9Z2W0	28.3	9	78.9	Aspartyl aminopeptidase
2	39600000	1	11100000	6	49400000	3	2	21700000	2	12200000	4	22000000	2.66667	0.888889	0.5	0	0.5	0	0.5	0	0.5	0.5	0	0.5	0	0.5	0	0.5	1	Q9JJG0	9	4	71.51	Transforming acidic coiled-coil-containing protein 2
0.5	0	0.5	0	3	26800000	1.33333	0.5	0	0.5	0	2	8540000	1	0.75	3	1920000	3	4210000	1	1070000	2.33333	2	1540000	3	5200000	2	7860000	2.33333	1	Q99MJ9	15.1	7	67.65	ATP-dependent RNA helicase DDX50
2	3880000	1	693000	2	7130000	1.66667	4	10600000	2	1420000	3	8330000	3	1.8	2	8280000	5	34900000	1	811000	2.66667	2	4470000	4	21800000	2	7890000	2.66667	1	Q8K009	12.5	8	64.09	Mitochondrial 10-formyltetrahydrofolate dehydrogenase
1	8730000	0.5	0	1	6300000	0.833333	1	4760000	0.5	0	2	8530000	1.16667	1.4	4	32400000	3	13000000	2	2260000	3	1	8450000	5	19300000	3	36800000	3	1	P70698	18.6	7	62.74	CTP synthase 1
0.5	0	0.5	0	0.5	0	0.5	0.5	0	0.5	0	0.5	0	0.5	1	3	16700000	2	3380000	0.5	0	1.83333	1	401000	0.5	0	4	15900000	1.83333	1	Q9Z0W3	7.6	8	59.95	Nuclear pore complex protein Nup160
0.5	0	0.5	0	8	22600000	3	2	1210000	0.5	0	7	15700000	3.16667	1.05556	5	39400000	4	14900000	7	24900000	5.33333	4	9700000	7	49900000	5	57900000	5.33333	1	P62717	27.8	6	53.54	60S ribosomal protein L18a
0.5	0	0.5	0	2	8700000	1	1	5150000	0.5	0	1	5700000	0.833333	0.833333	6	25500000	3	18700000	2	1360000	3.66667	5	15200000	3	5890000	3	15800000	3.66667	1	Q80X50	9.5	6	53.36	Ubiquitin-associated protein 2-like
1	10100000	0.5	0	5	16900000	2.16667	0.5	0	0.5	0	1	8440000	0.666667	0.307692	10	342000000	16	260000000	12	127000000	12.6667	11	118000000	15	258000000	12	547000000	12.6667	1	P35980	25.5	5	52.48	60S ribosomal protein L18
0.5	0	0.5	0	0.5	0	0.5	0.5	0	0.5	0	1	4050000	0.666667	1.33333	6	80600000	8	60000000	6	16800000	6.66667	10	46200000	6	50500000	4	73500000	6.66667	1	P00405	23.3	4	51.21	Cytochrome c oxidase subunit 2
0.5	0	0.5	0	0.5	0	0.5	0.5	0	0.5	0	2	1200000	1	2	11	88200000	3	16000000	5	8640000	6.33333	3	1910000	7	12500000	9	31900000	6.33333	1	P01843	80.9	5	49.35	Ig lambda-1 chain C region
1	5550000	0.5	0	3	11600000	1.5	0.5	0	0.5	0	2	4230000	1	0.666667	2	22600000	0.5	0	0.5	0	1	2	11800000	0.5	0	0.5	0	1	1	Q99KQ4	18.3	4	47.44	Nicotinamide phosphoribosyltransferase
0.5	0	0.5	0	1	8700000	0.666667	0.5	0	2	14100000	3	27000000	1.83333	2.75	0.5	0	1	4250000	0.5	0	0.666667	1	1290000	0.5	0	0.5	0	0.666667	1	Q9D172	27.4	3	40.55	ES1 protein homolog, mitochondrial
0.5	0	0.5	0	2	6280000	1	0.5	0	0.5	0	0.5	0	0.5	0.5	0.5	0	2	12900000	0.5	0	1	2	4500000	0.5	0	0.5	0	1	1	Q3TDD9	7.8	3	40.41	Protein phosphatase 1 regulatory subunit 21
2	3970000	2	3630000	8	47500000	4	2	6800000	1	2140000	3	5090000	2	0.5	0.5	0	0.5	0	0.5	0	0.5	0.5	0	0.5	0	0.5	0	0.5	1	O55176	9.8	3	37.92	E3 ubiquitin-protein ligase Praja-1
0.5	0	0.5	0	0.5	0	0.5	0.5	0	0.5	0	1	2130000	0.666667	1.33333	3	4480000	0.5	0	0.5	0	1.33333	0.5	0	0.5	0	3	30900000	1.33333	1	Q5SQX6	4.3	4	36.83	Cytoplasmic FMR1-interacting protein 2
0.5	0	0.5	0	0.5	0	0.5	0.5	0	0.5	0	0.5	0	0.5	1	1	1490000	2	14900000	0.5	0	1.16667	1	3720000	0.5	0	2	13700000	1.16667	1	Q91VX2	4.5	3	36.03	Ubiquitin-associated protein 2
0.5	0	0.5	0	2	13100000	1	0.5	0	0.5	0	1	3670000	0.666667	0.666667	2	4830000	1	2640000	0.5	0	1.16667	0.5	0	1	894000	2	5550000	1.16667	1	P58854	6.7	4	35.95	Gamma-tubulin complex component 3
0.5	0	0.5	0	2	2900000	1	0.5	0	0.5	0	0.5	0	0.5	0.5	2	9120000	0.5	0	0.5	0	1	0.5	0	0.5	0	2	8320000	1	1	A2AN08	1.3	5	34.87	E3 ubiquitin-protein ligase UBR4
0.5	0	0.5	0	1	1760000	0.666667	0.5	0	0.5	0	0.5	0	0.5	0.75	4	13500000	0.5	0	0.5	0	1.66667	1	3870000	1	2450000	3	11200000	1.66667	1	Q63850	7.9	3	33.88	Nuclear pore glycoprotein p62
1	7150000	0.5	0	1	6640000	0.833333	0.5	0	1	3360000	2	10300000	1.16667	1.4	2	6160000	2	6450000	2	1220000	2	3	8770000	1	3140000	2	11600000	2	1	Q11011	5.4	3	33.61	Puromycin-sensitive aminopeptidase
1	911000	2	1330000	0.5	0	1.16667	0.5	0	0.5	0	0.5	0	0.5	0.428571	4	23200000	3	18700000	3	12600000	3.33333	2	25300000	3	22400000	5	59800000	3.33333	1	P62900	32.8	4	32.99	60S ribosomal protein L31
0.5	0	0.5	0	0.5	0	0.5	0.5	0	0.5	0	0.5	0	0.5	1	3	37500000	3	28600000	1	1340000	2.33333	1	8680000	2	27300000	4	83700000	2.33333	1	Q62241	24.5	3	32.39	U1 small nuclear ribonucleoprotein C
3	9740000	2	6710000	3	13200000	2.66667	5	9000000	3	5730000	1	5270000	3	1.125	0.5	0	0.5	0	0.5	0	0.5	0.5	0	0.5	0	0.5	0	0.5	1	O35857	9.9	4	31.65	Mitochondrial import inner membrane translocase subunit TIM44
0.5	0	0.5	0	3	2560000	1.33333	0.5	0	0.5	0	2	898000	1	0.75	1	4210000	2	1460000	0.5	0	1.16667	1	580000	0.5	0	2	6340000	1.16667	1	Q9D1E6	25	4	31.61	Tubulin-folding cofactor B
0.5	0	1	14400000	1	9080000	0.833333	0.5	0	1	8140000	2	15900000	1.16667	1.4	3	45200000	5	42700000	4	15800000	4	5	45300000	4	41800000	3	51500000	4	1	Q62425	28	3	27.44	NADH dehydrogenase [ubiquinone] 1 alpha subcomplex subunit 4
0.5	0	0.5	0	0.5	0	0.5	0.5	0	0.5	0	0.5	0	0.5	1	2	25100000	2	11900000	4	6740000	2.66667	2	4260000	4	24900000	2	16400000	2.66667	1	Q9CQL7	26.4	2	25.71	MORF4 family-associated protein 1
0.5	0	0.5	0	2	4060000	1	1	848000	0.5	0	2	6260000	1.16667	1.16667	0.5	0	0.5	0	0.5	0	0.5	0.5	0	0.5	0	0.5	0	0.5	1	Q9D0F1	5.2	2	24.54	Kinetochore protein NDC80 homolog
0.5	0	0.5	0	1	1530000	0.666667	0.5	0	0.5	0	0.5	0	0.5	0.75	2	2950000	1	1100000	0.5	0	1.16667	1	714000	0.5	0	2	6540000	1.16667	1	A2AIV2	2.3	2	23.57	Protein virilizer homolog
0.5	0	0.5	0	0.5	0	0.5	0.5	0	0.5	0	0.5	0	0.5	1	0.5	0	2	7970000	0.5	0	1	2	8230000	0.5	0	0.5	0	1	1	Q9CWJ9	5.7	2	23.36	Bifunctional purine biosynthesis protein PURH
0.5	0	0.5	0	0.5	0	0.5	0.5	0	0.5	0	0.5	0	0.5	1	1	926000	2	19300000	1	1560000	1.33333	0.5	0	0.5	0	3	22400000	1.33333	1	O08756	18.7	3	23.35	3-hydroxyacyl-CoA dehydrogenase type-2
0.5	0	0.5	0	0.5	0	0.5	0.5	0	0.5	0	0.5	0	0.5	1	2	21200000	0.5	0	1	1820000	1.16667	0.5	0	2	13500000	1	7360000	1.16667	1	P16254	21.8	3	22.94	Signal recognition particle 14 kDa protein
0.5	0	0.5	0	0.5	0	0.5	0.5	0	0.5	0	0.5	0	0.5	1	0.5	0	1	2610000	0.5	0	0.666667	0.5	0	0.5	0	1	8560000	0.666667	1	Q3TKY6	9.5	2	22.43	Peptidyl-prolyl cis-trans isomerase CWC27 homolog
0.5	0	0.5	0	2	17400000	1	0.5	0	0.5	0	4	21400000	1.66667	1.66667	0.5	0	0.5	0	0.5	0	0.5	0.5	0	0.5	0	0.5	0	0.5	1	Q920R0	2.7	2	22.33	Alsin
1	4860000	0.5	0	1	8620000	0.833333	0.5	0	0.5	0	1	2820000	0.666667	0.8	2	9460000	3	6300000	0.5	0	1.83333	3	5000000	2	7440000	0.5	0	1.83333	1	O55135	23.6	2	22.24	Eukaryotic translation initiation factor 6
0.5	0	0.5	0	0.5	0	0.5	1	1960000	0.5	0	1	766000	0.833333	1.66667	0.5	0	4	11400000	0.5	0	1.66667	1	770000	2	17400000	2	47000000	1.66667	1	Q99LB6	11	2	21.81	Methionine adenosyltransferase 2 subunit beta
0.5	0	0.5	0	0.5	0	0.5	0.5	0	1	2370000	0.5	0	0.666667	1.33333	2	43600000	3	4590000	2	17300000	2.33333	1	679000	4	37500000	2	25700000	2.33333	1	P01642	23.4	2	21.66	Ig kappa chain V-V region L7 (Fragment)
1	2700000	0.5	0	0.5	0	0.666667	0.5	0	0.5	0	0.5	0	0.5	0.75	3	88800000	1	28600000	2	14700000	2	2	26400000	3	58800000	1	21100000	2	1	O35226	8.7	2	21.48	26S proteasome non-ATPase regulatory subunit 4
0.5	0	0.5	0	1	5520000	0.666667	1	9040000	0.5	0	1	8380000	0.833333	1.25	0.5	0	0.5	0	0.5	0	0.5	0.5	0	0.5	0	0.5	0	0.5	1	Q9EQF6	4.9	1	21.35	Dihydropyrimidinase-related protein 5
0.5	0	0.5	0	0.5	0	0.5	0.5	0	0.5	0	0.5	0	0.5	1	1	15800000	0.5	0	0.5	0	0.666667	1	2920000	0.5	0	0.5	0	0.666667	1	Q9QY73	9.9	2	21.13	Transmembrane protein 59
0.5	0	0.5	0	0.5	0	0.5	0.5	0	0.5	0	0.5	0	0.5	1	2	27400000	2	12000000	0.5	0	1.5	0.5	0	2	14700000	2	29300000	1.5	1	Q9D0R8	18.9	2	21.06	Protein LSM12 homolog
0.5	0	0.5	0	3	10800000	1.33333	0.5	0	0.5	0	1	1800000	0.666667	0.5	0.5	0	0.5	0	0.5	0	0.5	0.5	0	0.5	0	0.5	0	0.5	1	Q8BIK4	1.7	2	20.69	Dedicator of cytokinesis protein 9
0.5	0	0.5	0	0.5	0	0.5	0.5	0	0.5	0	0.5	0	0.5	1	0.5	0	1	982000	0.5	0	0.666667	0.5	0	0.5	0	1	5720000	0.666667	1	Q3U9G9	5.4	2	20.63	Lamin-B receptor
0.5	0	0.5	0	0.5	0	0.5	0.5	0	0.5	0	0.5	0	0.5	1	2	2260000	1	6490000	0.5	0	1.16667	2	4330000	1	2010000	0.5	0	1.16667	1	P47941	10.5	2	20.54	Crk-like protein
1	302000	0.5	0	0.5	0	0.666667	0.5	0	0.5	0	0.5	0	0.5	0.75	2	6690000	0.5	0	1	345000	1.16667	0.5	0	1	872000	2	7830000	1.16667	1	Q05512	4.6	2	20.43	Serine/threonine-protein kinase MARK2
2	4860000	1	1250000	1	600000	1.33333	4	6640000	2	1140000	0.5	0	2.16667	1.625	2	7100000	2	5480000	0.5	0	1.5	0.5	0	1	2280000	3	15100000	1.5	1	Q9WUM5	8.9	2	20.11	Succinyl-CoA ligase [ADP/GDP-forming] subunit alpha, mitochondrial
0.5	0	0.5	0	0.5	0	0.5	0.5	0	0.5	0	0.5	0	0.5	1	1	9410000	0.5	0	0.5	0	0.666667	0.5	0	0.5	0	1	1880000	0.666667	1	Q6NSU3	10.5	2	19.56	Glycosyltransferase 8 domain-containing protein 1
1	2240000	0.5	0	1	2030000	0.833333	0.5	0	0.5	0	0.5	0	0.5	0.6	0.5	0	0.5	0	0.5	0	0.5	0.5	0	0.5	0	0.5	0	0.5	1	Q91YN9	12.8	2	19.46	BAG family molecular chaperone regulator 2
0.5	0	0.5	0	1	2140000	0.666667	0.5	0	0.5	0	0.5	0	0.5	0.75	2	11200000	2	4820000	0.5	0	1.5	2	3030000	2	9080000	0.5	0	1.5	1	Q9CX30	12.2	2	19.38	Protein YIF1B
0.5	0	0.5	0	1	2850000	0.666667	0.5	0	0.5	0	0.5	0	0.5	0.75	1	1610000	0.5	0	0.5	0	0.666667	0.5	0	1	5260000	0.5	0	0.666667	1	Q9CRA8	16.1	2	19.27	Exosome complex component RRP46
1	5520000	0.5	0	5	18100000	2.16667	0.5	0	0.5	0	2	12000000	1	0.461538	0.5	0	0.5	0	0.5	0	0.5	0.5	0	0.5	0	0.5	0	0.5	1	Q3TZZ7	4.2	2	19.05	Extended synaptotagmin-2
0.5	0	0.5	0	0.5	0	0.5	0.5	0	0.5	0	0.5	0	0.5	1	0.5	0	1	3530000	0.5	0	0.666667	1	1240000	0.5	0	0.5	0	0.666667	1	Q99ME2	5	2	19.02	WD repeat-containing protein 6
0.5	0	0.5	0	0.5	0	0.5	0.5	0	0.5	0	0.5	0	0.5	1	1	18900000	2	2900000	0.5	0	1.16667	0.5	0	1	2460000	2	34400000	1.16667	1	Q8K2F0	4.1	2	18.99	Bromodomain-containing protein 3
0.5	0	0.5	0	0.5	0	0.5	0.5	0	0.5	0	0.5	0	0.5	1	1	5310000	0.5	0	0.5	0	0.666667	0.5	0	0.5	0	1	5170000	0.666667	1	Q6P9Q6	2.8	2	18.95	FK506-binding protein 15
0.5	0	0.5	0	0.5	0	0.5	0.5	0	0.5	0	0.5	0	0.5	1	1	1660000	1	586000	0.5	0	0.833333	0.5	0	1	870000	1	921000	0.833333	1	Q8K0G5	9.3	2	18.75	Protein TSSC1
0.5	0	0.5	0	2	10900000	1	0.5	0	0.5	0	1	7070000	0.666667	0.666667	0.5	0	0.5	0	0.5	0	0.5	0.5	0	0.5	0	0.5	0	0.5	1	Q921X9	6.9	1	18.67	Protein disulfide-isomerase A5
0.5	0	0.5	0	1	4850000	0.666667	0.5	0	0.5	0	0.5	0	0.5	0.75	0.5	0	0.5	0	0.5	0	0.5	0.5	0	0.5	0	0.5	0	0.5	1	Q9QYH6	3.4	1	18.67	Melanoma-associated antigen D1
2	8210000	1	5170000	1	2680000	1.33333	1	7160000	1	907000	1	1770000	1	0.75	0.5	0	0.5	0	0.5	0	0.5	0.5	0	0.5	0	0.5	0	0.5	1	Q3UHD6	7.2	2	18.28	Sorting nexin-27
0.5	0	0.5	0	0.5	0	0.5	0.5	0	0.5	0	0.5	0	0.5	1	1	4370000	0.5	0	0.5	0	0.666667	0.5	0	1	357000	0.5	0	0.666667	1	P26645	7.4	2	18.14	Myristoylated alanine-rich C-kinase substrate
0.5	0	0.5	0	1	7070000	0.666667	0.5	0	0.5	0	0.5	0	0.5	0.75	2	21500000	0.5	0	0.5	0	1	2	7510000	0.5	0	0.5	0	1	1	Q78IS1	14.4	2	18.13	Transmembrane emp24 domain-containing protein 3
0.5	0	0.5	0	0.5	0	0.5	0.5	0	0.5	0	0.5	0	0.5	1	1	1860000	1	2170000	0.5	0	0.833333	0.5	0	1	1820000	1	3460000	0.833333	1	Q922H4	6.4	2	18.11	Mannose-1-phosphate guanyltransferase alpha
1	1840000	1	1660000	2	6390000	1.33333	1	1770000	0.5	0	2	3430000	1.16667	0.875	0.5	0	0.5	0	0.5	0	0.5	0.5	0	0.5	0	0.5	0	0.5	1	O35454	2.8	2	18.1	Chloride transport protein 6
0.5	0	0.5	0	0.5	0	0.5	1	3910000	0.5	0	0.5	0	0.666667	1.33333	0.5	0	2	1470000	0.5	0	1	0.5	0	2	3100000	0.5	0	1	1	Q8BYA0	2	2	18.04	Tubulin-specific chaperone D
0.5	0	0.5	0	0.5	0	0.5	0.5	0	0.5	0	0.5	0	0.5	1	3	12000000	1	3500000	0.5	0	1.5	2	4950000	2	5260000	0.5	0	1.5	1	Q91VK4	8.1	1	17.53	Integral membrane protein 2C
0.5	0	0.5	0	2	3170000	1	0.5	0	0.5	0	0.5	0	0.5	0.5	1	2440000	0.5	0	0.5	0	0.666667	0.5	0	1	1000000	0.5	0	0.666667	1	Q9EPC1	8	2	17.42	Alpha-parvin
0.5	0	0.5	0	0.5	0	0.5	0.5	0	0.5	0	0.5	0	0.5	1	0.5	0	1	4370000	0.5	0	0.666667	1	513000	0.5	0	0.5	0	0.666667	1	Q9JJA2	4.8	2	17.36	Conserved oligomeric Golgi complex subunit 8
0.5	0	0.5	0	0.5	0	0.5	0.5	0	0.5	0	0.5	0	0.5	1	2	33700000	2	6480000	0.5	0	1.5	0.5	0	2	17100000	2	31900000	1.5	1	Q8K023	5.5	1	17.35	Aldo-keto reductase family 1 member C18
0.5	0	0.5	0	0.5	0	0.5	0.5	0	0.5	0	0.5	0	0.5	1	0.5	0	1	1120000	0.5	0	0.666667	0.5	0	0.5	0	1	5520000	0.666667	1	P97452	6.5	2	16.83	Ribosome biogenesis protein BOP1
0.5	0	0.5	0	0.5	0	0.5	0.5	0	0.5	0	0.5	0	0.5	1	1	7800000	0.5	0	0.5	0	0.666667	0.5	0	0.5	0	1	5610000	0.666667	1	P47811	11.6	2	16.64	Mitogen-activated protein kinase 14
0.5	0	0.5	0	1	9110000	0.666667	0.5	0	0.5	0	0.5	0	0.5	0.75	0.5	0	0.5	0	0.5	0	0.5	0.5	0	0.5	0	0.5	0	0.5	1	Q9JJZ4	9.1	1	16.59	Ubiquitin-conjugating enzyme E2 J1
0.5	0	0.5	0	0.5	0	0.5	1	8400000	0.5	0	0.5	0	0.666667	1.33333	0.5	0	0.5	0	0.5	0	0.5	0.5	0	0.5	0	0.5	0	0.5	1	Q8BZN6	0.6	1	16.41	Dedicator of cytokinesis protein 10
0.5	0	0.5	0	1	6830000	0.666667	0.5	0	0.5	0	1	2730000	0.666667	1	2	6680000	0.5	0	0.5	0	1	2	3960000	0.5	0	0.5	0	1	1	Q8VHK9	4.3	2	16	Probable ATP-dependent RNA helicase DHX36
2	12800000	0.5	0	2	14400000	1.5	2	9590000	1	3490000	1	9820000	1.33333	0.888889	0.5	0	0.5	0	0.5	0	0.5	0.5	0	0.5	0	0.5	0	0.5	1	Q6P3A8	4.8	1	15.99	2-oxoisovalerate dehydrogenase subunit beta, mitochondrial
0.5	0	0.5	0	1	4540000	0.666667	0.5	0	0.5	0	2	1720000	1	1.5	0.5	0	0.5	0	0.5	0	0.5	0.5	0	0.5	0	0.5	0	0.5	1	Q9JLQ2	4.6	2	15.98	ARF GTPase-activating protein GIT2
0.5	0	0.5	0	0.5	0	0.5	0.5	0	0.5	0	0.5	0	0.5	1	2	3740000	2	2460000	0.5	0	1.5	0.5	0	2	8210000	2	4330000	1.5	1	Q9CQS8	21.8	2	15.96	Protein transport protein Sec61 subunit beta
0.5	0	0.5	0	1	4010000	0.666667	0.5	0	0.5	0	4	10600000	1.66667	2.5	0.5	0	0.5	0	0.5	0	0.5	0.5	0	0.5	0	0.5	0	0.5	1	Q9JHS4	6.4	2	15.86	ATP-dependent Clp protease ATP-binding subunit clpX-like, mitochondrial
0.5	0	0.5	0	0.5	0	0.5	0.5	0	0.5	0	0.5	0	0.5	1	1	21500000	0.5	0	0.5	0	0.666667	0.5	0	0.5	0	1	10200000	0.666667	1	Q9CPW4	20.5	2	15.59	Actin-related protein 2/3 complex subunit 5
0.5	0	0.5	0	1	3450000	0.666667	2	1170000	0.5	0	1	1080000	1.16667	1.75	0.5	0	0.5	0	0.5	0	0.5	0.5	0	0.5	0	0.5	0	0.5	1	Q61644	11.3	2	15.43	Protein kinase C and casein kinase substrate in neurons protein 1
1	2510000	0.5	0	1	2990000	0.833333	2	4620000	0.5	0	1	1810000	1.16667	1.4	0.5	0	0.5	0	0.5	0	0.5	0.5	0	0.5	0	0.5	0	0.5	1	Q8R418	0.7	1	15.19	Endoribonuclease Dicer
0.5	0	0.5	0	0.5	0	0.5	0.5	0	0.5	0	0.5	0	0.5	1	0.5	0	0.5	0	1	1020000	0.666667	0.5	0	1	11200000	0.5	0	0.666667	1	Q9QY36	13.6	2	15.16	N-alpha-acetyltransferase 10
0.5	0	0.5	0	2	13300000	1	0.5	0	0.5	0	2	10800000	1	1	1	3210000	0.5	0	0.5	0	0.666667	1	2980000	0.5	0	0.5	0	0.666667	1	Q99MK8	3.3	1	15.05	Beta-adrenergic receptor kinase 1
0.5	0	0.5	0	0.5	0	0.5	0.5	0	0.5	0	0.5	0	0.5	1	1	2070000	0.5	0	0.5	0	0.666667	1	3950000	0.5	0	0.5	0	0.666667	1	Q8CE90	7.8	2	14.97	Dual specificity mitogen-activated protein kinase kinase 7
0.5	0	0.5	0	1	2150000	0.666667	0.5	0	0.5	0	1	1580000	0.666667	1	2	10700000	1	1160000	0.5	0	1.16667	0.5	0	1	5670000	2	12400000	1.16667	1	P63073	11.5	2	14.88	Eukaryotic translation initiation factor 4E
0.5	0	0.5	0	0.5	0	0.5	0.5	0	0.5	0	0.5	0	0.5	1	2	10700000	2	11200000	0.5	0	1.5	2	10400000	2	9090000	0.5	0	1.5	1	Q9CQI6	19	1	14.82	Coactosin-like protein
1	1340000	0.5	0	2	5930000	1.16667	1	1090000	0.5	0	0.5	0	0.666667	0.571429	1	8110000	1	985000	0.5	0	0.833333	0.5	0	1	3380000	1	4860000	0.833333	1	Q91XU3	4	1	14.66	Phosphatidylinositol 5-phosphate 4-kinase type-2 gamma
0.5	0	0.5	0	0.5	0	0.5	0.5	0	0.5	0	0.5	0	0.5	1	0.5	0	0.5	0	1	6070000	0.666667	0.5	0	1	4820000	0.5	0	0.666667	1	Q99J95	8	2	14.6	Cyclin-dependent kinase 9
0.5	0	0.5	0	0.5	0	0.5	0.5	0	0.5	0	0.5	0	0.5	1	1	3430000	1	4170000	0.5	0	0.833333	1	2290000	1	2450000	0.5	0	0.833333	1	P18242	7.3	2	14.43	Cathepsin D
0.5	0	0.5	0	0.5	0	0.5	0.5	0	0.5	0	1	4120000	0.666667	1.33333	0.5	0	0.5	0	0.5	0	0.5	0.5	0	0.5	0	0.5	0	0.5	1	P97765	11.8	1	14.39	WW domain-binding protein 2
0.5	0	1	2670000	1	755000	0.833333	0.5	0	0.5	0	0.5	0	0.5	0.6	0.5	0	0.5	0	0.5	0	0.5	0.5	0	0.5	0	0.5	0	0.5	1	Q8BZR9	6.5	2	14.11	Uncharacterized protein C17orf85 homolog
0.5	0	0.5	0	0.5	0	0.5	0.5	0	0.5	0	0.5	0	0.5	1	0.5	0	1	3340000	0.5	0	0.666667	1	2670000	0.5	0	0.5	0	0.666667	1	Q9D136	12.3	2	14.06	2-oxoglutarate and iron-dependent oxygenase domain-containing protein 3
0.5	0	0.5	0	0.5	0	0.5	0.5	0	0.5	0	0.5	0	0.5	1	1	6660000	0.5	0	0.5	0	0.666667	0.5	0	0.5	0	1	4940000	0.666667	1	O70589	2.9	2	13.93	Peripheral plasma membrane protein CASK
0.5	0	0.5	0	0.5	0	0.5	0.5	0	0.5	0	0.5	0	0.5	1	2	7820000	1	994000	0.5	0	1.16667	1	848000	0.5	0	2	18400000	1.16667	1	Q91WC0	5	2	13.92	Histone-lysine N-methyltransferase setd3
0.5	0	0.5	0	1	5000000	0.666667	0.5	0	0.5	0	1	3860000	0.666667	1	0.5	0	0.5	0	0.5	0	0.5	0.5	0	0.5	0	0.5	0	0.5	1	Q9JKS5	3.8	1	13.89	Intracellular hyaluronan-binding protein 4
2	9590000	0.5	0	0.5	0	1	0.5	0	0.5	0	0.5	0	0.5	0.5	0.5	0	0.5	0	0.5	0	0.5	0.5	0	0.5	0	0.5	0	0.5	1	O08529	2.5	1	13.81	Calpain-2 catalytic subunit
0.5	0	0.5	0	0.5	0	0.5	0.5	0	0.5	0	1	2600000	0.666667	1.33333	0.5	0	0.5	0	0.5	0	0.5	0.5	0	0.5	0	0.5	0	0.5	1	Q8BSY0	2.6	1	13.75	Aspartyl/asparaginyl beta-hydroxylase
0.5	0	0.5	0	1	4220000	0.666667	0.5	0	0.5	0	0.5	0	0.5	0.75	0.5	0	0.5	0	0.5	0	0.5	0.5	0	0.5	0	0.5	0	0.5	1	Q8K409	6.8	1	13.53	DNA polymerase beta
0.5	0	0.5	0	0.5	0	0.5	0.5	0	0.5	0	0.5	0	0.5	1	1	7780000	0.5	0	0.5	0	0.666667	0.5	0	1	3350000	0.5	0	0.666667	1	P20444	4.9	2	13.27	Protein kinase C alpha type
0.5	0	0.5	0	0.5	0	0.5	1	8880000	0.5	0	2	5680000	1.16667	2.33333	0.5	0	0.5	0	0.5	0	0.5	0.5	0	0.5	0	0.5	0	0.5	1	O35658	5	1	13.23	Complement component 1 Q subcomponent-binding protein, mitochondrial
0.5	0	0.5	0	0.5	0	0.5	0.5	0	0.5	0	0.5	0	0.5	1	1	1110000	1	1050000	1	952000	1	2	1100000	0.5	0	0.5	0	1	1	Q9D880	5.9	2	13.11	Mitochondrial import inner membrane translocase subunit TIM50
0.5	0	0.5	0	0.5	0	0.5	0.5	0	0.5	0	0.5	0	0.5	1	0.5	0	1	5180000	0.5	0	0.666667	0.5	0	0.5	0	1	5590000	0.666667	1	Q80WW9	10.7	1	13.03	DDRGK domain-containing protein 1
56	432000000	31	129000000	88	771000000	58.3333	47	368000000	25	61200000	71	648000000	47.6667	0.817143	173	3640000000	147	1650000000	99	482000000	139.667	133	921000000	142	2060000000	141	3210000000	138.667	0.99284	P11499	55.8	38	484.92	Heat shock protein HSP 90-beta
18	73400000	12	36200000	24	192000000	18	14	59200000	14	26800000	24	143000000	17.3333	0.962963	53	910000000	31	383000000	29	281000000	37.6667	33	226000000	35	645000000	44	814000000	37.3333	0.99115	P68040	74.1	18	222.77	Guanine nucleotide-binding protein subunit beta-2-like 1
17	114000000	15	82400000	32	421000000	21.3333	20	116000000	15	75900000	22	208000000	19	0.890625	33	397000000	36	232000000	10	33100000	26.3333	31	163000000	23	119000000	24	257000000	26	0.987342	Q9JIF7	42	27	333.67	Coatomer subunit beta
5	50700000	4	30300000	12	101000000	7	3	24100000	0.5	0	17	99200000	6.83333	0.97619	35	438000000	25	205000000	11	29000000	23.6667	23	106000000	23	214000000	24	379000000	23.3333	0.985915	O55029	48.8	24	288.12	Coatomer subunit beta'
15	90700000	6	19900000	17	84300000	12.6667	12	54100000	6	10700000	21	93700000	13	1.02632	27	382000000	18	192000000	14	44400000	19.6667	14	119000000	13	123000000	31	370000000	19.3333	0.983051	Q922R8	36.3	13	191.4	Protein disulfide-isomerase A6
0.5	0	0.5	0	6	22200000	2.33333	0.5	0	0.5	0	2	14300000	1	0.428571	13	269000000	21	138000000	14	66300000	16	12	87800000	16	172000000	19	469000000	15.6667	0.979167	Q9QZQ8	52.9	11	124.57	Core histone macro-H2A.1
0.5	0	0.5	0	2	3140000	1	0.5	0	0.5	0	1	2360000	0.666667	0.666667	24	513000000	14	87300000	10	23600000	16	12	107000000	18	185000000	17	277000000	15.6667	0.979167	P14148	41.1	10	91.65	60S ribosomal protein L7
0.5	0	0.5	0	1	4970000	0.666667	0.5	0	0.5	0	0.5	0	0.5	0.75	23	216000000	14	78900000	9	19000000	15.3333	14	89000000	14	97300000	17	238000000	15	0.978261	Q5XJY5	28.3	12	110.79	Coatomer subunit delta
19	90200000	4	8460000	22	90000000	15	30	108000000	7	7600000	25	107000000	20.6667	1.37778	62	618000000	67	407000000	26	54600000	51.6667	43	157000000	39	234000000	69	690000000	50.3333	0.974194	Q80X90	43.7	63	664.42	Filamin-B
33	499000000	19	108000000	58	880000000	36.6667	38	416000000	10	104000000	65	804000000	37.6667	1.02727	173	4510000000	170	2450000000	117	738000000	153.333	142	1740000000	160	2890000000	146	4130000000	149.333	0.973913	P99024	71.8	29	380.69	Tubulin beta-5 chain
12	102000000	5	30600000	16	115000000	11	7	47500000	3	19200000	12	73500000	7.33333	0.666667	53	1170000000	31	333000000	29	156000000	37.6667	35	471000000	43	552000000	32	721000000	36.6667	0.973451	Q01853	51.3	30	365.58	Transitional endoplasmic reticulum ATPase
14	53200000	5	4290000	29	210000000	16	28	110000000	1	1330000	39	220000000	22.6667	1.41667	99	1300000000	74	440000000	50	140000000	74.3333	70	248000000	69	550000000	78	1120000000	72.3333	0.973094	P19096	48.1	73	854.16	Fatty acid synthase
2	9570000	0.5	0	4	21100000	2.16667	1	3660000	0.5	0	2	6950000	1.16667	0.538462	31	247000000	25	87100000	11	24600000	22.3333	17	55900000	23	129000000	25	251000000	21.6667	0.970149	Q9D662	33.1	16	181.14	Protein transport protein Sec23B
0.5	0	0.5	0	0.5	0	0.5	0.5	0	0.5	0	0.5	0	0.5	1	9	47300000	7	15300000	0.5	0	5.5	5	9980000	3	8810000	8	93700000	5.33333	0.969697	Q6ZQ08	5.2	9	69.65	CCR4-NOT transcription complex subunit 1
12	112000000	10	45800000	23	199000000	15	11	101000000	12	36200000	20	144000000	14.3333	0.955556	81	1460000000	68	950000000	47	321000000	65.3333	78	805000000	55	819000000	57	941000000	63.3333	0.969388	P56480	71.8	25	353.9	ATP synthase subunit beta, mitochondrial
5	20400000	10	33800000	14	111000000	9.66667	3	9800000	2	2280000	13	65600000	6	0.62069	6	142000000	13	54500000	12	37800000	10.3333	12	36000000	9	70900000	9	259000000	10	0.967742	O08583	31.3	5	72.39	THO complex subunit 4
1	2530000	0.5	0	3	13600000	1.5	0.5	0	0.5	0	0.5	0	0.5	0.333333	25	302000000	7	63200000	24	107000000	18.6667	6	117000000	17	250000000	31	606000000	18	0.964286	P62843	55.8	5	74.85	40S ribosomal protein S15
7	29300000	1	1790000	25	110000000	11	4	10500000	0.5	0	21	69700000	8.5	0.772727	102	874000000	95	469000000	34	63500000	77	79	314000000	65	312000000	78	719000000	74	0.961039	Q9JHU4	30.5	103	1028.17	Cytoplasmic dynein 1 heavy chain 1
1	10000000	1	3230000	9	55600000	3.66667	2	12900000	0.5	0	6	28700000	2.83333	0.772727	7	74900000	5	16800000	0.5	0	4.16667	4	17400000	2	6690000	6	57000000	4	0.96	Q6PHZ2	25.4	7	76.84	Calcium/calmodulin-dependent protein kinase type II subunit delta
0.5	0	0.5	0	0.5	0	0.5	0.5	0	0.5	0	0.5	0	0.5	1	7	22100000	5	11500000	0.5	0	4.16667	2	4730000	4	9530000	6	24200000	4	0.96	Q8BMP6	17.3	6	54.4	Golgi resident protein GCP60
0.5	0	0.5	0	2	7910000	1	0.5	0	0.5	0	2	3680000	1	1	8	170000000	8	125000000	8	61500000	8	6	36800000	8	104000000	9	204000000	7.66667	0.958333	Q9CZX8	23.4	3	32.87	40S ribosomal protein S19
1	10600000	0.5	0	2	9200000	1.16667	0.5	0	0.5	0	2	7350000	1	0.857143	10	225000000	5	47500000	7	30600000	7.33333	4	27900000	12	137000000	5	100000000	7	0.954545	Q99LX0	63.4	8	101.26	Protein DJ-1
0.5	0	0.5	0	0.5	0	0.5	0.5	0	0.5	0	1	2350000	0.666667	1.33333	9	48500000	8	38600000	5	12500000	7.33333	7	25400000	5	21100000	9	46100000	7	0.954545	Q9CQE8	40.9	7	65.75	UPF0568 protein C14orf166 homolog
3	12200000	0.5	0	6	42500000	3.16667	1	5190000	0.5	0	5	22800000	2.16667	0.684211	11	127000000	5	62100000	5	12100000	7	2	10600000	7	83300000	11	146000000	6.66667	0.952381	O70194	36.4	14	139.07	Eukaryotic translation initiation factor 3 subunit D
0.5	0	0.5	0	0.5	0	0.5	0.5	0	0.5	0	0.5	0	0.5	1	10	80000000	6	38800000	5	19900000	7	10	53300000	4	43200000	6	59900000	6.66667	0.952381	P23506	50.6	8	100.79	Protein-L-isoaspartate(D-aspartate) O-methyltransferase
0.5	0	0.5	0	2	5760000	1	0.5	0	0.5	0	1	2380000	0.666667	0.666667	5	58400000	5	36400000	0.5	0	3.5	3	7710000	4	44300000	3	64000000	3.33333	0.952381	O35841	11.5	4	41.25	Apoptosis inhibitor 5
6	19000000	5	36900000	9	53900000	6.66667	8	16900000	3	5080000	10	29200000	7	1.05	33	385000000	30	220000000	17	78300000	26.6667	23	115000000	27	289000000	26	410000000	25.3333	0.95	Q91YQ5	44	19	233.88	Dolichyl-diphosphooligosaccharide--protein glycosyltransferase subunit 1
0.5	0	0.5	0	0.5	0	0.5	0.5	0	0.5	0	1	792000	0.666667	1.33333	9	43700000	4	15500000	6	35300000	6.33333	3	7970000	4	24300000	11	70900000	6	0.947368	P01844	67.3	4	53.43	Ig lambda-2 chain C region
1	1300000	0.5	0	3	12900000	1.5	1	1850000	0.5	0	0.5	0	0.666667	0.444444	22	182000000	29	182000000	5	12000000	18.6667	21	110000000	16	144000000	16	206000000	17.6667	0.946429	Q02053	29.3	21	216.95	Ubiquitin-like modifier-activating enzyme 1
3	22000000	0.5	0	3	12200000	2.16667	3	15200000	1	4560000	6	20100000	3.33333	1.53846	24	275000000	24	150000000	8	31700000	18.6667	20	92300000	17	149000000	16	158000000	17.6667	0.946429	P84084	60	9	106.79	ADP-ribosylation factor 5
2	9370000	2	6520000	2	10300000	2	0.5	0	1	1880000	1	4560000	0.833333	0.416667	6	77200000	8	68900000	4	11800000	6	5	16600000	6	82300000	6	99000000	5.66667	0.944444	Q7TNV0	21	7	59.6	Protein DEK
18	186000000	16	116000000	26	1560000000	20	19	195000000	20	1540000000	27	385000000	22	1.1	561	91800000000	418	30700000000	505	43200000000	494.667	395	25100000000	476	53000000000	530	77900000000	467	0.94407	P01869	60.8	21	298.36	Ig gamma-1 chain C region, membrane-bound form
2	5590000	2	3460000	1	576000	1.66667	4	11200000	1	865000	0.5	0	1.83333	1.1	18	113000000	15	51000000	2	5220000	11.6667	11	22300000	14	66800000	8	74500000	11	0.942857	Q9EQH3	21.2	13	132.92	Vacuolar protein sorting-associated protein 35
0.5	0	0.5	0	0.5	0	0.5	0.5	0	0.5	0	0.5	0	0.5	1	10	183000000	3	12100000	13	52500000	8.66667	0.5	0	9	106000000	15	232000000	8.16667	0.942308	Q9CXS4	34.9	5	68.52	Centromere protein V
0.5	0	0.5	0	14	106000000	5	0.5	0	0.5	0	9	45300000	3.33333	0.666667	21	519000000	18	237000000	13	83900000	17.3333	12	253000000	21	451000000	16	714000000	16.3333	0.942308	Q8BL97	27.7	7	65.11	Serine/arginine-rich splicing factor 7
7	38500000	3	9660000	8	70700000	6	1	6330000	2	5770000	9	58000000	4	0.666667	64	1790000000	60	836000000	43	202000000	55.6667	47	345000000	50	663000000	60	1530000000	52.3333	0.94012	P03975	35	16	200.28	IgE-binding protein
2	8860000	2	10300000	6	33600000	3.33333	3	15500000	2	5000000	2	6730000	2.33333	0.7	18	665000000	22	428000000	10	46600000	16.6667	16	103000000	14	236000000	17	377000000	15.6667	0.94	P99027	76.5	5	76.26	60S acidic ribosomal protein P2
2	5280000	0.5	0	2	8990000	1.5	0.5	0	0.5	0	1	3010000	0.666667	0.444444	44	772000000	15	79700000	22	231000000	27	8	41200000	32	282000000	36	557000000	25.3333	0.938272	Q9QX47	11.4	16	211.58	Protein SON
2	5600000	2	4310000	11	95800000	5	1	1430000	0.5	0	17	88500000	6.16667	1.23333	8	101000000	4	10500000	4	6280000	5.33333	2	3340000	7	33700000	6	53000000	5	0.9375	Q9CVB6	41.6	10	91.22	Actin-related protein 2/3 complex subunit 2
0.5	0	0.5	0	3	5480000	1.33333	0.5	0	0.5	0	2	2150000	1	0.75	7	59700000	6	20300000	3	9390000	5.33333	4	7990000	4	10900000	7	59200000	5	0.9375	P29699	36.2	6	65.37	Alpha-2-HS-glycoprotein
1	3580000	0.5	0	1	6750000	0.833333	2	6590000	1	1110000	2	5560000	1.66667	2	4	33600000	2	5310000	2	1240000	2.66667	0.5	0	2	3210000	5	24000000	2.5	0.9375	Q9QZQ1	5.6	7	54.8	Afadin
4	9780000	3	10800000	5	17800000	4	1	969000	2	2350000	4	5460000	2.33333	0.583333	8	151000000	5	22800000	3	6470000	5.33333	1	837000	6	56000000	8	114000000	5	0.9375	P84089	36.5	3	33.63	Enhancer of rudimentary homolog
0.5	0	0.5	0	0.5	0	0.5	1	3100000	0.5	0	0.5	0	0.666667	1.33333	10	266000000	4	9590000	2	3150000	5.33333	3	58800000	5	59300000	7	106000000	5	0.9375	P70670	1.8	3	32.5	Nascent polypeptide-associated complex subunit alpha, muscle-specific form
3	11300000	2	6730000	6	21700000	3.66667	2	5670000	2	2440000	4	11800000	2.66667	0.727273	5	63200000	7	46900000	4	11900000	5.33333	3	15900000	8	66500000	4	91000000	5	0.9375	P59999	22.6	4	27.09	Actin-related protein 2/3 complex subunit 4
3	13500000	2	15000000	4	92600000	3	2	14200000	0.5	0	3	25200000	1.83333	0.611111	29	524000000	22	160000000	27	91100000	26	17	76400000	26	199000000	30	513000000	24.3333	0.935897	P62702	57.7	16	179.39	40S ribosomal protein S4, X isoform
0.5	0	0.5	0	0.5	0	0.5	0.5	0	0.5	0	0.5	0	0.5	1	10	263000000	11	74800000	9	37700000	10	6	64400000	13	176000000	9	217000000	9.33333	0.933333	P19157	35.7	5	63.47	Glutathione S-transferase P 1
0.5	0	0.5	0	1	6570000	0.666667	0.5	0	0.5	0	1	4000000	0.666667	1	6	15500000	0.5	0	1	465000	2.5	2	4270000	1	966000	4	7950000	2.33333	0.933333	Q80UM3	9.9	4	62.82	N-alpha-acetyltransferase 15, NatA auxiliary subunit
0.5	0	0.5	0	0.5	0	0.5	0.5	0	0.5	0	1	1980000	0.666667	1.33333	1	3880000	6	16200000	0.5	0	2.5	1	2060000	3	6360000	3	15500000	2.33333	0.933333	O88533	20	6	50.99	Aromatic-L-amino-acid decarboxylase
0.5	0	0.5	0	0.5	0	0.5	0.5	0	0.5	0	0.5	0	0.5	1	4	11500000	3	4660000	0.5	0	2.5	4	8130000	1	1170000	2	12200000	2.33333	0.933333	Q99JB2	23.2	4	45.26	Stomatin-like protein 2, mitochondrial
0.5	0	0.5	0	2	15400000	1	0.5	0	0.5	0	0.5	0	0.5	0.5	4	13800000	3	6040000	0.5	0	2.5	4	6010000	1	1880000	2	6390000	2.33333	0.933333	Q8BTY2	3.3	2	23.76	Sodium bicarbonate cotransporter 3
0.5	0	0.5	0	0.5	0	0.5	0.5	0	0.5	0	0.5	0	0.5	1	3	17400000	4	12200000	0.5	0	2.5	2	5410000	3	13600000	2	3310000	2.33333	0.933333	O08848	7.8	3	23.51	60 kDa SS-A/Ro ribonucleoprotein
0.5	0	0.5	0	0.5	0	0.5	0.5	0	0.5	0	0.5	0	0.5	1	6	104000000	6	42900000	3	8430000	5	4	14500000	5	44000000	5	88700000	4.66667	0.933333	Q6ZWU9	29.7	2	22	40S ribosomal protein S27
35	530000000	28	208000000	35	565000000	32.6667	39	704000000	22	182000000	38	437000000	33	1.0102	142	4520000000	137	2260000000	101	595000000	126.667	118	1450000000	124	2190000000	112	3200000000	118	0.931579	P05213	78.4	29	377.01	Tubulin alpha-1B chain
3	15500000	2	7300000	5	23000000	3.33333	3	6830000	1	2390000	6	13100000	3.33333	1	40	504000000	39	387000000	21	63900000	33.3333	30	209000000	31	363000000	32	664000000	31	0.93	P62814	59	20	234.36	V-type proton ATPase subunit B, brain isoform
2	5410000	1	1850000	1	3300000	1.33333	7	13400000	0.5	0	1	2850000	2.83333	2.125	8	73300000	5	16900000	1	514000	4.66667	2	10800000	6	42500000	5	43000000	4.33333	0.928571	O35685	36.4	10	77.86	Nuclear migration protein nudC
0.5	0	0.5	0	0.5	0	0.5	0.5	0	0.5	0	0.5	0	0.5	1	0.5	0	6	6090000	0.5	0	2.33333	0.5	0	3	2760000	3	6150000	2.16667	0.928571	Q7TMY8	2.3	6	48.94	E3 ubiquitin-protein ligase HUWE1
1	785000	0.5	0	1	4810000	0.833333	1	3140000	0.5	0	1	3540000	0.833333	1	4	26800000	6	85000000	4	11500000	4.66667	3	32600000	5	72000000	5	85900000	4.33333	0.928571	Q9DAS9	41.6	2	27.69	Guanine nucleotide-binding protein G(I)/G(S)/G(O) subunit gamma-12
6	11300000	2	6190000	4	24400000	4	4	8490000	1	1640000	6	19400000	3.66667	0.916667	17	220000000	14	90200000	8	31600000	13	10	45100000	12	121000000	14	243000000	12	0.923077	Q9Z0N1	36	12	135.43	Eukaryotic translation initiation factor 2 subunit 3, X-linked
0.5	0	0.5	0	0.5	0	0.5	0.5	0	0.5	0	0.5	0	0.5	1	6	83500000	3	17000000	4	15700000	4.33333	9	31500000	1	2370000	2	16800000	4	0.923077	Q91WD5	25.9	8	91.63	NADH dehydrogenase [ubiquinone] iron-sulfur protein 2, mitochondrial
1	3040000	0.5	0	4	48900000	1.83333	0.5	0	0.5	0	2	10300000	1	0.545455	14	84100000	8	34000000	4	3580000	8.66667	10	39200000	11	82100000	3	22300000	8	0.923077	Q91WD9	45.6	9	90.16	Secretagogin
0.5	0	0.5	0	0.5	0	0.5	0.5	0	0.5	0	0.5	0	0.5	1	4	136000000	3	65700000	6	41100000	4.33333	1	15900000	5	89100000	6	182000000	4	0.923077	Q9D0F4	16.8	3	45.82	NF-kappa-B-activating protein
0.5	0	0.5	0	0.5	0	0.5	0.5	0	0.5	0	1	1300000	0.666667	1.33333	2	21200000	4	6620000	0.5	0	2.16667	1	1410000	3	2780000	2	5420000	2	0.923077	Q9ES00	9.1	6	44.37	Ubiquitin conjugation factor E4 B
0.5	0	0.5	0	0.5	0	0.5	0.5	0	0.5	0	0.5	0	0.5	1	3	15700000	3	11000000	0.5	0	2.16667	2	6400000	2	9400000	2	12800000	2	0.923077	P42225	7.7	4	39.35	Signal transducer and activator of transcription 1
0.5	0	1	738000	8	71900000	3.16667	2	3250000	0.5	0	4	37000000	2.16667	0.684211	22	390000000	16	190000000	12	57700000	16.6667	14	73000000	14	145000000	18	298000000	15.3333	0.92	P09405	30.2	18	182.11	Nucleolin
4	30300000	1	6790000	5	19600000	3.33333	2	6320000	1	2430000	3	9810000	2	0.6	14	235000000	10	76600000	1	7820000	8.33333	4	34200000	9	134000000	10	171000000	7.66667	0.92	P63028	50.5	4	56.26	Translationally-controlled tumor protein
0.5	0	0.5	0	1	10200000	0.666667	0.5	0	0.5	0	0.5	0	0.5	0.75	15	188000000	14	107000000	8	17500000	12.3333	10	34100000	14	76700000	10	122000000	11.3333	0.918919	Q922D8	29.5	16	155.01	C-1-tetrahydrofolate synthase, cytoplasmic
3	7160000	1	1680000	0.5	0	1.5	1	2470000	1	1390000	2	7720000	1.33333	0.888889	3	26000000	6	43800000	3	1450000	4	2	2550000	4	19500000	5	48000000	3.66667	0.916667	F6ZDS4	8.1	11	94.38	Nucleoprotein TPR
1	2440000	0.5	0	3	3500000	1.5	1	1580000	1	898000	2	3520000	1.33333	0.888889	16	257000000	12	97900000	8	26200000	12	7	19600000	12	94600000	14	163000000	11	0.916667	Q60605	58.2	7	76.08	Myosin light polypeptide 6
1	1180000	4	4730000	6	16900000	3.66667	4	8520000	1	777000	4	13400000	3	0.818182	10	71000000	11	50400000	3	4740000	8	9	43200000	5	18800000	8	56100000	7.33333	0.916667	Q91VR2	23.4	6	68.12	ATP synthase subunit gamma, mitochondrial
1	5170000	2	10200000	3	3150000	2	1	2890000	0.5	0	2	10000000	1.16667	0.583333	5	34200000	5	21100000	2	3540000	4	2	7700000	5	20700000	4	34100000	3.66667	0.916667	O08582	17.5	7	66.85	GTP-binding protein 1
0.5	0	0.5	0	0.5	0	0.5	0.5	0	0.5	0	0.5	0	0.5	1	5	107000000	6	52000000	1	4480000	4	4	45100000	2	41000000	5	80900000	3.66667	0.916667	Q9CYN2	17.2	4	55.91	Signal peptidase complex subunit 2
3	14100000	0.5	0	3	15500000	2.16667	3	18300000	0.5	0	4	20700000	2.5	1.15385	2	18000000	3	5220000	1	3110000	2	0.5	0	3	16700000	2	20900000	1.83333	0.916667	Q9WV32	14.2	3	33.48	Actin-related protein 2/3 complex subunit 1B
0.5	0	0.5	0	1	5150000	0.666667	0.5	0	0.5	0	1	4030000	0.666667	1	3	27500000	1	5870000	2	1570000	2	2	11100000	0.5	0	3	34400000	1.83333	0.916667	Q8BK64	12.1	2	28.92	Activator of 90 kDa heat shock protein ATPase homolog 1
0.5	0	0.5	0	1	4100000	0.666667	1	2110000	0.5	0	4	10900000	1.83333	2.75	2	20300000	9	41200000	0.5	0	3.83333	6	17200000	4	18800000	0.5	0	3.5	0.913043	P24547	19.4	7	70.35	Inosine-5'-monophosphate dehydrogenase 2
2	11900000	0.5	0	7	129000000	3.16667	0.5	0	0.5	0	11	71500000	4	1.26316	24	238000000	19	95000000	14	34300000	19	18	76300000	15	107000000	19	382000000	17.3333	0.912281	Q61937	26	5	80.22	Nucleophosmin
4	26900000	0.5	0	3	4650000	2.5	2	11500000	0.5	0	3	11800000	1.83333	0.733333	30	284000000	31	155000000	18	76000000	26.3333	23	78300000	29	176000000	20	188000000	24	0.911392	P12382	31.9	15	171.79	6-phosphofructokinase, liver type
0.5	0	0.5	0	0.5	0	0.5	0.5	0	0.5	0	0.5	0	0.5	1	6	65600000	3	29000000	2	17600000	3.66667	6	23800000	2	30200000	2	16500000	3.33333	0.909091	Q9D0M3	32.3	6	72.18	Cytochrome c1, heme protein, mitochondrial
0.5	0	2	8870000	1	6080000	1.16667	3	22300000	0.5	0	1	4730000	1.5	1.28571	3	29900000	6	34700000	2	3180000	3.66667	5	23800000	3	20300000	2	24900000	3.33333	0.909091	Q9D0R2	13	6	56.54	Threonine--tRNA ligase, cytoplasmic
0.5	0	0.5	0	1	2200000	0.666667	1	1280000	0.5	0	0.5	0	0.666667	1	4	33200000	1	2800000	0.5	0	1.83333	2	1590000	1	7020000	2	16200000	1.66667	0.909091	Q9Z1T1	4	4	29.96	AP-3 complex subunit beta-1
0.5	0	0.5	0	0.5	0	0.5	0.5	0	0.5	0	0.5	0	0.5	1	4	27800000	1	4660000	0.5	0	1.83333	2	5320000	2	10400000	1	8560000	1.66667	0.909091	P46638	19.2	4	25.59	Ras-related protein Rab-11B
0.5	0	2	6570000	0.5	0	1	0.5	0	2	3030000	2	6400000	1.5	1.5	4	13400000	3	9180000	4	3700000	3.66667	2	5930000	3	6360000	5	19400000	3.33333	0.909091	Q9CPQ3	16.1	2	23	Mitochondrial import receptor subunit TOM22 homolog
0.5	0	0.5	0	0.5	0	0.5	0.5	0	0.5	0	0.5	0	0.5	1	3	11300000	2	2970000	0.5	0	1.83333	2	8450000	1	5270000	2	12000000	1.66667	0.909091	Q9R0P6	10.6	3	21.59	Signal peptidase complex catalytic subunit SEC11A
2	2620000	3	5090000	8	31300000	4.33333	2	3720000	0.5	0	7	18200000	3.16667	0.730769	31	384000000	20	75700000	15	36200000	22	21	57800000	20	130000000	19	257000000	20	0.909091	P62880	52	12	150.59	Guanine nucleotide-binding protein G(I)/G(S)/G(T) subunit beta-2
0.5	0	0.5	0	2	3610000	1	0.5	0	0.5	0	1	571000	0.666667	0.666667	28	195000000	25	107000000	11	18900000	21.3333	15	44700000	20	74600000	23	163000000	19.3333	0.90625	P16546	21.3	36	367.74	Spectrin alpha chain, non-erythrocytic 1
8	19100000	7	17100000	35	168000000	16.6667	6	16300000	4	12600000	26	92000000	12	0.72	60	881000000	59	493000000	29	115000000	49.3333	45	298000000	43	442000000	46	711000000	44.6667	0.905405	Q60932	60.8	13	167.61	Voltage-dependent anion-selective channel protein 1
0.5	0	0.5	0	4	23000000	1.66667	1	2700000	1	1270000	2	10900000	1.33333	0.8	8	117000000	8	47900000	5	14500000	7	5	19700000	7	57200000	7	133000000	6.33333	0.904762	Q9CX34	23.8	5	59.74	Suppressor of G2 allele of SKP1 homolog
6	55100000	2	13500000	8	36700000	5.33333	2	9040000	0.5	0	9	41300000	3.83333	0.71875	20	324000000	17	173000000	15	137000000	17.3333	16	141000000	13	148000000	18	378000000	15.6667	0.903846	Q6ZWV3	30.8	6	78.5	60S ribosomal protein L10
1	8610000	0.5	0	2	10300000	1.16667	0.5	0	0.5	0	2	3050000	1	0.857143	13	166000000	8	77800000	10	36100000	10.3333	8	63300000	11	83500000	9	136000000	9.33333	0.903226	Q8JZQ9	24.4	11	134.23	Eukaryotic translation initiation factor 3 subunit B
4	20600000	0.5	0	2	22300000	2.16667	5	25900000	0.5	0	1	4620000	2.16667	1	23	199000000	28	199000000	10	14800000	20.3333	19	105000000	17	120000000	19	255000000	18.3333	0.901639	Q61699	31.2	17	175.72	Heat shock protein 105 kDa
2	6500000	4	12100000	8	49600000	4.66667	2	4160000	2	5540000	5	19100000	3	0.642857	22	477000000	20	212000000	18	81600000	20	11	80800000	20	222000000	23	412000000	18	0.9	P62301	39.7	8	93.35	40S ribosomal protein S13
0.5	0	0.5	0	0.5	0	0.5	0.5	0	0.5	0	0.5	0	0.5	1	11	92000000	7	41800000	2	4940000	6.66667	7	22500000	8	82500000	3	30500000	6	0.9	P84075	36.2	6	51.13	Neuron-specific calcium-binding protein hippocalcin
0.5	0	0.5	0	0.5	0	0.5	0.5	0	0.5	0	0.5	0	0.5	1	4	18100000	4	8230000	2	884000	3.33333	4	8810000	4	20400000	1	6480000	3	0.9	P97429	20.6	6	47.28	Annexin A4
0.5	0	0.5	0	0.5	0	0.5	0.5	0	0.5	0	0.5	0	0.5	1	4	4630000	0.5	0	0.5	0	1.66667	2	4400000	0.5	0	2	12600000	1.5	0.9	Q9R0Q4	19	5	40.94	Mortality factor 4-like protein 2
0.5	0	2	2330000	1	439000	1.16667	0.5	0	0.5	0	1	506000	0.666667	0.571429	2	10300000	2	9430000	1	228000	1.66667	0.5	0	1	6490000	3	23200000	1.5	0.9	Q8BG81	15.4	4	38.34	Polymerase delta-interacting protein 3
0.5	0	0.5	0	0.5	0	0.5	0.5	0	0.5	0	0.5	0	0.5	1	4	26100000	0.5	0	0.5	0	1.66667	0.5	0	2	4240000	2	9600000	1.5	0.9	Q8BJW6	8.7	3	34.12	Eukaryotic translation initiation factor 2A
0.5	0	0.5	0	0.5	0	0.5	0.5	0	0.5	0	0.5	0	0.5	1	5	24700000	4	7070000	1	453000	3.33333	2	4380000	3	7700000	4	15400000	3	0.9	P54728	10	3	25.45	UV excision repair protein RAD23 homolog B
0.5	0	0.5	0	0.5	0	0.5	0.5	0	0.5	0	0.5	0	0.5	1	2	37700000	1	12000000	2	6660000	1.66667	2	9860000	2	8010000	0.5	0	1.5	0.9	P61514	32.6	2	24.52	60S ribosomal protein L37a
0.5	0	0.5	0	0.5	0	0.5	0.5	0	0.5	0	0.5	0	0.5	1	0.5	0	0.5	0	4	4180000	1.66667	0.5	0	2	5010000	2	30800000	1.5	0.9	P97762	10.7	2	17.02	Retinitis pigmentosa 9 protein homolog
0.5	0	0.5	0	0.5	0	0.5	0.5	0	0.5	0	0.5	0	0.5	1	1	6030000	2	8760000	2	5350000	1.66667	0.5	0	2	12500000	2	21100000	1.5	0.9	P56812	19.8	2	15.99	Programmed cell death protein 5
0.5	0	0.5	0	2	5560000	1	1	756000	0.5	0	3	5550000	1.5	1.5	17	242000000	17	94500000	5	13700000	13	7	38500000	12	101000000	16	200000000	11.6667	0.897436	P50580	41.3	11	135.68	Proliferation-associated protein 2G4
4	11900000	1	1830000	2	5420000	2.33333	4	11800000	1	2870000	3	14700000	2.66667	1.14286	11	74300000	14	68100000	4	11200000	9.66667	11	48000000	8	42400000	7	54200000	8.66667	0.896552	P62334	43.7	12	124.99	26S protease regulatory subunit 10B
4	4950000	2	1530000	8	22800000	4.66667	0.5	0	0.5	0	7	13800000	2.66667	0.571429	27	457000000	29	238000000	30	101000000	28.6667	30	150000000	20	193000000	27	401000000	25.6667	0.895349	P63325	43	7	73.61	40S ribosomal protein S10
12	243000000	9	59500000	7	135000000	9.33333	6	115000000	3	32000000	5	102000000	4.66667	0.5	35	728000000	17	101000000	24	84800000	25.3333	20	57800000	22	282000000	26	530000000	22.6667	0.894737	Q9D8N0	39.5	14	154.85	Elongation factor 1-gamma
0.5	0	1	785000	12	49800000	4.5	0.5	0	0.5	0	2	16300000	1	0.222222	10	161000000	8	66300000	10	48000000	9.33333	7	52300000	10	151000000	8	150000000	8.33333	0.892857	Q9CPR4	39.6	8	83.89	60S ribosomal protein L17
2	13100000	0.5	0	7	45700000	3.16667	1	4700000	0.5	0	7	30300000	2.83333	0.894737	16	154000000	15	160000000	6	25000000	12.3333	20	116000000	8	90600000	5	88800000	11	0.891892	Q60597	31.6	19	223.17	2-oxoglutarate dehydrogenase, mitochondrial
4	26000000	6	35600000	21	129000000	10.3333	5	21700000	2	4440000	20	85500000	9	0.870968	10	75400000	6	22900000	2	1040000	6	1	1510000	8	31800000	7	47900000	5.33333	0.888889	Q9ERU9	12.3	25	250.31	E3 SUMO-protein ligase RanBP2
0.5	0	0.5	0	2	13500000	1	0.5	0	0.5	0	0.5	0	0.5	0.5	11	110000000	12	55100000	4	13700000	9	11	36900000	4	27500000	9	155000000	8	0.888889	P51863	45	12	129.85	V-type proton ATPase subunit d 1
2	15000000	1	6950000	3	6930000	2	3	11600000	1	5960000	1	1960000	1.66667	0.833333	5	18800000	11	30300000	2	2700000	6	6	9930000	7	20800000	3	5720000	5.33333	0.888889	Q9D0K2	38.4	10	96.69	Succinyl-CoA:3-ketoacid coenzyme A transferase 1, mitochondrial
1	2180000	0.5	0	1	736000	0.833333	0.5	0	0.5	0	1	1640000	0.666667	0.8	7	56600000	9	52300000	2	3300000	6	5	29100000	7	32700000	4	30400000	5.33333	0.888889	Q9Z1Z2	44	9	83.79	Serine-threonine kinase receptor-associated protein
4	19000000	1	3090000	5	35000000	3.33333	1	3170000	2	5500000	4	20100000	2.33333	0.7	8	67800000	7	64500000	3	8700000	6	3	18600000	4	22400000	9	93100000	5.33333	0.888889	Q3THE2	44.7	6	72.93	Myosin regulatory light chain 12B
0.5	0	0.5	0	0.5	0	0.5	0.5	0	0.5	0	0.5	0	0.5	1	2	11400000	6	50500000	1	1050000	3	3	11800000	3	16900000	2	13900000	2.66667	0.888889	Q505F5	13.4	5	57.88	Leucine-rich repeat-containing protein 47
0.5	0	0.5	0	1	2930000	0.666667	0.5	0	0.5	0	0.5	0	0.5	0.75	3	19400000	5	22300000	1	4340000	3	2	15100000	4	26700000	2	9790000	2.66667	0.888889	Q9D1M7	23.3	3	33.76	Peptidyl-prolyl cis-trans isomerase FKBP11
0.5	0	0.5	0	0.5	0	0.5	0.5	0	0.5	0	0.5	0	0.5	1	1	8330000	3	7950000	0.5	0	1.5	3	8970000	0.5	0	0.5	0	1.33333	0.888889	Q9JK81	15.2	4	27.78	UPF0160 protein MYG1, mitochondrial
0.5	0	0.5	0	0.5	0	0.5	0.5	0	0.5	0	0.5	0	0.5	1	1	16700000	3	14000000	0.5	0	1.5	2	11000000	1	2100000	1	7880000	1.33333	0.888889	Q9EQS3	35.9	2	27.02	C-Myc-binding protein
0.5	0	0.5	0	2	6360000	1	0.5	0	0.5	0	2	3820000	1	1	2	4940000	2	4290000	0.5	0	1.5	3	3930000	0.5	0	0.5	0	1.33333	0.888889	Q8CIB5	7.5	3	26.82	Fermitin family homolog 2
0.5	0	0.5	0	0.5	0	0.5	0.5	0	0.5	0	0.5	0	0.5	1	19	299000000	11	100000000	14	66200000	14.6667	12	49100000	13	130000000	14	416000000	13	0.886364	P47911	25.3	7	74.76	60S ribosomal protein L6
2	12200000	2	7470000	2	14300000	2	2	8400000	0.5	0	3	13400000	1.83333	0.916667	22	1160000000	11	156000000	28	359000000	20.3333	8	75200000	16	430000000	30	1600000000	18	0.885246	P14115	33.1	7	88.45	60S ribosomal protein L27a
0.5	0	1	863000	3	13400000	1.5	1	3070000	1	1420000	1	2270000	1	0.666667	13	86300000	14	92400000	7	15700000	11.3333	15	61800000	5	39800000	10	68900000	10	0.882353	P63038	41.1	16	166.89	60 kDa heat shock protein, mitochondrial
1	3260000	1	1620000	3	7370000	1.66667	1	2320000	0.5	0	3	12300000	1.5	0.9	6	43000000	8	26300000	3	8760000	5.66667	7	20700000	2	5230000	6	50800000	5	0.882353	O08749	28.4	9	98.01	Dihydrolipoyl dehydrogenase, mitochondrial
1	3430000	0.5	0	3	11000000	1.5	3	8350000	0.5	0	2	7630000	1.83333	1.22222	6	28200000	6	12600000	0.5	0	4.16667	3	9560000	2	7750000	6	46900000	3.66667	0.88	P35235	24.1	8	90.59	Tyrosine-protein phosphatase non-receptor type 11
20	206000000	17	96800000	23	318000000	20	16	92900000	7	54500000	24	253000000	15.6667	0.783333	130	9750000000	99	4110000000	101	2800000000	110	55	1470000000	111	6310000000	124	8530000000	96.6667	0.878788	P62806	61.1	11	142.89	Histone H4
8	40800000	4	19500000	8	72800000	6.66667	11	70300000	0.5	0	9	50200000	6.83333	1.025	23	511000000	14	91700000	12	36600000	16.3333	15	57900000	12	169000000	16	342000000	14.3333	0.877551	Q922B2	42.9	18	156.65	Aspartate--tRNA ligase, cytoplasmic
0.5	0	0.5	0	1	3270000	0.666667	0.5	0	0.5	0	0.5	0	0.5	0.75	23	545000000	20	234000000	22	142000000	21.6667	15	78400000	23	332000000	19	401000000	19	0.876923	P01872	43.1	11	135.42	Ig mu chain C region
0.5	0	0.5	0	1	9720000	0.666667	0.5	0	0.5	0	1	6360000	0.666667	1	3	24800000	3	20000000	2	2350000	2.66667	4	12200000	2	9610000	1	3620000	2.33333	0.875	Q8CGK3	10.1	5	51.83	Lon protease homolog, mitochondrial
0.5	0	0.5	0	0.5	0	0.5	0.5	0	0.5	0	0.5	0	0.5	1	3	20400000	0.5	0	0.5	0	1.33333	0.5	0	2	5440000	1	1810000	1.16667	0.875	P11680	10.5	3	34.12	Properdin
0.5	0	0.5	0	0.5	0	0.5	0.5	0	0.5	0	0.5	0	0.5	1	0.5	0	3	5690000	0.5	0	1.33333	2	3620000	1	2960000	0.5	0	1.16667	0.875	Q810B6	6.5	4	31.92	Ankyrin repeat and FYVE domain-containing protein 1
0.5	0	0.5	0	0.5	0	0.5	0.5	0	0.5	0	0.5	0	0.5	1	3	6640000	0.5	0	0.5	0	1.33333	2	9650000	0.5	0	1	2530000	1.16667	0.875	Q8R311	6.2	3	25.3	cTAGE family member 5
2	1370000	1	526000	4	17700000	2.33333	4	5130000	0.5	0	2	11200000	2.16667	0.928571	8	348000000	9	24900000	7	43400000	8	5	11300000	5	56100000	11	666000000	7	0.875	P62911	29.6	5	49.44	60S ribosomal protein L32
7	23800000	6	19900000	19	98200000	10.6667	6	22100000	5	14600000	13	48700000	8	0.75	45	715000000	33	162000000	30	113000000	36	22	111000000	26	200000000	46	781000000	31.3333	0.87037	Q8CIE6	44.4	40	432.28	Coatomer subunit alpha
2	11000000	2	2340000	11	75300000	5	2	4070000	2	4400000	5	22400000	3	0.6	7	162000000	11	87400000	5	17300000	7.66667	11	36400000	5	60700000	4	86500000	6.66667	0.869565	P62315	54.6	4	58.26	Small nuclear ribonucleoprotein Sm D1
1	5010000	2	15800000	5	78300000	2.66667	2	21400000	2	31200000	5	62200000	3	1.125	114	4780000000	75	1660000000	95	1390000000	94.6667	40	280000000	91	1930000000	115	3900000000	82	0.866197	P01865	50	14	201.07	Ig gamma-2A chain C region, membrane-bound form
0.5	0	0.5	0	6	19800000	2.33333	0.5	0	0.5	0	3	11700000	1.33333	0.571429	12	54000000	14	74000000	3	2010000	9.66667	5	11800000	7	23700000	13	64700000	8.33333	0.862069	Q7TPV4	19.5	17	171.29	Myb-binding protein 1A
6	18800000	3	5700000	8	35000000	5.66667	6	23000000	6	14900000	9	52400000	7	1.23529	16	152000000	14	69400000	5	6870000	11.6667	10	31800000	8	66400000	12	152000000	10	0.857143	P46460	24.8	13	127.89	Vesicle-fusing ATPase
2	6270000	0.5	0	6	29000000	2.83333	2	8280000	2	2560000	2	5640000	2	0.705882	10	49500000	7	16700000	0.5	0	5.83333	8	26100000	5	16000000	2	9680000	5	0.857143	P28658	33	9	88.8	Ataxin-10
2	3780000	1	2050000	3	5560000	2	1	5230000	3	2510000	2	2850000	2	1	5	34300000	8	24300000	1	1940000	4.66667	4	9430000	5	24400000	3	39400000	4	0.857143	Q9JIX8	14.4	12	110.07	Apoptotic chromatin condensation inducer in the nucleus
0.5	0	0.5	0	4	14000000	1.66667	0.5	0	0.5	0	1	3760000	0.666667	0.4	10	88000000	7	53000000	4	13100000	7	9	40500000	4	16800000	5	51600000	6	0.857143	P60229	28.5	9	90.14	Eukaryotic translation initiation factor 3 subunit E
0.5	0	0.5	0	0.5	0	0.5	0.5	0	0.5	0	0.5	0	0.5	1	8	83000000	2	27300000	4	15200000	4.66667	3	31300000	4	39200000	5	39500000	4	0.857143	P12787	49.3	5	54.06	Cytochrome c oxidase subunit 5A, mitochondrial
0.5	0	0.5	0	0.5	0	0.5	0.5	0	0.5	0	0.5	0	0.5	1	5	46800000	6	21100000	3	2650000	4.66667	2	7920000	6	28200000	4	44800000	4	0.857143	Q8VCM8	12.6	5	50.58	Nicalin
0.5	0	0.5	0	4	11200000	1.66667	0.5	0	0.5	0	4	7840000	1.66667	1	4	16000000	2	7250000	1	958000	2.33333	2	9480000	2	1750000	2	25200000	2	0.857143	Q8CGF7	7.8	5	46.71	Transcription elongation regulator 1
0.5	0	0.5	0	0.5	0	0.5	0.5	0	0.5	0	0.5	0	0.5	1	1	16200000	3	16700000	3	3740000	2.33333	2	5830000	2	11000000	2	21700000	2	0.857143	Q9DBH5	16.2	4	39.5	Vesicular integral-membrane protein VIP36
0.5	0	0.5	0	0.5	0	0.5	0.5	0	0.5	0	0.5	0	0.5	1	3	21200000	2	11500000	2	4160000	2.33333	2	12500000	2	12700000	2	28200000	2	0.857143	Q9CQC7	38.7	3	32.63	NADH dehydrogenase [ubiquinone] 1 beta subcomplex subunit 4
5	55100000	5	43100000	14	284000000	8	7	86500000	3	13900000	10	57200000	6.66667	0.833333	2	14900000	1	6530000	0.5	0	1.16667	1	6490000	1	3970000	1	15900000	1	0.857143	P62838	28.5	2	31.7	Ubiquitin-conjugating enzyme E2 D2
0.5	0	0.5	0	0.5	0	0.5	0.5	0	0.5	0	0.5	0	0.5	1	2	14400000	3	17000000	2	1930000	2.33333	3	6660000	2	9180000	1	805000	2	0.857143	Q7TMF3	44.1	4	29.62	NADH dehydrogenase [ubiquinone] 1 alpha subcomplex subunit 12
0.5	0	0.5	0	1	3830000	0.666667	1	3880000	0.5	0	1	3100000	0.833333	1.25	2	1650000	1	944000	0.5	0	1.16667	2	1720000	0.5	0	0.5	0	1	0.857143	P17710	4.7	3	28.93	Hexokinase-1
0.5	0	0.5	0	0.5	0	0.5	0.5	0	0.5	0	0.5	0	0.5	1	3	41100000	2	2670000	2	2770000	2.33333	2	1140000	2	6450000	2	18600000	2	0.857143	Q9DCJ5	26.1	3	28.14	NADH dehydrogenase [ubiquinone] 1 alpha subcomplex subunit 8
0.5	0	0.5	0	0.5	0	0.5	0.5	0	0.5	0	1	569000	0.666667	1.33333	2	10200000	2	5450000	3	3250000	2.33333	2	2750000	2	5090000	2	10300000	2	0.857143	P83940	29.4	2	24.41	Transcription elongation factor B polypeptide 1
0.5	0	0.5	0	0.5	0	0.5	0.5	0	0.5	0	0.5	0	0.5	1	1	26100000	2	7480000	4	13900000	2.33333	2	2130000	2	12900000	2	30000000	2	0.857143	P01630	21.2	2	23.96	Ig kappa chain V-II region 7S34.1
0.5	0	0.5	0	1	3510000	0.666667	0.5	0	0.5	0	2	5620000	1	1.5	3	48700000	2	19700000	2	11300000	2.33333	1	3150000	3	22600000	2	50300000	2	0.857143	P61804	19.4	2	21.05	Dolichyl-diphosphooligosaccharide--protein glycosyltransferase subunit DAD1
0.5	0	0.5	0	0.5	0	0.5	0.5	0	0.5	0	0.5	0	0.5	1	2	1370000	1	3080000	0.5	0	1.16667	1	5330000	1	212000	1	1590000	1	0.857143	Q91W90	11	3	20.66	Thioredoxin domain-containing protein 5
1	1300000	0.5	0	1	769000	0.833333	2	2780000	1	401000	1	635000	1.33333	1.6	2	13200000	1	4560000	0.5	0	1.16667	0.5	0	2	11800000	0.5	0	1	0.857143	Q9JJV2	20.7	2	18.14	Profilin-2
0.5	0	0.5	0	0.5	0	0.5	0.5	0	0.5	0	0.5	0	0.5	1	2	17400000	1	1800000	0.5	0	1.16667	0.5	0	2	10300000	0.5	0	1	0.857143	A2ARZ3	0.3	2	16.76	Fibrous sheath-interacting protein 2
0.5	0	0.5	0	0.5	0	0.5	0.5	0	0.5	0	0.5	0	0.5	1	2	16700000	1	7260000	0.5	0	1.16667	0.5	0	0.5	0	2	11500000	1	0.857143	Q9ER72	3	2	16.12	Cysteine--tRNA ligase, cytoplasmic
1	2100000	0.5	0	5	24200000	2.16667	0.5	0	0.5	0	6	24000000	2.33333	1.07692	14	110000000	10	56100000	10	12200000	11.3333	10	40900000	11	73000000	8	49200000	9.66667	0.852941	Q8BMA6	27	12	127.63	Signal recognition particle subunit SRP68
0.5	0	0.5	0	1	3220000	0.666667	3	10700000	1	10000000	2	4270000	2	3	29	357000000	19	136000000	13	30500000	20.3333	10	40200000	16	78000000	26	246000000	17.3333	0.852459	Q3UPL0	26.1	21	241.59	Protein transport protein Sec31A
4	19500000	5	11800000	14	56700000	7.66667	7	26500000	2	2120000	21	77900000	10	1.30435	109	1200000000	69	358000000	45	82800000	74.3333	49	180000000	57	372000000	84	999000000	63.3333	0.852018	Q8VDD5	37.9	52	603.28	Myosin-9
0.5	0	0.5	0	0.5	0	0.5	0.5	0	0.5	0	0.5	0	0.5	1	13	74400000	6	30600000	8	13500000	9	5	21800000	10	55000000	8	87800000	7.66667	0.851852	Q8CG14	20.2	8	100.04	Complement C1s-A subcomponent
8	94900000	2	16900000	7	68200000	5.66667	7	59000000	5	40300000	7	37500000	6.33333	1.11765	12	126000000	14	93400000	7	18100000	11	9	31400000	13	69100000	6	57800000	9.33333	0.848485	P46471	54.7	16	162.92	26S protease regulatory subunit 7
0.5	0	0.5	0	2	8070000	1	0.5	0	0.5	0	3	11600000	1.33333	1.33333	6	34200000	15	65300000	5	8880000	8.66667	7	15800000	9	28600000	6	69300000	7.33333	0.846154	Q9D6Z1	24.3	10	99.48	Nucleolar protein 56
2	15100000	0.5	0	2	20400000	1.5	1	4310000	1	2540000	1	3620000	1	0.666667	6	40700000	5	19700000	2	3140000	4.33333	4	14600000	3	14900000	4	24000000	3.66667	0.846154	O88935	21.1	8	86.95	Synapsin-1
0.5	0	0.5	0	0.5	0	0.5	0.5	0	0.5	0	1	5320000	0.666667	1.33333	6	35200000	5	19600000	2	2180000	4.33333	4	6550000	4	22600000	3	52100000	3.66667	0.846154	P28352	23	4	44.07	DNA-(apurinic or apyrimidinic site) lyase
0.5	0	0.5	0	0.5	0	0.5	0.5	0	0.5	0	0.5	0	0.5	1	14	63800000	14	50900000	4	4400000	10.6667	9	28000000	10	31100000	8	50700000	9	0.84375	P52293	22.3	7	82.72	Importin subunit alpha-1
0.5	0	2	4180000	2	15100000	1.5	0.5	0	0.5	0	4	21100000	1.66667	1.11111	15	157000000	9	68900000	14	57300000	12.6667	3	9720000	17	158000000	12	150000000	10.6667	0.842105	Q8BTI8	8.7	15	143.2	Serine/arginine repetitive matrix protein 2
1	5570000	1	402000	2	40300000	1.33333	2	15100000	0.5	0	0.5	0	1	0.75	7	27600000	2	3260000	0.5	0	3.16667	1	1190000	3	7510000	4	16200000	2.66667	0.842105	Q91W50	12.6	6	63.75	Cold shock domain-containing protein E1
0.5	0	0.5	0	2	25200000	1	0.5	0	1	3630000	2	10300000	1.16667	1.16667	7	45000000	8	29400000	4	10100000	6.33333	6	29500000	6	45400000	4	51500000	5.33333	0.842105	Q9D1D4	30.1	4	52.45	Transmembrane emp24 domain-containing protein 10
2	8360000	2	5730000	2	14000000	2	1	1480000	1	2160000	2	7250000	1.33333	0.666667	7	97000000	10	160000000	8	40700000	8.33333	7	60600000	6	106000000	8	123000000	7	0.84	Q52KI8	11.3	6	65.72	Serine/arginine repetitive matrix protein 1
0.5	0	0.5	0	1	5030000	0.666667	0.5	0	0.5	0	0.5	0	0.5	0.75	9	154000000	15	104000000	7	29500000	10.3333	7	47700000	10	82300000	9	242000000	8.66667	0.83871	Q922Q8	33.2	6	70.11	Leucine-rich repeat-containing protein 59
4	13000000	3	7510000	4	8620000	3.66667	6	10800000	2	2710000	8	25300000	5.33333	1.45455	20	187000000	13	72900000	3	20900000	12	3	4320000	8	54400000	19	233000000	10	0.833333	Q6NZJ6	16.1	18	174.75	Eukaryotic translation initiation factor 4 gamma 1
6	42800000	5	12400000	6	27700000	5.66667	4	7620000	3	4220000	4	16600000	3.66667	0.647059	0.5	0	2	4700000	0.5	0	1	1	3940000	1	3710000	0.5	0	0.833333	0.833333	P51174	21.1	8	70.91	Long-chain specific acyl-CoA dehydrogenase, mitochondrial
1	5300000	0.5	0	2	13400000	1.16667	0.5	0	2	2510000	0.5	0	1	0.857143	6	172000000	9	84500000	3	11900000	6	8	42500000	4	46300000	3	55500000	5	0.833333	Q9DCT2	30.4	6	60.25	NADH dehydrogenase [ubiquinone] iron-sulfur protein 3, mitochondrial
4	23000000	1	4920000	5	71600000	3.33333	4	18400000	1	5240000	5	41400000	3.33333	1	12	157000000	11	123000000	7	21300000	10	8	103000000	7	91900000	10	171000000	8.33333	0.833333	Q62186	30.8	4	42.68	Translocon-associated protein subunit delta
0.5	0	0.5	0	2	9070000	1	0.5	0	0.5	0	1	9840000	0.666667	0.666667	4	66100000	1	2930000	1	1350000	2	2	14000000	2	11000000	1	9920000	1.66667	0.833333	Q9D8T7	44.6	3	34.55	SRA stem-loop-interacting RNA-binding protein, mitochondrial
0.5	0	0.5	0	0.5	0	0.5	0.5	0	0.5	0	0.5	0	0.5	1	3	50900000	1	5960000	2	4350000	2	2	2890000	1	11200000	2	41300000	1.66667	0.833333	Q99K23	9.5	3	28.86	Ufm1-specific protease 2
0.5	0	0.5	0	0.5	0	0.5	0.5	0	0.5	0	0.5	0	0.5	1	2	3830000	0.5	0	0.5	0	1	1	6050000	0.5	0	1	1940000	0.833333	0.833333	Q8VEH5	5.1	3	25.78	EPM2A-interacting protein 1
0.5	0	0.5	0	0.5	0	0.5	0.5	0	0.5	0	0.5	0	0.5	1	0.5	0	2	2560000	0.5	0	1	1	506000	1	2570000	0.5	0	0.833333	0.833333	P55264	11.3	2	21.12	Adenosine kinase
0.5	0	0.5	0	0.5	0	0.5	0.5	0	0.5	0	0.5	0	0.5	1	2	33700000	2	12000000	2	7840000	2	1	1350000	2	14700000	2	8730000	1.66667	0.833333	Q9DBT5	3.1	2	19.42	AMP deaminase 2
0.5	0	0.5	0	0.5	0	0.5	0.5	0	0.5	0	0.5	0	0.5	1	2	2910000	0.5	0	0.5	0	1	0.5	0	1	679000	1	839000	0.833333	0.833333	P97346	5.5	1	15.55	Nucleoredoxin
0.5	0	0.5	0	0.5	0	0.5	0.5	0	0.5	0	0.5	0	0.5	1	3	3500000	2	3620000	1	633000	2	2	3340000	2	4710000	1	2990000	1.66667	0.833333	Q9D7A6	17.3	1	14.45	Signal recognition particle 19 kDa protein
10	44900000	4	15300000	4	42100000	6	10	40400000	3	4610000	7	48400000	6.66667	1.11111	28	363000000	25	129000000	11	24500000	21.3333	18	103000000	17	138000000	18	222000000	17.6667	0.828125	Q9Z1Q9	26.6	25	260.65	Valine--tRNA ligase
0.5	0	0.5	0	5	30200000	2	0.5	0	0.5	0	5	15200000	2	1	13	570000000	7	61100000	9	20500000	9.66667	6	30900000	11	77900000	7	223000000	8	0.827586	P97351	47.3	13	126.74	40S ribosomal protein S3a
0.5	0	0.5	0	6	21100000	2.33333	0.5	0	0.5	0	3	6000000	1.33333	0.571429	6	26200000	5	20200000	0.5	0	3.83333	0.5	0	5	31300000	4	44200000	3.16667	0.826087	Q6DFW4	28.3	10	101.06	Nucleolar protein 58
3	9930000	4	8700000	19	152000000	8.66667	6	25400000	5	25000000	24	134000000	11.6667	1.34615	33	542000000	25	183000000	22	77000000	26.6667	14	75100000	24	213000000	28	436000000	22	0.825	P07724	47.2	20	244.5	Serum albumin
16	97400000	13	66200000	33	873000000	20.6667	13	77000000	10	73200000	33	661000000	18.6667	0.903226	158	7310000000	147	3050000000	149	1420000000	151.333	114	2490000000	113	3160000000	147	6170000000	124.667	0.823789	P10854	65	10	97	Histone H2B type 1-M
1	4760000	0.5	0	0.5	0	0.666667	1	4150000	0.5	0	0.5	0	0.666667	1	11	40900000	2	2940000	4	6410000	5.66667	4	8400000	5	11800000	5	20200000	4.66667	0.823529	Q64337	33.4	8	89.42	Sequestosome-1
0.5	0	0.5	0	0.5	0	0.5	0.5	0	0.5	0	0.5	0	0.5	1	4	68200000	4	36200000	0.5	0	2.83333	2	7120000	1	16500000	4	57100000	2.33333	0.823529	Q62426	44.8	3	26.78	Cystatin-B
6	33900000	2	5670000	3	16100000	3.66667	5	21200000	1	1810000	2	5070000	2.66667	0.727273	36	406000000	31	155000000	17	39000000	28	29	124000000	17	153000000	23	297000000	23	0.821429	Q91V41	52	8	104.95	Ras-related protein Rab-14
0.5	0	0.5	0	0.5	0	0.5	1	3170000	0.5	0	0.5	0	0.666667	1.33333	4	52200000	5	26400000	2	2050000	3.66667	5	28200000	3	17000000	1	9840000	3	0.818182	O08547	30.6	5	62.36	Vesicle-trafficking protein SEC22b
1	10800000	1	8230000	1	7810000	1	0.5	0	0.5	0	1	2320000	0.666667	0.666667	5	28100000	4	19500000	2	3120000	3.66667	2	4060000	2	14800000	5	35700000	3	0.818182	Q791V5	23.4	4	52.27	Mitochondrial carrier homolog 2
0.5	0	0.5	0	0.5	0	0.5	0.5	0	0.5	0	0.5	0	0.5	1	11	31900000	10	21700000	1	535000	7.33333	6	12900000	6	9160000	6	15500000	6	0.818182	P60766	21.4	3	39.47	Cell division control protein 42 homolog
0.5	0	0.5	0	0.5	0	0.5	0.5	0	0.5	0	0.5	0	0.5	1	4	89100000	1	454000	6	26500000	3.66667	1	310000	4	49400000	4	44200000	3	0.818182	P01635	33	3	28.12	Ig kappa chain V-V region K2 (Fragment)
0.5	0	0.5	0	0.5	0	0.5	0.5	0	0.5	0	0.5	0	0.5	1	4	24600000	0.5	0	1	558000	1.83333	0.5	0	1	1160000	3	27000000	1.5	0.818182	Q80WQ2	4.6	2	26.23	Protein VAC14 homolog
1	1630000	2	2230000	2	8870000	1.66667	0.5	0	1	1430000	1	4940000	0.833333	0.5	2	13400000	3	8060000	0.5	0	1.83333	2	7570000	2	13600000	0.5	0	1.5	0.818182	Q9CX56	7.3	2	20.07	26S proteasome non-ATPase regulatory subunit 8
2	1880000	0.5	0	2	3350000	1.5	4	5170000	0.5	0	1	966000	1.83333	1.22222	15	136000000	9	41700000	0.5	0	8.16667	7	24700000	7	24100000	6	17400000	6.66667	0.816327	Q9Z1Z0	26.4	17	160.39	General vesicular transport factor p115
3	25800000	3	7120000	2	8650000	2.66667	3	22400000	2	3150000	3	6460000	2.66667	1	19	148000000	17	90200000	2	5330000	12.6667	8	30400000	11	71200000	12	139000000	10.3333	0.815789	Q9EPU0	30.2	21	217.63	Regulator of nonsense transcripts 1
2	2860000	2	1870000	8	31000000	4	4	4010000	1	428000	4	7170000	3	0.75	5	20600000	8	21600000	0.5	0	4.5	6	9220000	3	6380000	2	4370000	3.66667	0.814815	Q99104	7.3	9	90.42	Unconventional myosin-Va
0.5	0	0.5	0	0.5	0	0.5	0.5	0	0.5	0	0.5	0	0.5	1	6	24200000	7	16100000	0.5	0	4.5	5	13400000	3	7590000	3	34800000	3.66667	0.814815	Q3TIX9	16.1	6	47.6	U4/U6.U5 tri-snRNP-associated protein 2
4	34800000	5	27100000	2	26900000	3.66667	3	7290000	6	9460000	5	25500000	4.66667	1.27273	32	730000000	29	284000000	41	203000000	34	24	165000000	27	342000000	32	930000000	27.6667	0.813725	P62242	53.8	12	117.01	40S ribosomal protein S8
0.5	0	6	13900000	15	100000000	7.16667	2	13400000	3	5730000	11	41900000	5.33333	0.744186	35	592000000	27	258000000	13	70600000	25	21	102000000	25	277000000	15	291000000	20.3333	0.813333	Q60930	48.4	12	141.86	Voltage-dependent anion-selective channel protein 2
0.5	0	0.5	0	6	73900000	2.33333	1	4100000	0.5	0	2	38900000	1.16667	0.5	12	172000000	10	70600000	10	23500000	10.6667	11	60400000	9	120000000	6	144000000	8.66667	0.8125	O54734	36.5	10	103.28	Dolichyl-diphosphooligosaccharide--protein glycosyltransferase 48 kDa subunit
0.5	0	0.5	0	8	70000000	3	0.5	0	0.5	0	3	20200000	1.33333	0.444444	7	78800000	6	28200000	3	2820000	5.33333	3	13100000	4	18900000	6	90300000	4.33333	0.8125	Q04750	15.7	9	98.78	DNA topoisomerase 1
2	9650000	2	4890000	0.5	0	1.5	2	6880000	2	4380000	0.5	0	1.5	1	8	117000000	4	15100000	4	8470000	5.33333	3	2620000	4	21700000	6	55800000	4.33333	0.8125	Q9R099	20.5	6	62.27	Transducin beta-like protein 2
0.5	0	0.5	0	1	1850000	0.666667	0.5	0	0.5	0	0.5	0	0.5	0.75	7	42300000	5	10700000	4	4530000	5.33333	5	9500000	3	5270000	5	20800000	4.33333	0.8125	P32233	14.4	4	34.29	Developmentally-regulated GTP-binding protein 1
0.5	0	0.5	0	2	9630000	1	1	1360000	0.5	0	3	7980000	1.5	1.5	27	383000000	16	106000000	15	106000000	19.3333	10	42500000	12	132000000	25	279000000	15.6667	0.810345	P63276	53.3	8	104.93	40S ribosomal protein S17
16	138000000	17	89600000	16	165000000	16.3333	17	111000000	16	103000000	24	138000000	19	1.16327	5	27600000	5	16900000	0.5	0	3.5	5	8560000	3	15500000	0.5	0	2.83333	0.809524	Q9R1P1	46.8	8	107.02	Proteasome subunit beta type-3
0.5	0	0.5	0	1	12300000	0.666667	0.5	0	1	3670000	1	7080000	0.833333	1.25	15	306000000	14	159000000	18	78900000	15.6667	11	128000000	14	241000000	13	355000000	12.6667	0.808511	P98086	28.9	5	47.62	Complement C1q subcomponent subunit A
0.5	0	0.5	0	2	4260000	1	0.5	0	0.5	0	2	4590000	1	1	13	102000000	12	51700000	1	1340000	8.66667	8	14400000	6	22500000	7	66200000	7	0.807692	Q8BRF7	24.7	10	103.59	Sec1 family domain-containing protein 1
3	9190000	0.5	0	4	24900000	2.5	4	9340000	1	950000	3	7540000	2.66667	1.06667	11	159000000	10	65300000	5	18100000	8.66667	7	16600000	7	67600000	7	104000000	7	0.807692	Q61753	24.3	9	85.11	D-3-phosphoglycerate dehydrogenase
2	4920000	2	3750000	7	50200000	3.66667	1	2510000	0.5	0	6	16300000	2.5	0.681818	40	404000000	28	160000000	14	33800000	27.3333	20	79100000	19	142000000	27	347000000	22	0.804878	P23116	22.9	25	256.35	Eukaryotic translation initiation factor 3 subunit A
0.5	0	0.5	0	3	9780000	1.33333	0.5	0	0.5	0	3	7060000	1.33333	1	434	14500000000	255	5390000000	352	3970000000	347	220	3260000000	293	7270000000	324	11700000000	279	0.804035	P01837	87.7	9	130.75	Ig kappa chain C region
11	150000000	10	69400000	10	98500000	10.3333	9	67700000	8	37400000	8	64800000	8.33333	0.806452	99	8900000000	58	1550000000	79	2650000000	78.6667	38	358000000	66	2870000000	85	6730000000	63	0.800847	P62983	60.8	9	126.82	Ubiquitin-40S ribosomal protein S27a
1	3980000	0.5	0	2	7660000	1.16667	1	2120000	0.5	0	0.5	0	0.666667	0.571429	9	83700000	8	43700000	0.5	0	5.83333	4	18300000	4	16400000	6	38400000	4.66667	0.8	Q8BP47	23.7	8	98.58	Asparagine--tRNA ligase, cytoplasmic
4	11100000	2	2040000	7	26700000	4.33333	6	15400000	1	1890000	7	27400000	4.66667	1.07692	11	73700000	6	29000000	0.5	0	5.83333	4	13800000	6	46000000	4	52700000	4.66667	0.8	Q9D8W5	26	9	84	26S proteasome non-ATPase regulatory subunit 12
0.5	0	0.5	0	1	3740000	0.666667	0.5	0	0.5	0	3	8620000	1.33333	2	1	7520000	6	12800000	0.5	0	2.5	1	555000	2	4980000	3	13300000	2	0.8	Q9EQC5	14.2	7	72.64	N-terminal kinase-like protein
0.5	0	0.5	0	0.5	0	0.5	0.5	0	0.5	0	0.5	0	0.5	1	5	14200000	2	11700000	0.5	0	2.5	2	3390000	1	1230000	3	5200000	2	0.8	P36916	15.1	6	45.92	Guanine nucleotide-binding protein-like 1
0.5	0	0.5	0	0.5	0	0.5	0.5	0	0.5	0	0.5	0	0.5	1	3	4030000	4	8670000	0.5	0	2.5	4	4630000	1	4440000	1	2860000	2	0.8	Q3THG9	12.8	4	35.68	Alanyl-tRNA editing protein Aarsd1
0.5	0	0.5	0	0.5	0	0.5	0.5	0	0.5	0	0.5	0	0.5	1	5	79200000	2	1410000	0.5	0	2.5	2	545000	2	5180000	2	9850000	2	0.8	P47758	17.1	3	23.99	Signal recognition particle receptor subunit beta
1	257000	0.5	0	2	12400000	1.16667	1	340000	0.5	0	2	14500000	1.16667	1	23	207000000	29	149000000	13	31800000	21.6667	22	124000000	12	63100000	18	168000000	17.3333	0.8	P27773	49.7	20	216.09	Protein disulfide-isomerase A3
0.5	0	0.5	0	1	4260000	0.666667	0.5	0	0.5	0	2	7490000	1	1.5	13	93700000	5	20400000	2	2280000	6.66667	7	23600000	7	41300000	2	29300000	5.33333	0.8	P26443	20.9	9	96.73	Glutamate dehydrogenase 1, mitochondrial
0.5	0	0.5	0	0.5	0	0.5	0.5	0	0.5	0	0.5	0	0.5	1	5	43500000	7	27000000	0.5	0	4.16667	4	13200000	3	21100000	3	47600000	3.33333	0.8	Q61792	28.5	4	46.61	LIM and SH3 domain protein 1
1	2500000	1	2420000	2	2800000	1.33333	0.5	0	0.5	0	1	1270000	0.666667	0.5	7	114000000	0.5	0	5	46200000	4.16667	1	1150000	4	56100000	5	66600000	3.33333	0.8	P61255	22	4	37.57	60S ribosomal protein L26
0.5	0	0.5	0	1	3920000	0.666667	0.5	0	0.5	0	0.5	0	0.5	0.75	2	26500000	5	42000000	3	7410000	3.33333	3	13000000	1	7550000	4	53800000	2.66667	0.8	Q62189	19.1	3	30.22	U1 small nuclear ribonucleoprotein A
0.5	0	0.5	0	0.5	0	0.5	0.5	0	0.5	0	0.5	0	0.5	1	1	2110000	1	2290000	0.5	0	0.833333	0.5	0	1	3060000	0.5	0	0.666667	0.8	Q80VP0	4.3	2	26.46	Tectonin beta-propeller repeat-containing protein 1
0.5	0	0.5	0	0.5	0	0.5	0.5	0	0.5	0	0.5	0	0.5	1	4	99800000	4	32200000	2	2880000	3.33333	3	14600000	3	20100000	2	32200000	2.66667	0.8	Q8BWY3	8.6	3	24.4	Eukaryotic peptide chain release factor subunit 1
0.5	0	0.5	0	0.5	0	0.5	0.5	0	0.5	0	0.5	0	0.5	1	1	12100000	1	3160000	0.5	0	0.833333	1	3370000	0.5	0	0.5	0	0.666667	0.8	Q8R5M8	11.1	2	22.52	Cell adhesion molecule 1
0.5	0	0.5	0	0.5	0	0.5	0.5	0	0.5	0	0.5	0	0.5	1	1	6780000	0.5	0	1	870000	0.833333	1	5680000	0.5	0	0.5	0	0.666667	0.8	Q9DCA5	13.5	2	21.67	Ribosome biogenesis protein BRX1 homolog
0.5	0	0.5	0	0.5	0	0.5	0.5	0	0.5	0	0.5	0	0.5	1	1	12100000	1	8300000	0.5	0	0.833333	1	2730000	0.5	0	0.5	0	0.666667	0.8	Q9D1X0	16.3	2	21.59	Nucleolar protein 3
0.5	0	0.5	0	0.5	0	0.5	0.5	0	0.5	0	0.5	0	0.5	1	1	1580000	1	2390000	0.5	0	0.833333	0.5	0	1	5200000	0.5	0	0.666667	0.8	Q5XJE5	5.9	3	20.55	RNA polymerase-associated protein LEO1
0.5	0	0.5	0	0.5	0	0.5	0.5	0	0.5	0	0.5	0	0.5	1	1	1540000	1	762000	0.5	0	0.833333	0.5	0	1	2650000	0.5	0	0.666667	0.8	Q80TB8	6.2	2	17.41	Synaptic vesicle membrane protein VAT-1 homolog-like
0.5	0	0.5	0	0.5	0	0.5	0.5	0	0.5	0	0.5	0	0.5	1	1	3510000	1	6300000	0.5	0	0.833333	0.5	0	1	3200000	0.5	0	0.666667	0.8	Q91YR1	8	2	16.64	Twinfilin-1
0.5	0	0.5	0	0.5	0	0.5	0.5	0	0.5	0	0.5	0	0.5	1	1	12400000	1	9510000	0.5	0	0.833333	1	5090000	0.5	0	0.5	0	0.666667	0.8	Q9EP72	17	2	14.71	ER membrane protein complex subunit 7
0.5	0	2	12800000	3	11500000	1.83333	1	2170000	2	4890000	0.5	0	1.16667	0.636364	27	452000000	29	286000000	23	120000000	26.3333	22	135000000	18	146000000	23	364000000	21	0.797468	P51881	38.5	10	99.78	ADP/ATP translocase 2
0.5	0	1	418000	2	9090000	1.16667	1	441000	0.5	0	1	1210000	0.833333	0.714286	20	225000000	11	30500000	13	31800000	14.6667	11	36500000	10	44000000	14	130000000	11.6667	0.795455	Q9DBC7	39.6	10	118.66	cAMP-dependent protein kinase type I-alpha regulatory subunit
9	46500000	4	17000000	13	96900000	8.66667	6	33600000	2	9590000	17	59200000	8.33333	0.961538	30	358000000	23	109000000	19	57700000	24	19	86900000	19	153000000	19	314000000	19	0.791667	Q8VDJ3	34.3	27	292.94	Vigilin
6	33800000	5	9750000	8	63200000	6.33333	6	19900000	5	8760000	7	29100000	6	0.947368	68	888000000	46	384000000	28	65000000	47.3333	28	111000000	39	229000000	45	536000000	37.3333	0.788732	P57780	54.2	35	375.76	Alpha-actinin-4
0.5	0	0.5	0	0.5	0	0.5	0.5	0	0.5	0	0.5	0	0.5	1	5	107000000	5	49100000	4	5820000	4.66667	3	9230000	3	21700000	5	41100000	3.66667	0.785714	Q99JY0	32.4	8	77.01	Trifunctional enzyme subunit beta, mitochondrial
0.5	0	0.5	0	2	7280000	1	0.5	0	0.5	0	1	3720000	0.666667	0.666667	2	8670000	5	14200000	7	12800000	4.66667	3	8440000	2	12200000	6	31600000	3.66667	0.785714	P22599	19.6	5	56.7	Alpha-1-antitrypsin 1-2
12	74000000	11	37500000	13	98700000	12	7	36800000	6	18100000	11	50600000	8	0.666667	36	1050000000	33	595000000	28	177000000	32.3333	18	124000000	30	485000000	28	923000000	25.3333	0.783505	P62908	65.4	17	177.14	40S ribosomal protein S3
0.5	0	0.5	0	0.5	0	0.5	0.5	0	0.5	0	0.5	0	0.5	1	4	46400000	7	47300000	0.5	0	3.83333	5	19300000	2	13700000	2	28700000	3	0.782609	P40336	27.5	6	60.18	Vacuolar protein sorting-associated protein 26A
0.5	0	0.5	0	0.5	0	0.5	0.5	0	0.5	0	0.5	0	0.5	1	9	726000000	3	69600000	11	197000000	7.66667	2	7800000	4	73100000	12	384000000	6	0.782609	P62892	23.5	2	22.06	60S ribosomal protein L39
0.5	0	1	1330000	0.5	0	0.666667	0.5	0	0.5	0	1	1890000	0.666667	1	15	503000000	8	54300000	9	51700000	10.6667	9	72900000	9	159000000	7	186000000	8.33333	0.78125	Q6ZWN5	26.2	7	54.74	40S ribosomal protein S9
0.5	0	0.5	0	1	5220000	0.666667	0.5	0	0.5	0	1	3750000	0.666667	1	6	65600000	2	9250000	1	1380000	3	2	6160000	2	11000000	3	48200000	2.33333	0.777778	Q6NZC7	12.2	7	74.69	SEC23-interacting protein
2	1240000	2	710000	2	4000000	2	3	1680000	0.5	0	4	3590000	2.5	1.25	14	241000000	7	153000000	6	22500000	9	4	12300000	8	77200000	9	279000000	7	0.777778	P47963	34.5	8	64.69	60S ribosomal protein L13
0.5	0	0.5	0	2	3420000	1	0.5	0	0.5	0	2	11400000	1	1	13	365000000	9	116000000	5	19000000	9	6	30200000	5	59700000	10	282000000	7	0.777778	Q8BP67	28.6	5	44.14	60S ribosomal protein L24
0.5	0	0.5	0	0.5	0	0.5	0.5	0	0.5	0	0.5	0	0.5	1	1	1820000	3	6730000	0.5	0	1.5	2	1240000	0.5	0	1	2500000	1.16667	0.777778	Q8BI84	4.9	5	40.34	Melanoma inhibitory activity protein 3
0.5	0	0.5	0	5	24900000	2	0.5	0	0.5	0	5	17600000	2	1	2	61000000	4	31200000	3	13300000	3	4	16900000	2	3660000	1	1440000	2.33333	0.777778	P46978	7	3	40.01	Dolichyl-diphosphooligosaccharide--protein glycosyltransferase subunit STT3A
0.5	0	0.5	0	0.5	0	0.5	0.5	0	0.5	0	0.5	0	0.5	1	2	5410000	2	5180000	0.5	0	1.5	1	3410000	2	11900000	0.5	0	1.16667	0.777778	Q9WU78	6	4	34.57	Programmed cell death 6-interacting protein
0.5	0	0.5	0	0.5	0	0.5	0.5	0	0.5	0	0.5	0	0.5	1	3	32600000	1	1830000	0.5	0	1.5	0.5	0	2	5860000	1	7640000	1.16667	0.777778	Q9D5T0	12.4	2	30.06	ATPase family AAA domain-containing protein 1
0.5	0	0.5	0	0.5	0	0.5	0.5	0	0.5	0	0.5	0	0.5	1	1	11500000	3	13300000	0.5	0	1.5	1	8670000	2	13100000	0.5	0	1.16667	0.777778	P36536	22.7	2	27.76	GTP-binding protein SAR1a
0.5	0	0.5	0	0.5	0	0.5	0.5	0	0.5	0	0.5	0	0.5	1	4	40100000	2	11900000	3	7590000	3	3	4680000	2	39800000	2	75200000	2.33333	0.777778	P01786	21.3	2	18.53	Ig heavy chain V region MOPC 47A
6	11800000	1	1520000	6	12500000	4.33333	6	14300000	2	13300000	8	18200000	5.33333	1.23077	14	241000000	22	133000000	4	29800000	13.3333	11	53500000	10	96000000	10	157000000	10.3333	0.775	Q922Q4	35	8	88.68	Pyrroline-5-carboxylate reductase 2
0.5	0	0.5	0	0.5	0	0.5	0.5	0	0.5	0	0.5	0	0.5	1	7	30000000	8	12100000	0.5	0	5.16667	3	4810000	6	24200000	3	14800000	4	0.774194	Q9ERF3	29.5	5	53.08	WD repeat-containing protein 61
0.5	0	0.5	0	6	25700000	2.33333	0.5	0	0.5	0	4	13500000	1.66667	0.714286	8	144000000	10	56300000	4	12800000	7.33333	8	26500000	1	5700000	8	49200000	5.66667	0.772727	Q6ZQI3	27.4	5	59.27	Malectin
6	80900000	6	20700000	13	149000000	8.33333	2	20100000	4	12700000	15	110000000	7	0.84	69	6380000000	77	5940000000	59	1910000000	68.3333	44	1910000000	48	3480000000	66	8720000000	52.6667	0.770732	P27661	54.5	7	87.38	Histone H2AX
0.5	0	0.5	0	2	14200000	1	0.5	0	1	2270000	0.5	0	0.666667	0.666667	7	30000000	5	14600000	1	874000	4.33333	1	2240000	3	8420000	6	27500000	3.33333	0.769231	Q9JIK5	19.1	10	102.82	Nucleolar RNA helicase 2
5	19600000	3	9370000	3	15000000	3.66667	2	8560000	1	1470000	3	10700000	2	0.545455	20	274000000	17	126000000	15	58700000	17.3333	10	40300000	15	184000000	15	388000000	13.3333	0.769231	P62754	30.5	8	79.12	40S ribosomal protein S6
0.5	0	0.5	0	4	5550000	1.66667	0.5	0	0.5	0	3	12100000	1.33333	0.8	8	59400000	2	1510000	3	4370000	4.33333	1	537000	7	30800000	2	48900000	3.33333	0.769231	P53996	46.6	6	56.06	Cellular nucleic acid-binding protein
2	6800000	0.5	0	0.5	0	1	0.5	0	0.5	0	0.5	0	0.5	0.5	7	83700000	5	48200000	1	4190000	4.33333	2	24100000	6	78200000	2	31200000	3.33333	0.769231	Q9Z1Q5	36.9	6	49.46	Chloride intracellular channel protein 1
0.5	0	0.5	0	1	3390000	0.666667	0.5	0	0.5	0	1	2320000	0.666667	1	6	44200000	6	11100000	1	2040000	4.33333	5	18300000	3	6580000	2	29800000	3.33333	0.769231	P46935	8.2	5	48.61	E3 ubiquitin-protein ligase NEDD4
0.5	0	0.5	0	1	2420000	0.666667	0.5	0	0.5	0	1	1630000	0.666667	1	5	37900000	1	6550000	0.5	0	2.16667	1	3290000	1	995000	3	25900000	1.66667	0.769231	Q8R2Y8	27.6	3	39.81	Peptidyl-tRNA hydrolase 2, mitochondrial
0.5	0	0.5	0	0.5	0	0.5	0.5	0	0.5	0	0.5	0	0.5	1	3	4920000	3	6170000	0.5	0	2.16667	1	2430000	2	4950000	2	5450000	1.66667	0.769231	Q5SRX1	13.8	3	35.36	TOM1-like protein 2
0.5	0	0.5	0	2	9080000	1	0.5	0	0.5	0	1	3880000	0.666667	0.666667	3	58100000	3	15500000	0.5	0	2.16667	1	3430000	2	65400000	2	15800000	1.66667	0.769231	Q9D0B0	21.6	4	32.21	Serine/arginine-rich splicing factor 9
0.5	0	0.5	0	0.5	0	0.5	0.5	0	0.5	0	0.5	0	0.5	1	4	79300000	2	16500000	0.5	0	2.16667	2	4220000	1	25600000	2	36100000	1.66667	0.769231	Q9QUH0	23.3	2	28.41	Glutaredoxin-1
0.5	0	0.5	0	0.5	0	0.5	0.5	0	0.5	0	0.5	0	0.5	1	4	8840000	2	6190000	0.5	0	2.16667	4	6230000	0.5	0	0.5	0	1.66667	0.769231	Q6ZPJ3	4.4	3	24.08	Ubiquitin-conjugating enzyme E2 O
11	42300000	11	23500000	13	75900000	11.6667	25	80600000	5	12300000	19	39500000	16.3333	1.4	19	142000000	18	53000000	10	22000000	15.6667	14	34800000	12	46000000	10	83600000	12	0.765957	P38647	33.8	19	209.21	Stress-70 protein, mitochondrial
0.5	0	0.5	0	5	19500000	2	0.5	0	0.5	0	4	7050000	1.66667	0.833333	42	3900000000	44	1570000000	59	1020000000	48.3333	26	554000000	42	2010000000	43	4200000000	37	0.765517	P10922	29.3	8	67	Histone H1.0
0.5	0	0.5	0	0.5	0	0.5	0.5	0	0.5	0	0.5	0	0.5	1	6	27300000	9	30500000	2	1270000	5.66667	2	3290000	4	7120000	7	25600000	4.33333	0.764706	Q61595	15.2	12	100.43	Kinectin
1	9220000	0.5	0	2	22700000	1.16667	1	6540000	1	1990000	5	34100000	2.33333	2	8	155000000	9	87700000	4	10700000	7	5	43600000	5	71200000	6	142000000	5.33333	0.761905	P31230	52.9	9	94.58	Aminoacyl tRNA synthase complex-interacting multifunctional protein 1
0.5	0	0.5	0	0.5	0	0.5	0.5	0	0.5	0	0.5	0	0.5	1	11	108000000	10	71200000	8	43500000	9.66667	1	2710000	9	62000000	12	116000000	7.33333	0.758621	Q06890	29.6	10	107.27	Clusterin
0.5	0	0.5	0	1	11400000	0.666667	0.5	0	0.5	0	1	5880000	0.666667	1	15	424000000	8	113000000	22	216000000	15	7	106000000	9	139000000	18	679000000	11.3333	0.755556	Q6ZWV7	30	5	46.38	60S ribosomal protein L35
47	312000000	51	292000000	97	1120000000	65	49	360000000	31	176000000	67	525000000	49	0.753846	15	168000000	12	68800000	5	12300000	10.6667	6	16200000	8	50200000	10	111000000	8	0.75	Q8BFZ9	67	18	209.5	Erlin-2
4	18100000	0.5	0	6	26100000	3.5	8	36400000	0.5	0	6	20000000	4.83333	1.38095	15	104000000	17	89700000	12	20200000	14.6667	12	45200000	11	60500000	10	81200000	11	0.75	Q9Z2V5	23.7	14	185.58	Histone deacetylase 6
0.5	0	0.5	0	1	5270000	0.666667	0.5	0	0.5	0	2	3360000	1	1.5	17	180000000	16	151000000	7	27400000	13.3333	6	39000000	13	148000000	11	140000000	10	0.75	P26638	35.3	12	138.45	Serine--tRNA ligase, cytoplasmic
9	52300000	6	16600000	5	21200000	6.66667	9	48900000	3	12600000	11	50600000	7.66667	1.15	8	75200000	6	31200000	6	15800000	6.66667	6	31700000	7	45900000	2	24200000	5	0.75	P00493	64.2	10	94.99	Hypoxanthine-guanine phosphoribosyltransferase
0.5	0	1	1250000	2	8610000	1.16667	1	1710000	1	1640000	2	3610000	1.33333	1.14286	13	243000000	16	185000000	7	30600000	12	5	19900000	12	227000000	10	323000000	9	0.75	P53026	31.3	8	81.65	60S ribosomal protein L10a
3	12800000	1	6690000	3	5370000	2.33333	0.5	0	1	319000	0.5	0	0.666667	0.285714	0.5	0	1	7100000	0.5	0	0.666667	0.5	0	0.5	0	0.5	0	0.5	0.75	Q9DC16	29.3	7	56.22	Endoplasmic reticulum-Golgi intermediate compartment protein 1
0.5	0	0.5	0	0.5	0	0.5	0.5	0	1	1930000	1	1180000	0.833333	1.66667	0.5	0	3	11600000	0.5	0	1.33333	2	8520000	0.5	0	0.5	0	1	0.75	Q91WG4	12.1	5	42.99	Elongator complex protein 2
3	14200000	4	12000000	4	30800000	3.66667	2	9030000	1	2460000	2	11600000	1.66667	0.454545	0.5	0	1	5120000	0.5	0	0.666667	0.5	0	0.5	0	0.5	0	0.5	0.75	P53811	25.4	4	42.78	Phosphatidylinositol transfer protein beta isoform
0.5	0	0.5	0	0.5	0	0.5	0.5	0	0.5	0	0.5	0	0.5	1	15	306000000	7	50900000	10	44200000	10.6667	7	23600000	11	127000000	6	121000000	8	0.75	P62270	25.6	6	42.49	40S ribosomal protein S18
0.5	0	0.5	0	2	13000000	1	0.5	0	0.5	0	1	3810000	0.666667	0.666667	1	2170000	0.5	0	0.5	0	0.666667	0.5	0	0.5	0	0.5	0	0.5	0.75	Q6NVF0	7.4	3	39.79	Inositol polyphosphate 5-phosphatase OCRL-1
0.5	0	0.5	0	2	12400000	1	0.5	0	0.5	0	0.5	0	0.5	0.5	4	58900000	1	1110000	3	17100000	2.66667	2	10800000	1	17400000	3	81400000	2	0.75	Q9R1C7	3.5	3	38.17	Pre-mRNA-processing factor 40 homolog A
0.5	0	0.5	0	2	6250000	1	0.5	0	0.5	0	0.5	0	0.5	0.5	3	13600000	0.5	0	0.5	0	1.33333	2	4960000	0.5	0	0.5	0	1	0.75	P70404	22.1	4	32.29	Isocitrate dehydrogenase [NAD] subunit gamma 1, mitochondrial
0.5	0	0.5	0	2	12600000	1	1	8650000	0.5	0	1	2650000	0.833333	0.833333	0.5	0	0.5	0	1	1570000	0.666667	0.5	0	0.5	0	0.5	0	0.5	0.75	P62878	50	2	28.77	E3 ubiquitin-protein ligase RBX1
0.5	0	0.5	0	0.5	0	0.5	0.5	0	0.5	0	0.5	0	0.5	1	1	10900000	1	1120000	4	7240000	2	0.5	0	2	7750000	2	16800000	1.5	0.75	Q9NWG9	15.1	2	27.72	Melanoma-associated antigen H1
0.5	0	0.5	0	2	16800000	1	0.5	0	0.5	0	0.5	0	0.5	0.5	1	3270000	0.5	0	0.5	0	0.666667	0.5	0	0.5	0	0.5	0	0.5	0.75	B2RXC1	4.3	2	25.77	Trafficking protein particle complex subunit 11
0.5	0	0.5	0	2	8980000	1	0.5	0	0.5	0	1	4240000	0.666667	0.666667	1	1460000	0.5	0	0.5	0	0.666667	0.5	0	0.5	0	0.5	0	0.5	0.75	Q6PA06	9	2	25.46	Atlastin-2
0.5	0	0.5	0	0.5	0	0.5	0.5	0	0.5	0	0.5	0	0.5	1	4	48400000	2	16800000	2	3610000	2.66667	1	653000	2	13000000	3	41400000	2	0.75	P63001	13	3	25.4	Ras-related C3 botulinum toxin substrate 1
0.5	0	0.5	0	0.5	0	0.5	0.5	0	0.5	0	0.5	0	0.5	1	3	14600000	0.5	0	0.5	0	1.33333	0.5	0	0.5	0	2	2380000	1	0.75	Q9JLV1	7.9	3	24.81	BAG family molecular chaperone regulator 3
0.5	0	0.5	0	2	3020000	1	0.5	0	0.5	0	0.5	0	0.5	0.5	0.5	0	1	4700000	0.5	0	0.666667	0.5	0	0.5	0	0.5	0	0.5	0.75	Q9CRY7	14	3	23.67	Glycerophosphodiester phosphodiesterase domain-containing protein 1
1	4560000	0.5	0	0.5	0	0.666667	1	2070000	0.5	0	0.5	0	0.666667	1	1	2220000	0.5	0	0.5	0	0.666667	0.5	0	0.5	0	0.5	0	0.5	0.75	Q8BIJ7	4.4	2	21.33	RUN and FYVE domain-containing protein 1
1	1890000	0.5	0	2	5250000	1.16667	2	4380000	0.5	0	1	1580000	1.16667	1	1	5060000	0.5	0	0.5	0	0.666667	0.5	0	0.5	0	0.5	0	0.5	0.75	Q9QZ88	20.3	3	21.09	Vacuolar protein sorting-associated protein 29
0.5	0	0.5	0	0.5	0	0.5	0.5	0	0.5	0	0.5	0	0.5	1	3	45800000	4	30400000	1	2050000	2.66667	2	10600000	2	22400000	2	22400000	2	0.75	Q9QXA5	10.9	2	21.04	U6 snRNA-associated Sm-like protein LSm4
0.5	0	0.5	0	1	2070000	0.666667	1	2090000	0.5	0	0.5	0	0.666667	1	0.5	0	1	6100000	0.5	0	0.666667	0.5	0	0.5	0	0.5	0	0.5	0.75	Q62433	14.2	2	19.87	Protein NDRG1
0.5	0	0.5	0	0.5	0	0.5	0.5	0	0.5	0	0.5	0	0.5	1	0.5	0	3	9420000	0.5	0	1.33333	2	6400000	0.5	0	0.5	0	1	0.75	Q8BQZ4	3.7	2	19.7	Ral GTPase-activating protein subunit beta
0.5	0	0.5	0	2	6390000	1	0.5	0	0.5	0	0.5	0	0.5	0.5	1	8840000	0.5	0	0.5	0	0.666667	0.5	0	0.5	0	0.5	0	0.5	0.75	Q6PGF7	7.9	3	18.92	Exocyst complex component 8
2	8610000	2	4890000	1	3530000	1.66667	2	7710000	2	5170000	2	5350000	2	1.2	1	5130000	0.5	0	0.5	0	0.666667	0.5	0	0.5	0	0.5	0	0.5	0.75	P03911	5.6	2	18.57	NADH-ubiquinone oxidoreductase chain 4
3	3820000	0.5	0	0.5	0	1.33333	2	4160000	0.5	0	0.5	0	1	0.75	0.5	0	1	2210000	0.5	0	0.666667	0.5	0	0.5	0	0.5	0	0.5	0.75	Q80X73	8.5	3	18.45	Protein pelota homolog
0.5	0	0.5	0	1	4960000	0.666667	0.5	0	0.5	0	0.5	0	0.5	0.75	1	2580000	0.5	0	0.5	0	0.666667	0.5	0	0.5	0	0.5	0	0.5	0.75	B2RR83	2.4	2	17.3	Probable ATP-dependent RNA helicase YTHDC2
0.5	0	0.5	0	0.5	0	0.5	0.5	0	0.5	0	0.5	0	0.5	1	1	12900000	0.5	0	0.5	0	0.666667	0.5	0	0.5	0	0.5	0	0.5	0.75	Q925I1	3.5	1	16.25	ATPase family AAA domain-containing protein 3
0.5	0	0.5	0	0.5	0	0.5	0.5	0	0.5	0	0.5	0	0.5	1	2	57200000	2	29500000	2	4790000	2	2	12200000	2	22500000	0.5	0	1.5	0.75	P49962	22	2	16.24	Signal recognition particle 9 kDa protein
0.5	0	0.5	0	0.5	0	0.5	0.5	0	0.5	0	0.5	0	0.5	1	1	4060000	0.5	0	0.5	0	0.666667	0.5	0	0.5	0	0.5	0	0.5	0.75	Q8C996	10	1	15.97	Transmembrane protein 163
0.5	0	0.5	0	0.5	0	0.5	0.5	0	0.5	0	1	5500000	0.666667	1.33333	0.5	0	1	3960000	0.5	0	0.666667	0.5	0	0.5	0	0.5	0	0.5	0.75	Q8BPQ7	3.5	2	15.96	Small G protein signaling modulator 1
0.5	0	0.5	0	0.5	0	0.5	0.5	0	0.5	0	0.5	0	0.5	1	1	5420000	0.5	0	0.5	0	0.666667	0.5	0	0.5	0	0.5	0	0.5	0.75	Q5SW19	1.7	1	15.95	Clustered mitochondria protein homolog
0.5	0	0.5	0	0.5	0	0.5	0.5	0	0.5	0	0.5	0	0.5	1	1	4920000	0.5	0	0.5	0	0.666667	0.5	0	0.5	0	0.5	0	0.5	0.75	Q8BXR1	2.5	1	15.35	Probable cationic amino acid transporter
0.5	0	0.5	0	0.5	0	0.5	0.5	0	0.5	0	0.5	0	0.5	1	1	1120000	0.5	0	0.5	0	0.666667	0.5	0	0.5	0	0.5	0	0.5	0.75	Q8BWP8	5	1	15.13	N-acetyllactosaminide beta-1,3-N-acetylglucosaminyltransferase
0.5	0	0.5	0	1	643000	0.666667	0.5	0	0.5	0	1	1280000	0.666667	1	1	3110000	0.5	0	0.5	0	0.666667	0.5	0	0.5	0	0.5	0	0.5	0.75	Q99KD5	2.8	2	14.97	Protein unc-45 homolog A
0.5	0	0.5	0	0.5	0	0.5	1	1160000	0.5	0	0.5	0	0.666667	1.33333	1	1080000	0.5	0	0.5	0	0.666667	0.5	0	0.5	0	0.5	0	0.5	0.75	B2RXS4	1.8	2	14.94	Plexin-B2
0.5	0	0.5	0	0.5	0	0.5	0.5	0	0.5	0	0.5	0	0.5	1	2	5080000	2	1210000	2	1670000	2	0.5	0	2	1450000	2	2050000	1.5	0.75	Q4VAA2	10.6	1	14.91	Protein CDV3
0.5	0	0.5	0	2	3750000	1	0.5	0	0.5	0	2	3520000	1	1	0.5	0	0.5	0	1	500000	0.666667	0.5	0	0.5	0	0.5	0	0.5	0.75	Q8R570	7.2	2	14.84	Synaptosomal-associated protein 47
0.5	0	0.5	0	0.5	0	0.5	0.5	0	0.5	0	0.5	0	0.5	1	0.5	0	1	1280000	0.5	0	0.666667	0.5	0	0.5	0	0.5	0	0.5	0.75	Q91X21	4.5	1	14.75	Uncharacterized protein KIAA2013
0.5	0	0.5	0	1	612000	0.666667	0.5	0	0.5	0	0.5	0	0.5	0.75	1	1620000	0.5	0	0.5	0	0.666667	0.5	0	0.5	0	0.5	0	0.5	0.75	P56695	4.7	2	14.6	Wolframin
0.5	0	1	2570000	0.5	0	0.666667	0.5	0	0.5	0	0.5	0	0.5	0.75	1	2420000	0.5	0	0.5	0	0.666667	0.5	0	0.5	0	0.5	0	0.5	0.75	P59242	2.3	2	14.07	Cingulin
0.5	0	0.5	0	1	1650000	0.666667	0.5	0	0.5	0	0.5	0	0.5	0.75	0.5	0	1	2040000	0.5	0	0.666667	0.5	0	0.5	0	0.5	0	0.5	0.75	Q8CIN6	6.4	2	13.78	CUGBP Elav-like family member 3
0.5	0	0.5	0	0.5	0	0.5	0.5	0	0.5	0	0.5	0	0.5	1	0.5	0	1	1840000	0.5	0	0.666667	0.5	0	0.5	0	0.5	0	0.5	0.75	Q9R049	4.6	1	13.06	E3 ubiquitin-protein ligase AMFR
1	3660000	0.5	0	0.5	0	0.666667	0.5	0	0.5	0	0.5	0	0.5	0.75	20	829000000	18	389000000	17	156000000	18.3333	12	132000000	12	417000000	17	678000000	13.6667	0.745455	Q9DAM7	84.3	6	68.13	UPF0444 transmembrane protein C12orf23 homolog
0.5	0	0.5	0	2	18600000	1	0.5	0	0.5	0	2	11800000	1	1	27	381000000	20	112000000	11	28700000	19.3333	14	71600000	18	143000000	11	146000000	14.3333	0.741379	P09103	33.9	13	154.1	Protein disulfide-isomerase
4	12500000	9	42400000	27	161000000	13.3333	7	36100000	8	44800000	22	88900000	12.3333	0.925	11	103000000	8	49400000	8	12100000	9	11	39700000	7	33600000	2	9170000	6.66667	0.740741	Q8K2B3	43.6	17	194.84	Succinate dehydrogenase [ubiquinone] flavoprotein subunit, mitochondrial
5	10400000	0.5	0	6	13800000	3.83333	3	6500000	2	3350000	2	6540000	2.33333	0.608696	14	72300000	11	38900000	2	3820000	9	7	21000000	4	8840000	9	56800000	6.66667	0.740741	P14576	31.1	12	124.18	Signal recognition particle 54 kDa protein
0.5	0	0.5	0	3	5150000	1.33333	0.5	0	0.5	0	0.5	0	0.5	0.375	7	75500000	4	15600000	0.5	0	3.83333	3	9690000	0.5	0	5	36900000	2.83333	0.73913	Q9QYA2	32.9	6	69.74	Mitochondrial import receptor subunit TOM40 homolog
0.5	0	0.5	0	0.5	0	0.5	0.5	0	0.5	0	0.5	0	0.5	1	14	112000000	14	103000000	2	3840000	10	3	7080000	11	84300000	8	96900000	7.33333	0.733333	Q9WV55	18	5	62.5	Vesicle-associated membrane protein-associated protein A
3	9870000	0.5	0	3	9800000	2.16667	1	2640000	0.5	0	0.5	0	0.666667	0.307692	8	93600000	4	26400000	3	10300000	5	1	2710000	3	16200000	7	113000000	3.66667	0.733333	Q9R0Q6	22.1	5	55.59	Actin-related protein 2/3 complex subunit 1A
0.5	0	0.5	0	0.5	0	0.5	0.5	0	2	9820000	0.5	0	1	2	12	154000000	7	81500000	11	46200000	10	5	31600000	8	72400000	9	163000000	7.33333	0.733333	P01662	52.2	3	53.04	Ig kappa chain V-III region ABPC 22/PC 9245
0.5	0	0.5	0	1	2250000	0.666667	0.5	0	0.5	0	0.5	0	0.5	0.75	9	92700000	2	1790000	4	6740000	5	2	2730000	3	17900000	6	74100000	3.66667	0.733333	P97379	16.5	5	51.35	Ras GTPase-activating protein-binding protein 2
2	5530000	0.5	0	4	12500000	2.16667	3	18000000	1	1200000	2	5000000	2	0.923077	3	21700000	4	12400000	0.5	0	2.5	4	10900000	1	6310000	0.5	0	1.83333	0.733333	P28660	5.5	5	49.42	Nck-associated protein 1
0.5	0	0.5	0	0.5	0	0.5	0.5	0	0.5	0	0.5	0	0.5	1	7	41400000	4	19400000	4	4360000	5	5	22400000	3	13500000	3	16300000	3.66667	0.733333	Q9CY50	11.8	3	28.08	Translocon-associated protein subunit alpha
0.5	0	0.5	0	0.5	0	0.5	0.5	0	0.5	0	0.5	0	0.5	1	3	8610000	4	11500000	0.5	0	2.5	3	7390000	2	5330000	0.5	0	1.83333	0.733333	Q8K2C9	8.5	2	19.27	Very-long-chain (3R)-3-hydroxyacyl-[acyl-carrier protein] dehydratase 3
2	4490000	0.5	0	4	29700000	2.16667	1	2450000	0.5	0	6	27900000	2.5	1.15385	74	1270000000	44	271000000	46	178000000	54.6667	27	111000000	50	471000000	43	651000000	40	0.731707	Q61838	39.3	31	395.03	Alpha-2-macroglobulin
4	19100000	4	17500000	8	61300000	5.33333	4	19400000	1	564000	7	29400000	4	0.75	31	600000000	22	219000000	14	70600000	22.3333	14	103000000	17	193000000	18	337000000	16.3333	0.731343	P12970	38.7	12	134.13	60S ribosomal protein L7a
1	2370000	0.5	0	6	10100000	2.5	0.5	0	0.5	0	3	2660000	1.33333	0.533333	18	230000000	24	106000000	10	19700000	17.3333	13	32600000	10	58800000	15	185000000	12.6667	0.730769	Q8CAQ8	28.7	15	154.01	Mitochondrial inner membrane protein
2	12600000	2	7890000	2	25300000	2	3	21800000	1	2160000	1	6220000	1.66667	0.833333	38	698000000	39	413000000	22	93500000	33	23	133000000	20	206000000	29	724000000	24	0.727273	P29341	51.1	22	231.55	Polyadenylate-binding protein 1
0.5	0	0.5	0	1	2770000	0.666667	0.5	0	0.5	0	0.5	0	0.5	0.75	15	85100000	12	45200000	6	11400000	11	7	21500000	7	33200000	10	73500000	8	0.727273	Q6GQT9	16	12	109.24	Nodal modulator 1
0.5	0	0.5	0	0.5	0	0.5	0.5	0	0.5	0	0.5	0	0.5	1	6	56600000	4	6740000	1	2080000	3.66667	2	2460000	4	29000000	2	19000000	2.66667	0.727273	P11031	30.7	4	49	Activated RNA polymerase II transcriptional coactivator p15
0.5	0	0.5	0	2	16900000	1	0.5	0	0.5	0	0.5	0	0.5	0.5	1	4980000	4	7470000	0.5	0	1.83333	3	6930000	0.5	0	0.5	0	1.33333	0.727273	Q9EQK5	7.6	4	43.22	Major vault protein
0.5	0	0.5	0	0.5	0	0.5	0.5	0	0.5	0	0.5	0	0.5	1	4	32400000	6	16600000	1	1760000	3.66667	2	6040000	3	14200000	3	25500000	2.66667	0.727273	P28659	11.3	4	37.16	CUGBP Elav-like family member 1
0.5	0	0.5	0	0.5	0	0.5	0.5	0	0.5	0	0.5	0	0.5	1	3	28000000	6	10800000	2	2120000	3.66667	3	6470000	3	10500000	2	24000000	2.66667	0.727273	Q9CWZ7	17.6	4	35.25	Gamma-soluble NSF attachment protein
1	2450000	0.5	0	4	9950000	1.83333	2	7640000	0.5	0	1	4140000	1.16667	0.636364	8	120000000	8	93100000	6	36500000	7.33333	2	6590000	9	154000000	5	115000000	5.33333	0.727273	P62852	24	3	30.66	40S ribosomal protein S25
0.5	0	0.5	0	0.5	0	0.5	0.5	0	0.5	0	0.5	0	0.5	1	3	18000000	2	10400000	0.5	0	1.83333	1	3640000	2	4980000	1	9410000	1.33333	0.727273	P56873	35.6	3	30.56	Sjoegren syndrome/scleroderma autoantigen 1 homolog
0.5	0	0.5	0	0.5	0	0.5	0.5	0	0.5	0	0.5	0	0.5	1	3	14600000	2	11700000	0.5	0	1.83333	2	1020000	1	10600000	1	19400000	1.33333	0.727273	Q9CR68	16.7	2	18.96	Cytochrome b-c1 complex subunit Rieske, mitochondrial
1	2360000	0.5	0	0.5	0	0.666667	0.5	0	0.5	0	0.5	0	0.5	0.75	3	27000000	2	10800000	0.5	0	1.83333	1	5910000	2	11900000	1	8820000	1.33333	0.727273	Q9JIX0	16.8	1	13.02	Transcription and mRNA export factor ENY2
10	51800000	5	31900000	12	181000000	9	9	53000000	5	22500000	8	52100000	7.33333	0.814815	29	1110000000	25	252000000	40	411000000	31.3333	15	80300000	26	623000000	27	690000000	22.6667	0.723404	P63323	39.3	7	79.18	40S ribosomal protein S12
2	5400000	10	32700000	13	79700000	8.33333	1	2300000	3	4670000	5	28800000	3	0.36	5	80000000	2	16800000	2	4250000	3	0.5	0	4	36700000	2	47400000	2.16667	0.722222	P61327	57.5	6	70.45	Protein mago nashi homolog
1	12400000	0.5	0	1	5740000	0.833333	0.5	0	1	8110000	0.5	0	0.666667	0.8	6	106000000	6	31300000	6	31500000	6	4	24300000	4	55100000	5	114000000	4.33333	0.722222	P01638	31.3	3	45.37	Ig kappa chain V-V region L6 (Fragment)
0.5	0	0.5	0	0.5	0	0.5	0.5	0	0.5	0	0.5	0	0.5	1	2	38300000	3	35600000	4	21300000	3	3	27500000	0.5	0	3	47600000	2.16667	0.722222	P62627	51	3	33.64	Dynein light chain roadblock-type 1
2	13500000	2	9000000	1	6080000	1.66667	2	13800000	0.5	0	0.5	0	1	0.6	6	140000000	4	55600000	8	65400000	6	2	18700000	6	90300000	5	121000000	4.33333	0.722222	P62858	27.5	3	32.44	40S ribosomal protein S28
1	4780000	0.5	0	2	7170000	1.16667	0.5	0	0.5	0	3	3940000	1.33333	1.14286	14	82700000	7	23000000	4	4390000	8.33333	5	11600000	5	17400000	8	72700000	6	0.72	Q8BVE3	32	9	102.44	V-type proton ATPase subunit H
6	13900000	3	6560000	6	35200000	5	6	9520000	1	1500000	4	17700000	3.66667	0.733333	5	40100000	7	34500000	4	15900000	5.33333	4	11500000	7	55000000	0.5	0	3.83333	0.71875	Q9CQR2	40.9	4	35.37	40S ribosomal protein S21
11	104000000	6	80200000	3	54500000	6.66667	5	53400000	5	59800000	7	38100000	5.66667	0.85	41	1140000000	33	794000000	36	361000000	36.6667	18	257000000	28	464000000	33	1190000000	26.3333	0.718182	P01867	48.5	17	227.75	Ig gamma-2B chain C region
11	78800000	15	105000000	13	279000000	13	17	120000000	13	97800000	11	286000000	13.6667	1.05128	6	20700000	6	23800000	2	3230000	4.66667	5	21300000	4	38000000	1	4260000	3.33333	0.714286	P49722	51.7	10	119.97	Proteasome subunit alpha type-2
4	32300000	0.5	0	1	28000000	1.83333	2	7820000	0.5	0	3	32100000	1.83333	1	2	8090000	1	3240000	0.5	0	1.16667	1	2910000	1	1970000	0.5	0	0.833333	0.714286	Q9QUJ7	15.8	7	71.74	Long-chain-fatty-acid--CoA ligase 4
1	1400000	0.5	0	2	4650000	1.16667	0.5	0	0.5	0	4	14300000	1.66667	1.42857	3	66800000	4	30200000	7	29000000	4.66667	1	1240000	5	61800000	4	39800000	3.33333	0.714286	O35326	26.7	5	50.87	Serine/arginine-rich splicing factor 5
3	12200000	1	1600000	3	11600000	2.33333	2	4710000	1	800000	4	8740000	2.33333	1	7	110000000	3	19800000	4	10700000	4.66667	4	20300000	2	26800000	4	105000000	3.33333	0.714286	P61161	14.7	4	42.04	Actin-related protein 2
8	86200000	6	36900000	7	47200000	7	7	67900000	4	19500000	11	76700000	7.33333	1.04762	38	313000000	27	142000000	15	48600000	26.6667	17	62300000	18	80600000	22	170000000	19	0.7125	Q9QZE5	51.3	26	273.37	Coatomer subunit gamma-1
0.5	0	1	277000	4	20200000	1.83333	0.5	0	0.5	0	2	5580000	1	0.545455	25	393000000	17	175000000	17	59000000	19.6667	15	80300000	13	103000000	14	249000000	14	0.711864	Q3UTJ2	20.6	14	157.82	Sorbin and SH3 domain-containing protein 2
1	5030000	4	9880000	5	32400000	3.33333	0.5	0	2	2150000	3	17100000	1.83333	0.55	20	284000000	17	97800000	14	72700000	17	4	41500000	15	100000000	17	304000000	12	0.705882	P62264	68.8	10	122.97	40S ribosomal protein S14
0.5	0	1	2310000	0.5	0	0.666667	1	2170000	1	1100000	2	3650000	1.33333	2	23	263000000	16	100000000	12	41700000	17	13	71500000	8	36900000	15	149000000	12	0.705882	P53994	63.6	10	105.53	Ras-related protein Rab-2A
7	33300000	11	50300000	9	26300000	9	13	52200000	13	46400000	8	25000000	11.3333	1.25926	4	46700000	4	7880000	0.5	0	2.83333	1	2730000	2	14400000	3	18100000	2	0.705882	O70435	31.7	9	91.29	Proteasome subunit alpha type-3
3	14000000	1	5060000	10	71100000	4.66667	5	24300000	0.5	0	7	35200000	4.16667	0.892857	5	89900000	3	26700000	0.5	0	2.83333	2	6320000	2	24900000	2	52400000	2	0.705882	P24369	37	7	63.68	Peptidyl-prolyl cis-trans isomerase B
2	8720000	0.5	0	0.5	0	1	1	4020000	2	4280000	1	2880000	1.33333	1.33333	8	49900000	5	25600000	4	12000000	5.66667	3	11800000	5	39900000	4	39100000	4	0.705882	P26043	16.6	7	50.67	Radixin
0.5	0	0.5	0	0.5	0	0.5	0.5	0	0.5	0	0.5	0	0.5	1	19	461000000	9	34700000	6	8380000	11.3333	2	1720000	10	84900000	12	351000000	8	0.705882	O09167	28.1	4	44.78	60S ribosomal protein L21
0.5	0	0.5	0	0.5	0	0.5	0.5	0	0.5	0	0.5	0	0.5	1	5	32500000	3	6390000	0.5	0	2.83333	2	6420000	2	11200000	2	11300000	2	0.705882	P06745	12.1	5	34.15	Glucose-6-phosphate isomerase
3	17300000	2	7290000	3	33500000	2.66667	3	14400000	0.5	0	3	19400000	2.16667	0.8125	23	175000000	21	110000000	10	16300000	18	13	38900000	8	39000000	17	172000000	12.6667	0.703704	O54774	26.6	19	216	AP-3 complex subunit delta-1
5	23100000	3	2610000	9	36100000	5.66667	7	33600000	4	15000000	7	21800000	6	1.05882	28	314000000	26	206000000	10	38500000	21.3333	15	61900000	14	88600000	16	125000000	15	0.703125	Q05920	34.1	24	267.83	Pyruvate carboxylase, mitochondrial
31	263000000	28	139000000	42	356000000	33.6667	45	267000000	37	265000000	39	302000000	40.3333	1.19802	18	158000000	16	90400000	6	12300000	13.3333	8	25800000	10	54000000	10	89800000	9.33333	0.7	P54071	48.6	20	215.56	Isocitrate dehydrogenase [NADP], mitochondrial
5	30700000	2	5000000	9	35700000	5.33333	6	36700000	2	3240000	9	29100000	5.66667	1.0625	7	42000000	1	6450000	2	4880000	3.33333	3	9070000	2	16700000	2	1620000	2.33333	0.7	Q9CZW5	21.9	8	90.4	Mitochondrial import receptor subunit TOM70
3	28100000	0.5	0	2	6280000	1.83333	0.5	0	0.5	0	1	3250000	0.666667	0.363636	4	64400000	4	20600000	2	2760000	3.33333	3	15700000	2	12700000	2	74900000	2.33333	0.7	Q9R0P5	45.4	6	61.46	Destrin
1	1200000	0.5	0	1	1330000	0.833333	0.5	0	0.5	0	1	3570000	0.666667	0.8	8	38800000	8	41200000	4	13500000	6.66667	4	5390000	4	8070000	6	26500000	4.66667	0.7	P42669	27.1	4	53.14	Transcriptional activator protein Pur-alpha
0.5	0	0.5	0	0.5	0	0.5	0.5	0	0.5	0	0.5	0	0.5	1	1	5150000	3	7250000	1	450000	1.66667	2	3960000	1	1840000	0.5	0	1.16667	0.7	Q8BJU0	13	3	28.53	Small glutamine-rich tetratricopeptide repeat-containing protein alpha
0.5	0	0.5	0	0.5	0	0.5	0.5	0	0.5	0	0.5	0	0.5	1	1	21000000	2	25900000	2	1960000	1.66667	1	4840000	0.5	0	2	31100000	1.16667	0.7	P14094	8.2	2	17.85	Sodium/potassium-transporting ATPase subunit beta-1
0.5	0	0.5	0	0.5	0	0.5	0.5	0	0.5	0	0.5	0	0.5	1	4	23000000	0.5	0	0.5	0	1.66667	1	2090000	2	4540000	0.5	0	1.16667	0.7	Q9CZC8	7	2	16.08	Secernin-1
0.5	0	0.5	0	0.5	0	0.5	0.5	0	0.5	0	0.5	0	0.5	1	19	165000000	8	47000000	6	16000000	11	5	17300000	8	59500000	10	123000000	7.66667	0.69697	P06909	20.6	16	167.69	Complement factor H
26	138000000	8	32500000	32	293000000	22	24	151000000	7	46100000	31	249000000	20.6667	0.939394	14	140000000	22	96400000	10	30900000	15.3333	10	33500000	11	83700000	11	195000000	10.6667	0.695652	Q8BU30	27.8	24	239.48	Isoleucine--tRNA ligase, cytoplasmic
7	37500000	1	499000	4	18500000	4	5	12500000	1	6860000	3	4960000	3	0.75	10	95100000	8	56400000	8	13400000	8.66667	4	15800000	5	25100000	9	103000000	6	0.692308	Q68FL6	22	14	129.87	Methionine--tRNA ligase, cytoplasmic
2	10800000	0.5	0	2	11600000	1.5	1	12500000	0.5	0	0.5	0	0.666667	0.444444	2	22500000	4	40000000	0.5	0	2.16667	0.5	0	2	11600000	2	12500000	1.5	0.692308	Q9CZX0	16	7	69.31	Elongator complex protein 3
0.5	0	1	1190000	0.5	0	0.666667	0.5	0	1	1440000	0.5	0	0.666667	1	0.5	0	4	12900000	2	681000	2.16667	2	3940000	0.5	0	2	27300000	1.5	0.692308	P35601	4.6	4	36.11	Replication factor C subunit 1
0.5	0	0.5	0	0.5	0	0.5	0.5	0	0.5	0	0.5	0	0.5	1	4	244000000	0.5	0	2	12800000	2.16667	0.5	0	1	6910000	3	240000000	1.5	0.692308	Q9JM93	19.2	4	34.99	ADP-ribosylation factor-like protein 6-interacting protein 4
0.5	0	0.5	0	1	1020000	0.666667	0.5	0	0.5	0	0.5	0	0.5	0.75	3	17700000	3	6340000	0.5	0	2.16667	1	3260000	3	12400000	0.5	0	1.5	0.692308	P46664	10	3	34.9	Adenylosuccinate synthetase isozyme 2
0.5	0	0.5	0	0.5	0	0.5	0.5	0	0.5	0	0.5	0	0.5	1	6	90700000	4	14000000	3	11700000	4.33333	1	1600000	4	46800000	4	69100000	3	0.692308	Q8BGD9	5.8	3	33.15	Eukaryotic translation initiation factor 4B
0.5	0	0.5	0	0.5	0	0.5	0.5	0	0.5	0	0.5	0	0.5	1	5	13000000	5	14200000	3	2130000	4.33333	3	3990000	4	2730000	2	2610000	3	0.692308	O55128	22.8	2	23.79	Histone deacetylase complex subunit SAP18
1	11500000	2	17100000	2	56000000	1.66667	2	18800000	0.5	0	3	19800000	1.83333	1.1	23	221000000	21	127000000	17	39700000	20.3333	11	31000000	15	156000000	16	136000000	14	0.688525	P14733	53	24	245.95	Lamin-B1
0.5	0	0.5	0	0.5	0	0.5	0.5	0	0.5	0	0.5	0	0.5	1	8	93100000	6	57200000	2	7270000	5.33333	3	14500000	3	23100000	5	62400000	3.66667	0.6875	Q9DCN2	15.9	4	51.29	NADH-cytochrome b5 reductase 3
2	4180000	3	4650000	4	43400000	3	3	6840000	1	1520000	4	10900000	2.66667	0.888889	29	696000000	15	83000000	20	181000000	21.3333	6	37800000	18	173000000	20	386000000	14.6667	0.6875	P62855	44.3	4	38.76	40S ribosomal protein S26
0.5	0	0.5	0	4	28400000	1.66667	0.5	0	1	1790000	3	23300000	1.5	0.9	26	205000000	19	75300000	9	10900000	18	6	20900000	16	95400000	15	96500000	12.3333	0.685185	P17426	22.6	16	153.14	AP-2 complex subunit alpha-1
2	13100000	0.5	0	1	5440000	1.16667	1	5740000	0.5	0	1	5260000	0.833333	0.714286	25	346000000	21	132000000	11	38800000	19	12	82900000	15	91100000	12	133000000	13	0.684211	P28656	38.1	10	115.61	Nucleosome assembly protein 1-like 1
0.5	0	0.5	0	0.5	0	0.5	0.5	0	0.5	0	0.5	0	0.5	1	8	76100000	5	28200000	6	20400000	6.33333	1	1880000	5	30100000	7	84800000	4.33333	0.684211	P63163	17.9	5	50.86	Small nuclear ribonucleoprotein-associated protein N
0.5	0	0.5	0	0.5	0	0.5	0.5	0	0.5	0	0.5	0	0.5	1	14	360000000	15	135000000	12	63300000	13.6667	10	87000000	11	178000000	7	154000000	9.33333	0.682927	P62849	30	5	49.42	40S ribosomal protein S24
5	28600000	6	19400000	6	32500000	5.66667	5	21900000	3	17100000	3	25900000	3.66667	0.647059	12	294000000	4	23000000	6	40200000	7.33333	3	22600000	3	67100000	9	404000000	5	0.681818	P62281	41.7	7	64.86	40S ribosomal protein S11
0.5	0	0.5	0	4	7820000	1.66667	1	3350000	0.5	0	1	1150000	0.833333	0.5	9	48300000	7	14000000	6	6910000	7.33333	4	11400000	7	19100000	4	20400000	5	0.681818	Q9QXB9	23	6	56.59	Developmentally-regulated GTP-binding protein 2
1	6470000	0.5	0	8	34500000	3.16667	0.5	0	1	16500000	6	23900000	2.5	0.789474	71	1050000000	45	267000000	59	251000000	58.3333	23	80200000	41	331000000	55	745000000	39.6667	0.68	P01027	36.5	43	437.86	Complement C3
13	86500000	3	4990000	5	32400000	7	13	49300000	0.5	0	8	22800000	7.16667	1.02381	27	296000000	19	101000000	7	19900000	17.6667	7	22800000	15	83800000	14	169000000	12	0.679245	Q61768	30.6	21	219.27	Kinesin-1 heavy chain
8	96000000	6	55800000	2	11600000	5.33333	9	88500000	7	59100000	3	15700000	6.33333	1.1875	45	718000000	30	310000000	46	255000000	40.3333	18	119000000	29	318000000	35	678000000	27.3333	0.677686	P01654	90	5	71.78	Ig kappa chain V-III region PC 2880/PC 1229
2	11700000	0.5	0	3	6590000	1.83333	0.5	0	0.5	0	0.5	0	0.5	0.272727	30	1020000000	9	185000000	37	379000000	25.3333	8	37500000	22	348000000	21	779000000	17	0.671053	P62751	39.1	10	97.74	60S ribosomal protein L23a
3	17900000	2	7780000	3	25500000	2.66667	2	11100000	0.5	0	2	14600000	1.5	0.5625	7	53000000	4	18200000	4	8940000	5	5	20200000	4	21600000	1	6230000	3.33333	0.666667	P32921	22	6	65.2	Tryptophan--tRNA ligase, cytoplasmic
1	9840000	2	9650000	4	20800000	2.33333	1	2010000	0.5	0	7	45800000	2.83333	1.21429	46	381000000	45	256000000	26	71600000	39	19	83200000	29	188000000	30	400000000	26	0.666667	P08553	23.7	13	150	Neurofilament medium polypeptide
3	13500000	0.5	0	2	11000000	1.83333	3	7780000	0.5	0	2	14600000	1.83333	1	6	34100000	10	37500000	0.5	0	5.5	2	7890000	4	9930000	5	7430000	3.66667	0.666667	Q3UGY8	11.7	14	135.65	Brefeldin A-inhibited guanine nucleotide-exchange protein 3
1	4920000	0.5	0	2	7460000	1.16667	1	6260000	0.5	0	3	7000000	1.5	1.28571	20	172000000	5	33900000	11	21300000	12	6	37900000	7	50400000	11	133000000	8	0.666667	Q99MN1	25.8	12	128.34	Lysine--tRNA ligase
0.5	0	0.5	0	0.5	0	0.5	0.5	0	0.5	0	0.5	0	0.5	1	20	177000000	17	75500000	11	29500000	16	3	5500000	14	80400000	15	185000000	10.6667	0.666667	Q99JF8	25.1	10	118.14	PC4 and SFRS1-interacting protein
2	12000000	4	20600000	2	6780000	2.66667	0.5	0	5	20300000	4	26200000	3.16667	1.1875	2	5240000	0.5	0	0.5	0	1	1	1480000	0.5	0	0.5	0	0.666667	0.666667	P70195	22	3	47.91	Proteasome subunit beta type-7
0.5	0	0.5	0	0.5	0	0.5	1	994000	0.5	0	0.5	0	0.666667	1.33333	7	66600000	6	40500000	0.5	0	4.5	4	29500000	1	6080000	4	59100000	3	0.666667	O88448	11	4	41.57	Kinesin light chain 2
3	7350000	0.5	0	3	3710000	2.16667	1	1580000	0.5	0	3	3380000	1.5	0.692308	7	41700000	3	4130000	2	1840000	4	2	1610000	3	8860000	3	15300000	2.66667	0.666667	Q9CXF4	9.9	5	40.72	TBC1 domain family member 15
0.5	0	0.5	0	2	7930000	1	0.5	0	0.5	0	2	4380000	1	1	6	102000000	3	26600000	3	8750000	4	4	6260000	3	15400000	1	21000000	2.66667	0.666667	Q9QUI0	29.5	4	32.53	Transforming protein RhoA
0.5	0	0.5	0	0.5	0	0.5	0.5	0	0.5	0	0.5	0	0.5	1	2	5130000	2	7280000	0.5	0	1.5	2	8310000	0.5	0	0.5	0	1	0.666667	Q8BH24	6.8	3	31.92	Transmembrane 9 superfamily member 4
0.5	0	0.5	0	0.5	0	0.5	0.5	0	0.5	0	0.5	0	0.5	1	3	7760000	1	2630000	0.5	0	1.5	2	2550000	0.5	0	0.5	0	1	0.666667	O88967	9.2	4	29.46	ATP-dependent zinc metalloprotease YME1L1
0.5	0	0.5	0	0.5	0	0.5	0.5	0	0.5	0	0.5	0	0.5	1	5	69800000	2	21400000	2	2400000	3	2	8490000	2	13400000	2	27500000	2	0.666667	O35465	11.4	3	29.16	Peptidyl-prolyl cis-trans isomerase FKBP8
1	1840000	1	435000	0.5	0	0.833333	1	1680000	0.5	0	0.5	0	0.666667	0.8	2	1800000	2	5560000	0.5	0	1.5	0.5	0	0.5	0	2	1640000	1	0.666667	Q9QXL2	3.7	3	29.08	Kinesin-like protein KIF21A
0.5	0	0.5	0	0.5	0	0.5	0.5	0	0.5	0	0.5	0	0.5	1	2	7960000	2	4620000	0.5	0	1.5	0.5	0	0.5	0	2	12200000	1	0.666667	Q9WTI7	4.2	3	26.71	Unconventional myosin-Ic
0.5	0	0.5	0	0.5	0	0.5	0.5	0	0.5	0	0.5	0	0.5	1	0.5	0	2	9840000	0.5	0	1	1	3640000	0.5	0	0.5	0	0.666667	0.666667	P16332	4.5	2	24.19	Methylmalonyl-CoA mutase, mitochondrial
0.5	0	0.5	0	2	12900000	1	0.5	0	0.5	0	0.5	0	0.5	0.5	0.5	0	0.5	0	2	3130000	1	0.5	0	0.5	0	1	23200000	0.666667	0.666667	Q05CL8	6.8	3	23.19	La-related protein 7
0.5	0	1	10700000	1	5990000	0.833333	1	10000000	1	5440000	0.5	0	0.833333	1	2	5610000	0.5	0	0.5	0	1	1	2480000	0.5	0	0.5	0	0.666667	0.666667	P28798	8.9	2	23.14	Granulins
0.5	0	0.5	0	0.5	0	0.5	0.5	0	0.5	0	0.5	0	0.5	1	0.5	0	2	4570000	0.5	0	1	1	1830000	0.5	0	0.5	0	0.666667	0.666667	O88738	1	3	21.53	Baculoviral IAP repeat-containing protein 6
0.5	0	0.5	0	0.5	0	0.5	0.5	0	0.5	0	0.5	0	0.5	1	2	7620000	0.5	0	0.5	0	1	0.5	0	0.5	0	1	3340000	0.666667	0.666667	P15920	5	3	19.98	V-type proton ATPase 116 kDa subunit a isoform 2
0.5	0	0.5	0	0.5	0	0.5	1	1140000	0.5	0	1	1080000	0.833333	1.66667	2	4750000	2	7420000	0.5	0	1.5	2	1270000	0.5	0	0.5	0	1	0.666667	Q8CHW4	3.9	2	19.94	Translation initiation factor eIF-2B subunit epsilon
0.5	0	0.5	0	0.5	0	0.5	0.5	0	0.5	0	0.5	0	0.5	1	2	6510000	2	2590000	0.5	0	1.5	0.5	0	2	3070000	0.5	0	1	0.666667	Q5SS80	8.7	2	19.62	Dehydrogenase/reductase SDR family member 13
0.5	0	0.5	0	0.5	0	0.5	0.5	0	0.5	0	0.5	0	0.5	1	0.5	0	2	8450000	0.5	0	1	0.5	0	1	5220000	0.5	0	0.666667	0.666667	Q9D0S9	21.4	2	18.72	Histidine triad nucleotide-binding protein 2, mitochondrial
0.5	0	0.5	0	0.5	0	0.5	0.5	0	0.5	0	0.5	0	0.5	1	2	9740000	0.5	0	0.5	0	1	0.5	0	1	1570000	0.5	0	0.666667	0.666667	Q61805	6	2	17.95	Lipopolysaccharide-binding protein
0.5	0	0.5	0	0.5	0	0.5	0.5	0	0.5	0	0.5	0	0.5	1	1	19600000	3	18800000	0.5	0	1.5	0.5	0	0.5	0	2	19600000	1	0.666667	Q91WS0	25.9	2	17.7	CDGSH iron-sulfur domain-containing protein 1
0.5	0	0.5	0	0.5	0	0.5	0.5	0	0.5	0	0.5	0	0.5	1	2	4860000	2	2570000	0.5	0	1.5	0.5	0	0.5	0	2	10600000	1	0.666667	Q8BFY6	8.7	2	17.35	Peflin
0.5	0	0.5	0	0.5	0	0.5	0.5	0	0.5	0	0.5	0	0.5	1	0.5	0	2	3520000	0.5	0	1	0.5	0	0.5	0	1	9550000	0.666667	0.666667	Q9DBL7	6.2	2	17.15	Bifunctional coenzyme A synthase
0.5	0	0.5	0	0.5	0	0.5	0.5	0	0.5	0	0.5	0	0.5	1	2	2410000	0.5	0	0.5	0	1	1	7470000	0.5	0	0.5	0	0.666667	0.666667	P58404	9	2	17.14	Striatin-4
0.5	0	0.5	0	0.5	0	0.5	0.5	0	0.5	0	0.5	0	0.5	1	2	6510000	0.5	0	0.5	0	1	0.5	0	0.5	0	1	2060000	0.666667	0.666667	Q9DBM1	4	2	17.12	G patch domain-containing protein 1
0.5	0	0.5	0	0.5	0	0.5	0.5	0	0.5	0	0.5	0	0.5	1	2	5950000	0.5	0	0.5	0	1	0.5	0	0.5	0	1	5500000	0.666667	0.666667	Q8BXC6	8.5	2	16.64	COMM domain-containing protein 2
0.5	0	0.5	0	0.5	0	0.5	0.5	0	0.5	0	0.5	0	0.5	1	2	8130000	0.5	0	0.5	0	1	0.5	0	0.5	0	1	1610000	0.666667	0.666667	O88597	3.7	1	16.12	Beclin-1
0.5	0	0.5	0	0.5	0	0.5	0.5	0	0.5	0	0.5	0	0.5	1	2	17300000	0.5	0	0.5	0	1	0.5	0	1	6510000	0.5	0	0.666667	0.666667	Q8K2Z2	4	2	16.02	Pre-mRNA-processing factor 39
0.5	0	0.5	0	0.5	0	0.5	0.5	0	0.5	0	0.5	0	0.5	1	2	3440000	0.5	0	0.5	0	1	1	1750000	0.5	0	0.5	0	0.666667	0.666667	Q9JK48	12.3	2	15.46	Endophilin-B1
0.5	0	0.5	0	0.5	0	0.5	0.5	0	0.5	0	0.5	0	0.5	1	0.5	0	2	6970000	0.5	0	1	0.5	0	1	1690000	0.5	0	0.666667	0.666667	Q80W54	5.4	2	15.34	CAAX prenyl protease 1 homolog
0.5	0	0.5	0	0.5	0	0.5	0.5	0	0.5	0	0.5	0	0.5	1	2	5740000	0.5	0	0.5	0	1	0.5	0	1	1490000	0.5	0	0.666667	0.666667	P0C027	21.3	2	15.19	Diphosphoinositol polyphosphate phosphohydrolase 3-alpha
0.5	0	0.5	0	0.5	0	0.5	0.5	0	0.5	0	0.5	0	0.5	1	2	3850000	2	3420000	0.5	0	1.5	0.5	0	0.5	0	2	4250000	1	0.666667	Q3UVL4	3.1	2	15.18	Vacuolar protein sorting-associated protein 51 homolog
0.5	0	0.5	0	0.5	0	0.5	0.5	0	0.5	0	0.5	0	0.5	1	1	8970000	1	4800000	1	621000	1	0.5	0	0.5	0	1	4090000	0.666667	0.666667	Q6ZQ58	3.8	2	14.76	La-related protein 1
0.5	0	0.5	0	0.5	0	0.5	0.5	0	0.5	0	0.5	0	0.5	1	2	16200000	0.5	0	0.5	0	1	1	3120000	0.5	0	0.5	0	0.666667	0.666667	P58281	2.7	2	14.04	Dynamin-like 120 kDa protein, mitochondrial
0.5	0	0.5	0	0.5	0	0.5	0.5	0	0.5	0	0.5	0	0.5	1	1	25100000	1	20200000	1	11100000	1	0.5	0	1	24600000	0.5	0	0.666667	0.666667	P99028	20.2	1	14	Cytochrome b-c1 complex subunit 6, mitochondrial
0.5	0	0.5	0	0.5	0	0.5	0.5	0	0.5	0	0.5	0	0.5	1	12	87100000	10	65500000	7	6770000	9.66667	4	24600000	5	43000000	10	92800000	6.33333	0.655172	Q3TEA8	20.9	11	96.4	Heterochromatin protein 1-binding protein 3
0.5	0	0.5	0	0.5	0	0.5	0.5	0	0.5	0	1	471000	0.666667	1.33333	14	188000000	9	37200000	6	18800000	9.66667	6	8080000	6	40000000	7	79800000	6.33333	0.655172	P62960	25.1	4	55.5	Nuclease-sensitive element-binding protein 1
0.5	0	0.5	0	0.5	0	0.5	0.5	0	0.5	0	0.5	0	0.5	1	22	152000000	18	117000000	9	22600000	16.3333	8	39000000	8	65800000	16	137000000	10.6667	0.653061	P35564	17.2	8	105.67	Calnexin
2	3540000	2	3880000	2	6150000	2	2	4370000	1	1350000	0.5	0	1.16667	0.583333	12	128000000	8	36400000	3	15100000	7.66667	4	15300000	3	14300000	8	56200000	5	0.652174	Q61584	23.3	10	104.14	Fragile X mental retardation syndrome-related protein 1
1	1810000	0.5	0	2	5870000	1.16667	0.5	0	0.5	0	2	4980000	1	0.857143	10	65600000	9	39900000	1	517000	6.66667	4	20900000	4	16000000	5	30700000	4.33333	0.65	P48036	20	5	48.74	Annexin A5
0.5	0	1	1740000	0.5	0	0.666667	0.5	0	0.5	0	0.5	0	0.5	0.75	11	134000000	9	62800000	11	66900000	10.3333	6	45800000	7	58200000	7	271000000	6.66667	0.645161	P01645	52.7	4	50.33	Ig kappa chain V-V region HP 93G7
0.5	0	0.5	0	1	378000	0.666667	0.5	0	0.5	0	0.5	0	0.5	0.75	5	75500000	7	26000000	2	3940000	4.66667	4	28200000	2	4110000	3	22400000	3	0.642857	Q8BGH2	20.4	8	69	Sorting and assembly machinery component 50 homolog
0.5	0	0.5	0	1	11000000	0.666667	0.5	0	0.5	0	1	5880000	0.666667	1	1	3540000	9	52300000	4	14600000	4.66667	2	18900000	4	42600000	3	49400000	3	0.642857	Q9DCX2	37.2	4	44.06	ATP synthase subunit d, mitochondrial
0.5	0	0.5	0	0.5	0	0.5	0.5	0	0.5	0	0.5	0	0.5	1	4	60400000	1	8680000	2	3770000	2.33333	0.5	0	2	20600000	2	25300000	1.5	0.642857	Q9DCF9	9.7	2	23.5	Translocon-associated protein subunit gamma
0.5	0	0.5	0	0.5	0	0.5	0.5	0	0.5	0	4	6370000	1.66667	3.33333	15	70800000	11	44600000	0.5	0	8.83333	8	15300000	5	16400000	4	20700000	5.66667	0.641509	Q8K1M6	27.6	13	141.09	Dynamin-1-like protein
1	587000	1	295000	2	25600000	1.33333	1	683000	0.5	0	0.5	0	0.666667	0.5	6	52100000	4	13900000	1	588000	3.66667	3	8530000	2	1680000	2	2690000	2.33333	0.636364	Q99KN9	15.6	6	55.85	Clathrin interactor 1
0.5	0	0.5	0	1	3930000	0.666667	0.5	0	0.5	0	0.5	0	0.5	0.75	2	7840000	3	4850000	0.5	0	1.83333	0.5	0	1	1430000	2	4510000	1.16667	0.636364	Q8BX70	1.8	4	36.81	Vacuolar protein sorting-associated protein 13C
0.5	0	0.5	0	0.5	0	0.5	0.5	0	0.5	0	0.5	0	0.5	1	5	84100000	4	19000000	2	3120000	3.66667	1	2700000	4	45400000	2	31500000	2.33333	0.636364	P01675	28.9	2	25.04	Ig kappa chain V-VI region XRPC 44
0.5	0	0.5	0	1	4530000	0.666667	2	5630000	0.5	0	0.5	0	1	1.5	3	10300000	2	4540000	0.5	0	1.83333	1	1950000	0.5	0	2	10100000	1.16667	0.636364	Q9DBG7	5.5	2	20.89	Signal recognition particle receptor subunit alpha
0.5	0	0.5	0	0.5	0	0.5	0.5	0	0.5	0	0.5	0	0.5	1	2	25100000	3	17100000	0.5	0	1.83333	0.5	0	1	14600000	2	35400000	1.16667	0.636364	Q9JKN6	7.4	2	17.7	RNA-binding protein Nova-1
0.5	0	0.5	0	0.5	0	0.5	0.5	0	0.5	0	2	861000	1	2	14	424000000	13	98900000	6	30900000	11	10	63400000	4	92900000	7	245000000	7	0.636364	O35129	35.1	8	77.31	Prohibitin-2
0.5	0	0.5	0	0.5	0	0.5	0.5	0	0.5	0	0.5	0	0.5	1	13	86900000	13	56700000	4	14900000	10	10	36000000	2	22600000	7	93300000	6.33333	0.633333	Q9D051	34.8	8	83.1	Pyruvate dehydrogenase E1 component subunit beta, mitochondrial
0.5	0	0.5	0	2	2770000	1	0.5	0	0.5	0	0.5	0	0.5	0.5	8	91700000	4	10100000	7	16900000	6.33333	4	22400000	6	52600000	2	15400000	4	0.631579	P10649	36.2	9	68.44	Glutathione S-transferase Mu 1
0.5	0	0.5	0	0.5	0	0.5	0.5	0	0.5	0	0.5	0	0.5	1	3	28400000	6	40400000	0.5	0	3.16667	5	18800000	0.5	0	0.5	0	2	0.631579	Q9D394	9.5	4	33.26	Protein RUFY3
5	22300000	4	8840000	10	58200000	6.33333	5	18600000	3	6220000	13	40400000	7	1.10526	60	612000000	65	458000000	22	87600000	49	35	156000000	32	331000000	25	635000000	30.6667	0.62585	P50516	59.3	27	342.5	V-type proton ATPase catalytic subunit A
0.5	0	0.5	0	0.5	0	0.5	0.5	0	0.5	0	0.5	0	0.5	1	0.5	0	7	30400000	0.5	0	2.66667	3	7550000	1	2680000	1	3610000	1.66667	0.625	Q7TQH0	6.7	5	57.3	Ataxin-2-like protein
0.5	0	0.5	0	0.5	0	0.5	0.5	0	0.5	0	0.5	0	0.5	1	8	128000000	6	79600000	2	4760000	5.33333	3	65500000	3	54100000	4	100000000	3.33333	0.625	O54962	42.6	3	43.96	Barrier-to-autointegration factor
0.5	0	0.5	0	0.5	0	0.5	0.5	0	0.5	0	0.5	0	0.5	1	3	33400000	3	7630000	2	4850000	2.66667	2	1430000	1	798000	2	30200000	1.66667	0.625	P04186	8.5	3	32.7	Complement factor B
0.5	0	0.5	0	0.5	0	0.5	0.5	0	0.5	0	0.5	0	0.5	1	1	3500000	2	7240000	1	802000	1.33333	1	3560000	0.5	0	1	6420000	0.833333	0.625	Q9WVK4	14.7	4	28.8	EH domain-containing protein 1
0.5	0	0.5	0	0.5	0	0.5	0.5	0	0.5	0	0.5	0	0.5	1	3	9350000	0.5	0	0.5	0	1.33333	0.5	0	1	1500000	1	3020000	0.833333	0.625	Q3TLH4	1.4	3	27.77	Protein PRRC2C
0.5	0	0.5	0	0.5	0	0.5	0.5	0	0.5	0	0.5	0	0.5	1	5	10500000	1	2530000	2	4220000	2.66667	2	2540000	1	1680000	2	5180000	1.66667	0.625	P59325	9.5	4	26.85	Eukaryotic translation initiation factor 5
0.5	0	0.5	0	0.5	0	0.5	0.5	0	0.5	0	0.5	0	0.5	1	3	19500000	3	14100000	2	3690000	2.66667	1	1550000	2	12100000	2	6940000	1.66667	0.625	P62897	18	2	15.75	Cytochrome c, somatic
2	7410000	1	2580000	2	9300000	1.66667	2	7410000	0.5	0	3	16900000	1.83333	1.1	24	198000000	22	101000000	4	8690000	16.6667	14	39000000	8	34300000	9	77500000	10.3333	0.62	Q9JKR6	21.3	12	134.4	Hypoxia up-regulated protein 1
1	259000	0.5	0	1	3170000	0.833333	0.5	0	0.5	0	0.5	0	0.5	0.6	5	9970000	5	6120000	0.5	0	3.5	5	8930000	1	942000	0.5	0	2.16667	0.619048	Q62418	23.6	6	53.78	Drebrin-like protein
1	339000	1	410000	2	1350000	1.33333	1	2190000	0.5	0	1	2560000	0.833333	0.625	4	18200000	6	31900000	0.5	0	3.5	4	14300000	0.5	0	2	18500000	2.16667	0.619048	Q9Z2I9	15.3	4	43.64	Succinyl-CoA ligase [ADP-forming] subunit beta, mitochondrial
0.5	0	0.5	0	2	14300000	1	0.5	0	0.5	0	0.5	0	0.5	0.5	6	40300000	3	14700000	4	5080000	4.33333	3	13400000	3	16000000	2	20200000	2.66667	0.615385	Q8R0X7	10.2	3	46.92	Sphingosine-1-phosphate lyase 1
2	4560000	0.5	0	0.5	0	1	0.5	0	0.5	0	0.5	0	0.5	0.5	3	14300000	3	6470000	0.5	0	2.16667	2	1750000	1	2900000	1	5930000	1.33333	0.615385	Q6IRU2	22.1	5	38.18	Tropomyosin alpha-4 chain
0.5	0	0.5	0	0.5	0	0.5	0.5	0	0.5	0	0.5	0	0.5	1	2	21900000	4	8950000	0.5	0	2.16667	2	4430000	1	7400000	1	19000000	1.33333	0.615385	Q9R0Y5	21.1	3	22.71	Adenylate kinase isoenzyme 1
1	1750000	4	7790000	1	2020000	2	1	1380000	0.5	0	3	6400000	1.5	0.75	4	57000000	5	15300000	4	7640000	4.33333	3	5380000	4	23600000	1	9730000	2.66667	0.615385	Q62093	11.3	2	20.09	Serine/arginine-rich splicing factor 2
0.5	0	0.5	0	6	49600000	2.33333	0.5	0	0.5	0	2	12800000	1	0.428571	42	1860000000	34	690000000	38	364000000	38	17	115000000	24	832000000	29	1300000000	23.3333	0.614035	P03987	56.2	13	172.3	Ig gamma-3 chain C region
3	21800000	3	11500000	4	18200000	3.33333	1	3010000	1	415000	2	6090000	1.33333	0.4	30	537000000	27	187000000	15	41500000	24	16	69600000	13	90500000	15	119000000	14.6667	0.611111	O88428	47.8	21	221.83	Bifunctional 3'-phosphoadenosine 5'-phosphosulfate synthase 2
0.5	0	0.5	0	2	19400000	1	0.5	0	0.5	0	1	1730000	0.666667	0.666667	6	39700000	7	31600000	5	12500000	6	5	20700000	3	14400000	3	22800000	3.66667	0.611111	Q9DC69	27.3	6	60.64	NADH dehydrogenase [ubiquinone] 1 alpha subcomplex subunit 9, mitochondrial
0.5	0	1	1590000	1	1970000	0.833333	0.5	0	1	2210000	0.5	0	0.666667	0.8	4	52500000	3	38700000	2	4000000	3	3	14700000	0.5	0	2	24100000	1.83333	0.611111	Q9D6J6	21.7	4	49.37	NADH dehydrogenase [ubiquinone] flavoprotein 2, mitochondrial
0.5	0	0.5	0	0.5	0	0.5	0.5	0	0.5	0	0.5	0	0.5	1	3	24500000	3	22200000	3	2900000	3	0.5	0	3	23500000	2	13600000	1.83333	0.611111	Q9DCR2	19.1	3	26.65	AP-3 complex subunit sigma-1
13	84700000	13	51100000	27	188000000	17.6667	10	43100000	7	20400000	23	93100000	13.3333	0.754717	68	696000000	57	306000000	24	57600000	49.6667	34	110000000	35	203000000	22	179000000	30.3333	0.610738	O55143	43	34	402.15	Sarcoplasmic/endoplasmic reticulum calcium ATPase 2
10	32400000	13	38300000	28	166000000	17	8	26800000	5	24200000	20	61600000	11	0.647059	202	24500000000	172	7110000000	203	9950000000	192.333	92	663000000	127	7050000000	130	11000000000	116.333	0.604853	P43274	31.9	12	145.46	Histone H1.4
0.5	0	1	1270000	1	3020000	0.833333	1	5730000	0.5	0	0.5	0	0.666667	0.8	37	308000000	32	139000000	9	13500000	26	15	27500000	14	83900000	18	169000000	15.6667	0.602564	Q62261	25	37	359.27	Spectrin beta chain, non-erythrocytic 1
0.5	0	0.5	0	1	2520000	0.666667	0.5	0	0.5	0	0.5	0	0.5	0.75	5	12700000	7	21200000	0.5	0	4.16667	5	10400000	2	3780000	0.5	0	2.5	0.6	Q6P5E4	11.8	9	88.16	UDP-glucose:glycoprotein glucosyltransferase 1
1	5840000	0.5	0	0.5	0	0.666667	0.5	0	0.5	0	1	875000	0.666667	1	2	12000000	7	15200000	1	751000	3.33333	2	2040000	2	3470000	2	6110000	2	0.6	Q62077	7.5	6	66.5	1-phosphatidylinositol 4,5-bisphosphate phosphodiesterase gamma-1
3	20500000	0.5	0	0.5	0	1.33333	1	8250000	0.5	0	1	2640000	0.833333	0.625	5	90300000	4	43700000	1	6350000	3.33333	2	8540000	3	18300000	1	21400000	2	0.6	P21107	16.4	4	37.96	Tropomyosin alpha-3 chain
2	10700000	0.5	0	5	15700000	2.5	2	5170000	0.5	0	1	3680000	1.16667	0.466667	1	4750000	1	1700000	0.5	0	0.833333	0.5	0	0.5	0	0.5	0	0.5	0.6	P30999	5.4	3	35.11	Catenin delta-1
0.5	0	0.5	0	1	5630000	0.666667	1	2740000	0.5	0	1	2810000	0.833333	1.25	1	9850000	1	1460000	0.5	0	0.833333	0.5	0	0.5	0	0.5	0	0.5	0.6	Q6Y7W8	3.7	3	26.56	PERQ amino acid-rich with GYF domain-containing protein 2
0.5	0	0.5	0	1	2280000	0.666667	0.5	0	0.5	0	0.5	0	0.5	0.75	1	1020000	1	10500000	0.5	0	0.833333	0.5	0	0.5	0	0.5	0	0.5	0.6	Q8R1A4	1.5	2	19.28	Dedicator of cytokinesis protein 7
0.5	0	0.5	0	0.5	0	0.5	0.5	0	0.5	0	0.5	0	0.5	1	0.5	0	1	8430000	1	3700000	0.833333	0.5	0	0.5	0	0.5	0	0.5	0.6	Q9JJH1	20.2	2	18.74	Ribonuclease 4
0.5	0	0.5	0	1	3420000	0.666667	0.5	0	0.5	0	0.5	0	0.5	0.75	1	2710000	0.5	0	1	1640000	0.833333	0.5	0	0.5	0	0.5	0	0.5	0.6	Q64430	3	3	18.56	Copper-transporting ATPase 1
0.5	0	0.5	0	0.5	0	0.5	0.5	0	0.5	0	0.5	0	0.5	1	1	3830000	1	4050000	0.5	0	0.833333	0.5	0	0.5	0	0.5	0	0.5	0.6	P07607	8.1	2	16.6	Thymidylate synthase
0.5	0	0.5	0	0.5	0	0.5	0.5	0	0.5	0	0.5	0	0.5	1	1	3620000	1	455000	0.5	0	0.833333	0.5	0	0.5	0	0.5	0	0.5	0.6	Q9D071	2.4	2	16.38	MMS19 nucleotide excision repair protein homolog
0.5	0	0.5	0	2	15700000	1	0.5	0	0.5	0	0.5	0	0.5	0.5	1	1370000	1	2450000	0.5	0	0.833333	0.5	0	0.5	0	0.5	0	0.5	0.6	Q02819	6.3	2	14.9	Nucleobindin-1
0.5	0	0.5	0	0.5	0	0.5	0.5	0	0.5	0	0.5	0	0.5	1	1	1940000	1	987000	0.5	0	0.833333	0.5	0	0.5	0	0.5	0	0.5	0.6	Q8BHG1	2.4	2	14.71	Nardilysin
0.5	0	0.5	0	1	1630000	0.666667	0.5	0	0.5	0	0.5	0	0.5	0.75	1	1770000	1	1420000	0.5	0	0.833333	0.5	0	0.5	0	0.5	0	0.5	0.6	Q8C3F2	2.9	2	14.68	Constitutive coactivator of PPAR-gamma-like protein 2
0.5	0	0.5	0	0.5	0	0.5	0.5	0	0.5	0	0.5	0	0.5	1	1	2820000	1	759000	0.5	0	0.833333	0.5	0	0.5	0	0.5	0	0.5	0.6	Q6PD26	5	2	13.1	GPI transamidase component PIG-S
0.5	0	0.5	0	0.5	0	0.5	0.5	0	0.5	0	0.5	0	0.5	1	1	1410000	1	3530000	0.5	0	0.833333	0.5	0	0.5	0	0.5	0	0.5	0.6	Q99MR3	3.3	2	13.02	Solute carrier family 12 member 9
0.5	0	0.5	0	0.5	0	0.5	0.5	0	0.5	0	0.5	0	0.5	1	30	771000000	17	152000000	22	217000000	23	10	10800000	14	284000000	17	567000000	13.6667	0.594203	Q02105	21.9	5	59.37	Complement C1q subcomponent subunit C
2	10200000	0.5	0	1	8210000	1.16667	3	12600000	0.5	0	0.5	0	1.33333	1.14286	25	118000000	39	175000000	7	9030000	23.6667	25	50700000	8	25400000	9	43600000	14	0.591549	P26039	21	30	327.8	Talin-1
0.5	0	1	2180000	0.5	0	0.666667	2	10400000	0.5	0	0.5	0	1	1.5	4	160000000	3	35100000	4	3680000	3.66667	5	9530000	1	1300000	0.5	0	2.16667	0.590909	Q9CZU6	15.9	5	45.88	Citrate synthase, mitochondrial
0.5	0	0.5	0	1	1630000	0.666667	0.5	0	0.5	0	1	1430000	0.666667	1	9	114000000	5	25200000	3	2920000	5.66667	1	834000	5	19100000	4	27400000	3.33333	0.588235	Q99KV1	23.7	6	70.14	DnaJ homolog subfamily B member 11
0.5	0	0.5	0	0.5	0	0.5	0.5	0	0.5	0	0.5	0	0.5	1	29	450000000	18	44500000	21	107000000	22.6667	2	4830000	22	123000000	16	112000000	13.3333	0.588235	P14106	39.1	6	67.55	Complement C1q subcomponent subunit B
0.5	0	0.5	0	1	4830000	0.666667	0.5	0	0.5	0	1	4010000	0.666667	1	4	28700000	4	20100000	0.5	0	2.83333	3	7130000	1	8930000	1	4610000	1.66667	0.588235	Q91YH5	16.2	4	61.26	Atlastin-3
0.5	0	0.5	0	2	14200000	1	1	1490000	0.5	0	2	9990000	1.16667	1.16667	3	14500000	5	11700000	0.5	0	2.83333	2	6150000	2	11500000	1	4110000	1.66667	0.588235	O35345	14.5	4	40.88	Importin subunit alpha-7
3	10000000	0.5	0	2	7910000	1.83333	3	9670000	0.5	0	4	15500000	2.5	1.36364	5	30700000	0.5	0	0.5	0	2	0.5	0	1	2860000	2	10100000	1.16667	0.583333	B2RXR6	12.8	8	76.46	Serine/threonine-protein phosphatase 6 regulatory ankyrin repeat subunit B
0.5	0	0.5	0	0.5	0	0.5	0.5	0	0.5	0	2	5010000	1	2	2	5530000	2	9750000	2	3040000	2	2	4430000	1	1300000	0.5	0	1.16667	0.583333	Q9EP69	17.5	5	49.78	Phosphatidylinositide phosphatase SAC1
0.5	0	0.5	0	1	12100000	0.666667	0.5	0	0.5	0	1	5260000	0.666667	1	0.5	0	5	16900000	0.5	0	2	2	8090000	0.5	0	1	11600000	1.16667	0.583333	Q9CPP6	45.6	3	25.76	NADH dehydrogenase [ubiquinone] 1 alpha subcomplex subunit 5
0.5	0	0.5	0	1	2860000	0.666667	0.5	0	0.5	0	0.5	0	0.5	0.75	9	69600000	15	105000000	14	26600000	12.6667	9	52200000	8	37600000	5	43900000	7.33333	0.578947	P67778	58.8	10	97.97	Prohibitin
0.5	0	0.5	0	0.5	0	0.5	1	494000	0.5	0	0.5	0	0.666667	1.33333	6	18600000	3	2200000	4	3350000	4.33333	0.5	0	4	8270000	3	6130000	2.5	0.576923	Q9CR51	28.8	3	37.12	V-type proton ATPase subunit G 1
5	20700000	1	811000	7	43800000	4.33333	5	19100000	2	3500000	2	20000000	3	0.692308	25	146000000	23	88400000	8	9770000	18.6667	18	46500000	11	47100000	3	20000000	10.6667	0.571429	Q8BMS1	34.9	18	180.96	Trifunctional enzyme subunit alpha, mitochondrial
2	13800000	1	3950000	6	68800000	3	0.5	0	0.5	0	12	99000000	4.33333	1.44444	1	6880000	2	11400000	0.5	0	1.16667	0.5	0	0.5	0	1	2710000	0.666667	0.571429	Q921G8	21.4	11	116.8	Gamma-tubulin complex component 2
6	50900000	2	15400000	3	13400000	3.66667	5	33600000	4	13800000	3	6210000	4	1.09091	1	778000	2	10500000	0.5	0	1.16667	1	5110000	0.5	0	0.5	0	0.666667	0.571429	Q9DCZ1	23.7	6	61.61	GMP reductase 1
1	2160000	0.5	0	1	4370000	0.833333	1	1750000	0.5	0	0.5	0	0.666667	0.8	9	184000000	9	57100000	3	7400000	7	3	6590000	3	29700000	6	82300000	4	0.571429	Q3UHX2	22.6	4	54.15	28 kDa heat- and acid-stable phosphoprotein
0.5	0	0.5	0	2	1370000	1	0.5	0	0.5	0	0.5	0	0.5	0.5	6	72300000	5	40000000	3	7830000	4.66667	2	21000000	2	4920000	4	68200000	2.66667	0.571429	Q9CY27	11	4	37.48	Very-long-chain enoyl-CoA reductase
1	4110000	0.5	0	0.5	0	0.666667	1	3560000	0.5	0	1	2780000	0.833333	1.25	1	3030000	2	5270000	0.5	0	1.16667	0.5	0	0.5	0	1	5970000	0.666667	0.571429	Q8R3N6	7.7	4	32.15	THO complex subunit 1
0.5	0	0.5	0	0.5	0	0.5	0.5	0	0.5	0	0.5	0	0.5	1	1	7620000	4	26000000	2	1840000	2.33333	1	1460000	2	8550000	1	7080000	1.33333	0.571429	P63044	34.4	2	31.41	Vesicle-associated membrane protein 2
0.5	0	0.5	0	0.5	0	0.5	0.5	0	0.5	0	0.5	0	0.5	1	2	32000000	0.5	0	1	2420000	1.16667	0.5	0	0.5	0	1	7980000	0.666667	0.571429	Q9ERG2	5.4	3	20.84	Striatin-3
0.5	0	0.5	0	0.5	0	0.5	0.5	0	0.5	0	0.5	0	0.5	1	1	2200000	2	2660000	0.5	0	1.16667	0.5	0	0.5	0	1	1320000	0.666667	0.571429	Q9R1K9	26.7	2	18.77	Centrin-2
10	53200000	3	3080000	5	31700000	6	5	13400000	0.5	0	3	15200000	2.83333	0.472222	25	228000000	8	38900000	4	9160000	12.3333	5	13300000	8	40500000	8	46800000	7	0.567568	P47856	36.2	15	180.11	Glutamine--fructose-6-phosphate aminotransferase [isomerizing] 1
2	11000000	1	2600000	1	7550000	1.33333	2	8330000	0.5	0	0.5	0	1	0.75	9	90600000	10	42500000	4	5620000	7.66667	4	18600000	4	28700000	5	75900000	4.33333	0.565217	O35593	33.2	5	57.36	26S proteasome non-ATPase regulatory subunit 14
0.5	0	0.5	0	1	7000000	0.666667	0.5	0	0.5	0	2	11000000	1	1.5	7	104000000	6	53800000	3	9960000	5.33333	2	1980000	2	11300000	5	62200000	3	0.5625	Q6ZWX6	33.9	7	66.52	Eukaryotic translation initiation factor 2 subunit 1
1	770000	0.5	0	5	28900000	2.16667	3	3780000	0.5	0	5	13100000	2.83333	1.30769	19	119000000	14	38000000	1	875000	11.3333	8	18900000	7	26500000	4	30800000	6.33333	0.558824	Q91YT0	42.6	11	141.78	NADH dehydrogenase [ubiquinone] flavoprotein 1, mitochondrial
1	6050000	0.5	0	0.5	0	0.666667	0.5	0	0.5	0	0.5	0	0.5	0.75	12	77200000	20	58700000	4	7050000	12	6	11000000	7	27800000	7	37900000	6.66667	0.555556	Q99PL5	15.2	15	158.89	Ribosome-binding protein 1
4	9470000	1	2040000	2	9470000	2.33333	5	11900000	2	3600000	4	12900000	3.66667	1.57143	12	62000000	12	37700000	3	5070000	9	5	15500000	2	7500000	8	74700000	5	0.555556	P14824	25.8	12	115.86	Annexin A6
0.5	0	0.5	0	1	3840000	0.666667	0.5	0	0.5	0	2	5970000	1	1.5	11	132000000	5	24900000	11	67500000	9	5	15000000	6	54800000	4	66100000	5	0.555556	P01631	38	3	36.14	Ig kappa chain V-II region 26-10
0.5	0	0.5	0	0.5	0	0.5	0.5	0	0.5	0	0.5	0	0.5	1	4	39600000	4	44200000	1	4330000	3	3	9380000	1	9110000	1	12000000	1.66667	0.555556	Q9D1K2	25.2	3	34.23	V-type proton ATPase subunit F
0.5	0	0.5	0	0.5	0	0.5	0.5	0	0.5	0	0.5	0	0.5	1	3	4390000	1	8030000	0.5	0	1.5	1	1430000	1	838000	0.5	0	0.833333	0.555556	Q62348	16.6	3	23.44	Translin
0.5	0	1	558000	0.5	0	0.666667	0.5	0	0.5	0	0.5	0	0.5	0.75	18	269000000	9	28800000	11	17900000	12.6667	3	3110000	8	28800000	10	67300000	7	0.552632	P97868	6	8	81.62	E3 ubiquitin-protein ligase RBBP6
0.5	0	0.5	0	0.5	0	0.5	0.5	0	0.5	0	0.5	0	0.5	1	6	55000000	2	4380000	2	1520000	3.33333	0.5	0	1	862000	4	24400000	1.83333	0.55	P20357	4.4	5	45.14	Microtubule-associated protein 2
0.5	0	0.5	0	1	2910000	0.666667	0.5	0	0.5	0	1	2570000	0.666667	1	10	106000000	7	15700000	5	23600000	7.33333	2	2680000	5	39900000	5	66000000	4	0.545455	Q9CY58	15.2	5	63.04	Plasminogen activator inhibitor 1 RNA-binding protein
1	1780000	2	4170000	1	4190000	1.33333	0.5	0	0.5	0	0.5	0	0.5	0.375	5	80700000	5	22600000	1	976000	3.66667	5	13200000	0.5	0	0.5	0	2	0.545455	P35278	31.4	5	42.27	Ras-related protein Rab-5C
0.5	0	0.5	0	1	2000000	0.666667	0.5	0	0.5	0	0.5	0	0.5	0.75	2	5890000	3	8610000	0.5	0	1.83333	0.5	0	0.5	0	2	7650000	1	0.545455	Q8CJG0	4.6	3	24.88	Protein argonaute-2
0.5	0	0.5	0	0.5	0	0.5	0.5	0	0.5	0	0.5	0	0.5	1	3	51800000	5	28500000	3	6980000	3.66667	2	11100000	3	38800000	1	6340000	2	0.545455	P56391	41.8	3	24.63	Cytochrome c oxidase subunit 6B1
0.5	0	0.5	0	0.5	0	0.5	0.5	0	0.5	0	0.5	0	0.5	1	3	15600000	2	13200000	0.5	0	1.83333	2	13600000	0.5	0	0.5	0	1	0.545455	Q9CQW1	17.6	2	20.33	Synaptobrevin homolog YKT6
0.5	0	0.5	0	0.5	0	0.5	0.5	0	0.5	0	0.5	0	0.5	1	9	138000000	7	78200000	0.5	0	5.5	4	28300000	1	3250000	4	73600000	3	0.545455	P19783	23.6	4	47.61	Cytochrome c oxidase subunit 4 isoform 1, mitochondrial
6	46100000	1	4320000	7	26400000	4.66667	8	63800000	3	9410000	7	16600000	6	1.28571	23	176000000	28	124000000	8	21400000	19.6667	18	66800000	9	49100000	5	36700000	10.6667	0.542373	Q99KI0	31.9	17	183.27	Aconitate hydratase, mitochondrial
1	1930000	0.5	0	1	3560000	0.833333	0.5	0	0.5	0	0.5	0	0.5	0.6	9	94800000	14	86100000	1	2540000	8	7	34200000	4	21300000	2	15200000	4.33333	0.541667	Q921H8	37.2	9	103.19	3-ketoacyl-CoA thiolase A, peroxisomal
0.5	0	0.5	0	0.5	0	0.5	0.5	0	0.5	0	0.5	0	0.5	1	20	225000000	19	121000000	11	28100000	16.6667	6	17300000	9	61300000	12	115000000	9	0.54	Q9Z1G4	20.1	14	147.97	V-type proton ATPase 116 kDa subunit a isoform 1
9	43100000	6	22200000	12	130000000	9	4	17100000	2	3780000	6	18200000	4	0.444444	36	622000000	30	312000000	10	45400000	25.3333	18	73400000	15	138000000	8	106000000	13.6667	0.539474	Q8BW75	42.6	17	206.37	Amine oxidase [flavin-containing] B
0.5	0	0.5	0	3	7510000	1.33333	0.5	0	0.5	0	2	9310000	1	0.75	4	20400000	2	10900000	0.5	0	2.16667	2	9840000	1	4420000	0.5	0	1.16667	0.538462	Q61543	5.4	4	41.54	Golgi apparatus protein 1
0.5	0	0.5	0	0.5	0	0.5	0.5	0	0.5	0	0.5	0	0.5	1	4	11700000	2	1300000	0.5	0	2.16667	0.5	0	2	2440000	1	3830000	1.16667	0.538462	Q80UU9	20.2	2	26.85	Membrane-associated progesterone receptor component 2
2	7610000	1	1950000	12	66900000	5	5	18000000	3	5180000	8	37500000	5.33333	1.06667	41	494000000	25	141000000	16	39100000	27.3333	18	40400000	11	60500000	15	189000000	14.6667	0.536585	P18872	32.2	8	99.31	Guanine nucleotide-binding protein G(o) subunit alpha
1	1250000	0.5	0	1	3180000	0.833333	0.5	0	0.5	0	0.5	0	0.5	0.6	23	219000000	16	54900000	4	7910000	14.3333	6	10600000	6	46200000	11	158000000	7.66667	0.534884	O08788	26	21	201	Dynactin subunit 1
0.5	0	0.5	0	0.5	0	0.5	0.5	0	0.5	0	0.5	0	0.5	1	5	22000000	0.5	0	2	1010000	2.5	0.5	0	0.5	0	3	18800000	1.33333	0.533333	Q8BH35	12.2	5	46.1	Complement component C8 beta chain
0.5	0	0.5	0	2	7460000	1	1	1010000	0.5	0	1	704000	0.833333	0.833333	7	39700000	8	24500000	2	3160000	5.66667	1	231000	2	8030000	6	58100000	3	0.529412	P29758	46.4	11	102.78	Ornithine aminotransferase, mitochondrial
4	9270000	2	1280000	2	7990000	2.66667	6	9980000	1	925000	4	11000000	3.66667	1.375	7	30700000	1	1320000	0.5	0	2.83333	0.5	0	1	3580000	3	19200000	1.5	0.529412	P33173	6.7	7	59.29	Kinesin-like protein KIF1A
0.5	0	0.5	0	0.5	0	0.5	0.5	0	0.5	0	0.5	0	0.5	1	3	12000000	5	20200000	0.5	0	2.83333	1	602000	0.5	0	3	15100000	1.5	0.529412	Q9JIG7	13.7	6	53.91	Coiled-coil domain-containing protein 22
0.5	0	0.5	0	0.5	0	0.5	0.5	0	0.5	0	0.5	0	0.5	1	4	19600000	4	9570000	0.5	0	2.83333	0.5	0	1	3340000	3	18300000	1.5	0.529412	Q80TL7	3.3	5	40.11	Protein MON2 homolog
0.5	0	0.5	0	1	410000	0.666667	0.5	0	0.5	0	0.5	0	0.5	0.75	16	416000000	7	33300000	13	80300000	12	3	4560000	9	108000000	7	91800000	6.33333	0.527778	Q9DB77	33.7	12	118.42	Cytochrome b-c1 complex subunit 2, mitochondrial
2	30000000	2	12900000	2	36300000	2	2	46400000	1	8770000	2	26100000	1.66667	0.833333	10	69900000	5	16600000	3	3890000	6	8	28400000	0.5	0	1	2260000	3.16667	0.527778	Q61425	38.5	6	80.35	Hydroxyacyl-coenzyme A dehydrogenase, mitochondrial
2	8230000	1	3180000	3	17700000	2	2	6150000	0.5	0	1	2790000	1.16667	0.583333	4	19600000	5	26300000	0.5	0	3.16667	2	5010000	1	1320000	2	22200000	1.66667	0.526316	Q7TT37	12.6	10	105.47	Elongator complex protein 1
0.5	0	0.5	0	0.5	0	0.5	0.5	0	0.5	0	2	3810000	1	2	11	41600000	6	29200000	4	6500000	7	4	15500000	3	11700000	4	29500000	3.66667	0.52381	O35295	37.9	6	64.68	Transcriptional activator protein Pur-beta
0.5	0	0.5	0	0.5	0	0.5	0.5	0	0.5	0	0.5	0	0.5	1	5	55900000	5	55000000	0.5	0	3.5	2	8320000	3	12300000	0.5	0	1.83333	0.52381	Q9CRB9	23.7	5	62.25	Coiled-coil-helix-coiled-coil-helix domain-containing protein 3, mitochondrial
0.5	0	0.5	0	4	8020000	1.66667	0.5	0	0.5	0	0.5	0	0.5	0.3	4	9920000	7	24300000	0.5	0	3.83333	4	18200000	1	871000	1	1210000	2	0.521739	Q7M6Y3	11.3	5	46.9	Phosphatidylinositol-binding clathrin assembly protein
0.5	0	0.5	0	0.5	0	0.5	0.5	0	0.5	0	0.5	0	0.5	1	6	77400000	0.5	0	5	36100000	3.83333	1	3330000	3	35800000	2	36200000	2	0.521739	Q8BMJ3	45.1	5	41.44	Eukaryotic translation initiation factor 1A, X-chromosomal
2	1120000	0.5	0	5	8310000	2.5	2	1130000	0.5	0	2	1260000	1.5	0.6	8	28200000	13	44100000	4	2790000	8.33333	5	14900000	5	7150000	3	5540000	4.33333	0.52	Q9JME5	13.9	10	96.97	AP-3 complex subunit beta-2
3	12800000	2	4690000	7	33800000	4	6	34300000	1	1650000	1	2070000	2.66667	0.666667	50	383000000	38	182000000	29	51800000	39	13	44500000	23	120000000	24	178000000	20	0.512821	P14873	20.8	33	358.28	Microtubule-associated protein 1B
0.5	0	0.5	0	0.5	0	0.5	0.5	0	0.5	0	0.5	0	0.5	1	14	180000000	7	26500000	0.5	0	7.16667	1	1010000	3	27300000	7	94200000	3.66667	0.511628	Q60899	18.6	5	46.99	ELAV-like protein 2
0.5	0	0.5	0	0.5	0	0.5	0.5	0	0.5	0	0.5	0	0.5	1	21	123000000	10	42200000	17	46700000	16	3	9670000	12	66500000	9	63800000	8	0.5	P28665	21.1	18	189.02	Murinoglobulin-1
0.5	0	0.5	0	0.5	0	0.5	0.5	0	0.5	0	0.5	0	0.5	1	5	34900000	7	29000000	8	13300000	6.66667	1	2880000	2	11700000	7	68700000	3.33333	0.5	Q8VE37	44.4	9	105	Regulator of chromosome condensation
0.5	0	0.5	0	0.5	0	0.5	0.5	0	0.5	0	0.5	0	0.5	1	8	36300000	9	29500000	2	2210000	6.33333	0.5	0	4	12400000	5	28400000	3.16667	0.5	Q6A0A9	12.7	9	90.34	Constitutive coactivator of PPAR-gamma-like protein 1
0.5	0	0.5	0	0.5	0	0.5	0.5	0	0.5	0	2	4630000	1	2	7	32500000	9	35000000	4	5540000	6.66667	4	11000000	2	10900000	4	13300000	3.33333	0.5	Q3UJB9	9.7	7	75.79	Enhancer of mRNA-decapping protein 4
0.5	0	0.5	0	0.5	0	0.5	0.5	0	0.5	0	0.5	0	0.5	1	5	41900000	5	18100000	10	24100000	6.66667	2	7950000	3	3400000	5	66100000	3.33333	0.5	Q99LX5	30.7	7	57.6	Multiple myeloma tumor-associated protein 2 homolog
0.5	0	2	8310000	0.5	0	1	1	3540000	0.5	0	0.5	0	0.666667	0.666667	10	227000000	5	49800000	13	43200000	9.33333	2	15800000	7	81400000	5	139000000	4.66667	0.5	P01801	50.4	7	53.57	Ig heavy chain V-III region J606
0.5	0	0.5	0	0.5	0	0.5	0.5	0	0.5	0	0.5	0	0.5	1	4	14200000	9	28800000	1	786000	4.66667	4	9400000	2	5400000	1	3100000	2.33333	0.5	Q8R2E9	17.9	5	52.38	ERO1-like protein beta
0.5	0	0.5	0	0.5	0	0.5	0.5	0	0.5	0	0.5	0	0.5	1	4	50000000	7	34800000	1	857000	4	2	5640000	2	7580000	2	27500000	2	0.5	Q9QZM0	12.2	5	48.16	Ubiquilin-2
0.5	0	0.5	0	0.5	0	0.5	0.5	0	0.5	0	0.5	0	0.5	1	6	68400000	3	22100000	2	3770000	3.66667	0.5	0	3	21700000	2	19600000	1.83333	0.5	Q61823	17.4	5	48.02	Programmed cell death protein 4
0.5	0	0.5	0	2	11200000	1	0.5	0	0.5	0	0.5	0	0.5	0.5	0.5	0	2	7830000	0.5	0	1	0.5	0	0.5	0	0.5	0	0.5	0.5	Q8R0A0	19.2	2	33.38	General transcription factor IIF subunit 2
0.5	0	0.5	0	3	8790000	1.33333	1	1400000	0.5	0	1	1480000	0.833333	0.625	0.5	0	2	2010000	0.5	0	1	0.5	0	0.5	0	0.5	0	0.5	0.5	Q8CC88	2.9	4	27.84	von Willebrand factor A domain-containing protein 8
0.5	0	0.5	0	0.5	0	0.5	0.5	0	0.5	0	0.5	0	0.5	1	6	76700000	2	13400000	5	23700000	4.33333	0.5	0	2	7670000	4	29600000	2.16667	0.5	Q4V9W2	8.4	2	27.13	Protein SREK1IP1
0.5	0	0.5	0	0.5	0	0.5	0.5	0	1	3010000	0.5	0	0.666667	1.33333	6	63900000	4	61800000	2	7990000	4	2	27600000	3	21500000	1	4080000	2	0.5	P63082	31.6	2	26.74	V-type proton ATPase 16 kDa proteolipid subunit
0.5	0	0.5	0	0.5	0	0.5	0.5	0	1	8380000	0.5	0	0.666667	1.33333	1	1620000	1	1990000	1	422000	1	0.5	0	0.5	0	0.5	0	0.5	0.5	Q99K70	12	4	25.85	Ras-related GTP-binding protein C
0.5	0	0.5	0	1	3850000	0.666667	1	714000	0.5	0	0.5	0	0.666667	1	2	5070000	0.5	0	0.5	0	1	0.5	0	0.5	0	0.5	0	0.5	0.5	Q8K0D5	8.3	4	25.31	Elongation factor G, mitochondrial
0.5	0	0.5	0	2	3490000	1	0.5	0	0.5	0	1	2130000	0.666667	0.666667	2	3750000	0.5	0	0.5	0	1	0.5	0	0.5	0	0.5	0	0.5	0.5	Q3UMB9	4.7	3	24.08	WASH complex subunit 7
0.5	0	0.5	0	0.5	0	0.5	0.5	0	0.5	0	0.5	0	0.5	1	2	86600000	2	24100000	4	31800000	2.66667	1	1020000	2	69500000	1	136000000	1.33333	0.5	P47964	21.9	3	21.99	60S ribosomal protein L36
1	1640000	0.5	0	0.5	0	0.666667	1	1640000	0.5	0	0.5	0	0.666667	1	1	2230000	2	4380000	1	389000	1.33333	0.5	0	1	642000	0.5	0	0.666667	0.5	Q99LP6	13.3	2	20.03	GrpE protein homolog 1, mitochondrial
0.5	0	0.5	0	0.5	0	0.5	0.5	0	0.5	0	0.5	0	0.5	1	2	12200000	0.5	0	0.5	0	1	0.5	0	0.5	0	0.5	0	0.5	0.5	Q8C052	2.5	2	19.64	Microtubule-associated protein 1S
0.5	0	0.5	0	0.5	0	0.5	0.5	0	0.5	0	0.5	0	0.5	1	4	23200000	2	1770000	3	2950000	3	0.5	0	2	3290000	2	15000000	1.5	0.5	Q8VBT0	8.9	2	19.38	Thioredoxin-related transmembrane protein 1
0.5	0	0.5	0	0.5	0	0.5	1	614000	0.5	0	0.5	0	0.666667	1.33333	0.5	0	2	4110000	0.5	0	1	0.5	0	0.5	0	0.5	0	0.5	0.5	Q9D773	14	2	18.65	39S ribosomal protein L2, mitochondrial
0.5	0	0.5	0	0.5	0	0.5	0.5	0	0.5	0	0.5	0	0.5	1	0.5	0	0.5	0	2	2820000	1	0.5	0	0.5	0	0.5	0	0.5	0.5	P01680	17	1	17.32	Ig kappa chain V-IV region S107B
0.5	0	0.5	0	0.5	0	0.5	0.5	0	0.5	0	0.5	0	0.5	1	1	8580000	1	612000	1	1510000	1	0.5	0	0.5	0	0.5	0	0.5	0.5	Q8BM72	11.2	3	16.23	Heat shock 70 kDa protein 13
0.5	0	0.5	0	0.5	0	0.5	0.5	0	0.5	0	0.5	0	0.5	1	2	6780000	0.5	0	0.5	0	1	0.5	0	0.5	0	0.5	0	0.5	0.5	Q80U78	2.8	2	15.97	Pumilio homolog 1
0.5	0	0.5	0	0.5	0	0.5	1	1210000	0.5	0	0.5	0	0.666667	1.33333	0.5	0	2	1520000	0.5	0	1	0.5	0	0.5	0	0.5	0	0.5	0.5	Q8BXK8	3.7	2	15.05	Arf-GAP with GTPase, ANK repeat and PH domain-containing protein 1
0.5	0	0.5	0	0.5	0	0.5	0.5	0	0.5	0	0.5	0	0.5	1	2	5840000	0.5	0	0.5	0	1	0.5	0	0.5	0	0.5	0	0.5	0.5	P70245	5.2	1	14.95	3-beta-hydroxysteroid-Delta(8),Delta(7)-isomerase
0.5	0	0.5	0	0.5	0	0.5	0.5	0	0.5	0	0.5	0	0.5	1	2	4370000	0.5	0	0.5	0	1	0.5	0	0.5	0	0.5	0	0.5	0.5	Q9Z2C9	3.4	1	14.39	Myotubularin-related protein 7
0.5	0	0.5	0	0.5	0	0.5	0.5	0	0.5	0	0.5	0	0.5	1	0.5	0	2	4750000	0.5	0	1	0.5	0	0.5	0	0.5	0	0.5	0.5	Q9QXT0	8.7	1	13.69	Protein canopy homolog 2
0.5	0	0.5	0	0.5	0	0.5	0.5	0	0.5	0	0.5	0	0.5	1	0.5	0	2	3430000	0.5	0	1	0.5	0	0.5	0	0.5	0	0.5	0.5	Q9WTS6	1.4	2	13.52	Teneurin-3
0.5	0	0.5	0	0.5	0	0.5	0.5	0	0.5	0	0.5	0	0.5	1	4	169000000	5	12100000	5	14400000	4.66667	1	756000	3	37300000	3	22500000	2.33333	0.5	P01942	10.5	1	13.31	Hemoglobin subunit alpha
6	54700000	3	14700000	2	22200000	3.66667	4	17300000	2	7440000	5	21600000	3.66667	1	23	328000000	6	40700000	12	113000000	13.6667	4	4270000	7	108000000	9	89000000	6.66667	0.487805	P06330	41.5	4	47.87	Ig heavy chain V region AC38 205.12
0.5	0	0.5	0	2	5140000	1	0.5	0	0.5	0	0.5	0	0.5	0.5	11	99900000	10	42800000	6	10600000	9	2	2940000	6	23600000	5	51000000	4.33333	0.481481	Q8VDN2	15.5	11	97.33	Sodium/potassium-transporting ATPase subunit alpha-1
0.5	0	0.5	0	0.5	0	0.5	0.5	0	0.5	0	0.5	0	0.5	1	21	197000000	7	30200000	14	52200000	14	2	1760000	11	42900000	7	49700000	6.66667	0.47619	Q8CG16	42.8	17	173.02	Complement C1r-A subcomponent
0.5	0	0.5	0	1	2020000	0.666667	1	461000	0.5	0	1	2440000	0.833333	1.25	6	19400000	4	13200000	0.5	0	3.5	4	13800000	0.5	0	0.5	0	1.66667	0.47619	P50544	17.3	6	53.56	Very long-chain specific acyl-CoA dehydrogenase, mitochondrial
0.5	0	0.5	0	1	4230000	0.666667	0.5	0	0.5	0	0.5	0	0.5	0.75	22	178000000	24	171000000	5	14100000	17	5	18300000	12	103000000	7	84800000	8	0.470588	P14211	39.9	11	146.24	Calreticulin
0.5	0	0.5	0	0.5	0	0.5	0.5	0	0.5	0	0.5	0	0.5	1	6	32000000	2	7660000	0.5	0	2.83333	1	5560000	1	1800000	2	36200000	1.33333	0.470588	Q9CQH7	36.7	2	24.78	Transcription factor BTF3 homolog 4
13	62400000	9	26900000	16	80000000	12.6667	12	57000000	12	46900000	31	308000000	18.3333	1.44737	6	23600000	1	3850000	0.5	0	2.5	1	1450000	2	6010000	0.5	0	1.16667	0.466667	P39053	19.9	12	122.28	Dynamin-1
2	12000000	1	4040000	7	43500000	3.33333	0.5	0	3	22200000	5	11100000	2.83333	0.85	5	30400000	8	37100000	2	3080000	5	3	15900000	2	13100000	2	16800000	2.33333	0.466667	P20108	42	6	61.91	Thioredoxin-dependent peroxide reductase, mitochondrial
1	4230000	0.5	0	0.5	0	0.666667	1	2840000	0.5	0	0.5	0	0.666667	1	4	31700000	3	16000000	0.5	0	2.5	1	2280000	0.5	0	2	5810000	1.16667	0.466667	Q3TJZ6	11.8	3	41.44	Protein FAM98A
0.5	0	0.5	0	0.5	0	0.5	0.5	0	0.5	0	0.5	0	0.5	1	3	12500000	4	11600000	0.5	0	2.5	1	1440000	0.5	0	2	9690000	1.16667	0.466667	P81117	13.3	4	36.08	Nucleobindin-2
0.5	0	0.5	0	1	6090000	0.666667	0.5	0	0.5	0	0.5	0	0.5	0.75	5	79200000	5	37800000	4	31300000	4.66667	2	12200000	0.5	0	4	96600000	2.16667	0.464286	P61924	27.1	4	51.12	Coatomer subunit zeta-1
0.5	0	0.5	0	0.5	0	0.5	0.5	0	0.5	0	1	1520000	0.666667	1.33333	7	61100000	5	12900000	2	4530000	4.66667	0.5	0	3	9270000	3	14400000	2.16667	0.464286	Q9D2G2	11.6	4	32.82	Dihydrolipoyllysine-residue succinyltransferase component of 2-oxoglutarate dehydrogenase complex, mitochondrial
1	1540000	0.5	0	1	7250000	0.833333	1	1710000	1	927000	0.5	0	0.833333	1	21	220000000	13	71900000	5	14200000	13	11	37600000	5	36200000	2	31500000	6	0.461538	Q9CZ13	41.8	13	145.99	Cytochrome b-c1 complex subunit 1, mitochondrial
0.5	0	0.5	0	0.5	0	0.5	0.5	0	1	1490000	1	591000	0.833333	1.66667	7	31400000	4	6950000	2	1370000	4.33333	4	11000000	1	2980000	1	2430000	2	0.461538	P46061	18.3	8	76.18	Ran GTPase-activating protein 1
1	3780000	2	6580000	1	1560000	1.33333	1	547000	0.5	0	1	1590000	0.833333	0.625	2	20600000	4	12900000	0.5	0	2.16667	0.5	0	0.5	0	2	8730000	1	0.461538	Q8K411	10	6	50.1	Presequence protease, mitochondrial
0.5	0	0.5	0	0.5	0	0.5	0.5	0	0.5	0	0.5	0	0.5	1	3	19300000	3	5060000	0.5	0	2.16667	2	5460000	0.5	0	0.5	0	1	0.461538	Q6NSW3	3.9	4	37.45	A-kinase anchor protein SPHKAP
0.5	0	0.5	0	0.5	0	0.5	0.5	0	0.5	0	0.5	0	0.5	1	3	8170000	3	8770000	0.5	0	2.16667	2	2770000	0.5	0	0.5	0	1	0.461538	Q52KR3	1.7	3	35.6	Protein prune homolog 2
0.5	0	0.5	0	0.5	0	0.5	0.5	0	0.5	0	0.5	0	0.5	1	2	2910000	4	3120000	0.5	0	2.16667	2	2050000	0.5	0	0.5	0	1	0.461538	Q8BUK6	5.2	2	22.79	Protein Hook homolog 3
0.5	0	0.5	0	0.5	0	0.5	0.5	0	0.5	0	0.5	0	0.5	1	3	54800000	3	25700000	6	30300000	4	0.5	0	3	33000000	2	60300000	1.83333	0.458333	P02089	21.7	3	21.33	Hemoglobin subunit beta-2
0.5	0	0.5	0	0.5	0	0.5	0.5	0	0.5	0	0.5	0	0.5	1	10	78800000	7	29200000	5	5130000	7.33333	4	10500000	4	12900000	2	2910000	3.33333	0.454545	Q62351	17.5	8	73.69	Transferrin receptor protein 1
2	13000000	0.5	0	0.5	0	1	1	4910000	0.5	0	0.5	0	0.666667	0.666667	6	29600000	2	12700000	3	4750000	3.66667	3	13100000	1	3840000	1	22000000	1.66667	0.454545	Q6PER3	23.4	4	35.22	Microtubule-associated protein RP/EB family member 3
0.5	0	0.5	0	0.5	0	0.5	0.5	0	0.5	0	0.5	0	0.5	1	4	21000000	1	517000	0.5	0	1.83333	0.5	0	1	600000	1	867000	0.833333	0.454545	O08917	7	2	17.02	Flotillin-1
0.5	0	0.5	0	0.5	0	0.5	0.5	0	0.5	0	0.5	0	0.5	1	3	2790000	2	2010000	0.5	0	1.83333	1	671000	1	421000	0.5	0	0.833333	0.454545	Q8BRH0	2.9	2	14.57	Transmembrane and TPR repeat-containing protein 3
1	7370000	0.5	0	1	4990000	0.833333	0.5	0	0.5	0	5	12700000	2	2.4	10	49100000	6	15200000	0.5	0	5.5	4	9200000	0.5	0	3	9820000	2.5	0.454545	Q64727	21.2	13	120.76	Vinculin
0.5	0	0.5	0	1	585000	0.666667	2	994000	0.5	0	0.5	0	1	1.5	8	26800000	8	34900000	0.5	0	5.5	6	16500000	1	6610000	0.5	0	2.5	0.454545	Q3V3R1	11.2	7	67.57	Monofunctional C1-tetrahydrofolate synthase, mitochondrial
1	5750000	0.5	0	8	32800000	3.16667	3	10100000	1	553000	4	11300000	2.66667	0.842105	27	295000000	27	149000000	13	21000000	22.3333	11	35800000	6	29000000	13	84400000	10	0.447761	Q3U7R1	29.1	22	238.02	Extended synaptotagmin-1
0.5	0	0.5	0	0.5	0	0.5	0.5	0	0.5	0	0.5	0	0.5	1	15	207000000	9	37400000	14	63800000	12.6667	3	8060000	7	31800000	7	43700000	5.66667	0.447368	P01807	62.1	7	72.84	Ig heavy chain V region X44
0.5	0	0.5	0	3	17900000	1.33333	0.5	0	0.5	0	6	24800000	2.33333	1.75	19	185000000	16	142000000	10	21500000	15	5	28100000	5	23500000	10	151000000	6.66667	0.444444	P50518	34.5	7	68.96	V-type proton ATPase subunit E 1
0.5	0	1	978000	1	3490000	0.833333	0.5	0	0.5	0	0.5	0	0.5	0.6	5	26700000	3	21500000	1	1540000	3	1	3720000	2	14600000	1	4500000	1.33333	0.444444	Q99LE6	14.1	7	56.16	ATP-binding cassette sub-family F member 2
0.5	0	0.5	0	0.5	0	0.5	0.5	0	0.5	0	0.5	0	0.5	1	2	7410000	2	3220000	0.5	0	1.5	0.5	0	0.5	0	1	3940000	0.666667	0.444444	Q8K3W0	16.7	3	37.73	BRCA1-A complex subunit BRE
0.5	0	0.5	0	1	3830000	0.666667	0.5	0	0.5	0	0.5	0	0.5	0.75	3	7290000	1	6540000	0.5	0	1.5	1	3270000	0.5	0	0.5	0	0.666667	0.444444	P35821	10.1	3	30.51	Tyrosine-protein phosphatase non-receptor type 1
0.5	0	0.5	0	0.5	0	0.5	0.5	0	0.5	0	0.5	0	0.5	1	2	4500000	2	3890000	0.5	0	1.5	1	1800000	0.5	0	0.5	0	0.666667	0.444444	Q64442	13.1	3	24.85	Sorbitol dehydrogenase
0.5	0	0.5	0	0.5	0	0.5	0.5	0	0.5	0	0.5	0	0.5	1	3	15100000	0.5	0	1	945000	1.5	0.5	0	1	4690000	0.5	0	0.666667	0.444444	Q9D024	7.6	3	18.91	Coiled-coil domain-containing protein 47
0.5	0	0.5	0	0.5	0	0.5	0.5	0	0.5	0	0.5	0	0.5	1	2	15300000	2	7560000	0.5	0	1.5	0.5	0	1	3530000	0.5	0	0.666667	0.444444	Q9D020	11.7	3	18.12	Cytosolic 5'-nucleotidase 3A
0.5	0	0.5	0	0.5	0	0.5	0.5	0	0.5	0	0.5	0	0.5	1	1	2590000	3	4700000	0.5	0	1.5	0.5	0	0.5	0	1	9250000	0.666667	0.444444	P70303	4.7	2	17.69	CTP synthase 2
0.5	0	0.5	0	0.5	0	0.5	0.5	0	0.5	0	0.5	0	0.5	1	2	3120000	2	2550000	0.5	0	1.5	1	1600000	0.5	0	0.5	0	0.666667	0.444444	Q06138	6.1	2	15.09	Calcium-binding protein 39
0.5	0	0.5	0	1	370000	0.666667	0.5	0	0.5	0	0.5	0	0.5	0.75	2	4470000	2	885000	0.5	0	1.5	0.5	0	0.5	0	1	1290000	0.666667	0.444444	Q9D7N3	7.1	2	14.05	28S ribosomal protein S9, mitochondrial
0.5	0	0.5	0	0.5	0	0.5	0.5	0	0.5	0	0.5	0	0.5	1	2	3210000	2	2930000	0.5	0	1.5	0.5	0	1	4840000	0.5	0	0.666667	0.444444	Q8C4Y3	4.3	2	13.61	Negative elongation factor B
0.5	0	0.5	0	0.5	0	0.5	0.5	0	0.5	0	0.5	0	0.5	1	2	11900000	2	12900000	0.5	0	1.5	1	4880000	0.5	0	0.5	0	0.666667	0.444444	P15116	1.9	1	13.17	Cadherin-2
2	7680000	0.5	0	4	15300000	2.16667	1	2800000	2	5920000	2	5360000	1.66667	0.769231	5	36900000	7	24400000	0.5	0	4.16667	4	9610000	1	2030000	0.5	0	1.83333	0.44	Q3TDN2	26.5	8	77.51	FAS-associated factor 2
0.5	0	0.5	0	0.5	0	0.5	0.5	0	0.5	0	0.5	0	0.5	1	10	88000000	10	81400000	0.5	0	6.83333	3	12300000	2	10800000	4	36400000	3	0.439024	Q99K01	14.6	9	71.97	Pyridoxal-dependent decarboxylase domain-containing protein 1
1	8930000	1	3640000	1	12000000	1	0.5	0	0.5	0	0.5	0	0.5	0.5	26	274000000	17	102000000	12	26200000	18.3333	7	22500000	9	47700000	8	80900000	8	0.436364	Q8BMK4	34.9	14	150.23	Cytoskeleton-associated protein 4
0.5	0	5	18000000	2	25500000	2.5	0.5	0	1	2660000	2	13100000	1.16667	0.466667	13	178000000	4	22300000	6	39800000	7.66667	2	8110000	4	16900000	4	37800000	3.33333	0.434783	P50446	10.1	5	40.4	Keratin, type II cytoskeletal 6A
0.5	0	0.5	0	2	1950000	1	0.5	0	0.5	0	0.5	0	0.5	0.5	7	35700000	4	9480000	4	4870000	5	3	6090000	3	3770000	0.5	0	2.16667	0.433333	P07759	30.3	8	67.76	Serine protease inhibitor A3K
0.5	0	0.5	0	0.5	0	0.5	0.5	0	0.5	0	0.5	0	0.5	1	30	264000000	12	45100000	10	34200000	17.3333	0.5	0	11	62400000	11	81000000	7.5	0.432692	P11276	13.3	21	214.34	Fibronectin
0.5	0	0.5	0	4	10500000	1.66667	0.5	0	0.5	0	0.5	0	0.5	0.3	9	39900000	9	18700000	0.5	0	6.16667	4	6530000	1	6820000	3	26200000	2.66667	0.432432	Q80U95	16	10	101.83	Ubiquitin-protein ligase E3C
0.5	0	0.5	0	0.5	0	0.5	0.5	0	0.5	0	0.5	0	0.5	1	11	108000000	12	36100000	6	44800000	9.66667	0.5	0	4	13300000	8	84800000	4.16667	0.431034	O08784	7.2	7	72.63	Treacle protein
13	157000000	7	59400000	24	179000000	14.6667	9	67600000	5	31100000	19	121000000	11	0.75	1	872000	2	1130000	0.5	0	1.16667	0.5	0	0.5	0	0.5	0	0.5	0.428571	Q148V7	22.6	18	218.25	LisH domain and HEAT repeat-containing protein KIAA1468
0.5	0	0.5	0	2	15400000	1	1	3050000	0.5	0	5	28100000	2.16667	2.16667	10	24500000	10	36500000	1	926000	7	4	4950000	1	5560000	4	19200000	3	0.428571	P70398	9.7	15	134.89	Probable ubiquitin carboxyl-terminal hydrolase FAF-X
0.5	0	0.5	0	0.5	0	0.5	0.5	0	0.5	0	0.5	0	0.5	1	9	36400000	2	5310000	3	2800000	4.66667	3	4840000	2	4280000	1	2440000	2	0.428571	Q61147	14	8	82.56	Ceruloplasmin
0.5	0	0.5	0	0.5	0	0.5	0.5	0	0.5	0	0.5	0	0.5	1	3	26900000	2	4480000	2	3030000	2.33333	2	4860000	0.5	0	0.5	0	1	0.428571	Q8BM55	12.2	6	64.5	Transmembrane protein 214
0.5	0	0.5	0	1	6810000	0.666667	0.5	0	0.5	0	1	3600000	0.666667	1	5	121000000	1	10200000	1	6820000	2.33333	0.5	0	0.5	0	2	37900000	1	0.428571	P57746	22.6	4	37.16	V-type proton ATPase subunit D
1	2430000	1	2140000	1	2470000	1	2	5150000	0.5	0	2	4690000	1.5	1.5	2	4930000	1	1460000	0.5	0	1.16667	0.5	0	0.5	0	0.5	0	0.5	0.428571	Q99KI3	18.7	4	32.98	ER membrane protein complex subunit 3
0.5	0	0.5	0	2	10100000	1	0.5	0	0.5	0	2	9620000	1	1	2	22400000	0.5	0	1	1290000	1.16667	0.5	0	0.5	0	0.5	0	0.5	0.428571	Q921I1	7.4	4	32.53	Serotransferrin
0.5	0	0.5	0	0.5	0	0.5	0.5	0	0.5	0	1	1710000	0.666667	1.33333	2	3320000	1	1320000	0.5	0	1.16667	0.5	0	0.5	0	0.5	0	0.5	0.428571	Q6P9P6	4.8	3	31.84	Kinesin-like protein KIF11
0.5	0	0.5	0	0.5	0	0.5	0.5	0	0.5	0	0.5	0	0.5	1	3	9830000	3	8480000	1	1110000	2.33333	2	11800000	0.5	0	0.5	0	1	0.428571	Q9D8B4	35.4	3	23.5	NADH dehydrogenase [ubiquinone] 1 alpha subcomplex subunit 11
0.5	0	0.5	0	0.5	0	0.5	0.5	0	0.5	0	0.5	0	0.5	1	2	4200000	2	23900000	3	9160000	2.33333	2	24900000	0.5	0	0.5	0	1	0.428571	P01639	16.9	2	23.37	Ig kappa chain V-V region MOPC 41
1	979000	0.5	0	3	11700000	1.5	1	891000	0.5	0	3	5760000	1.5	1	4	287000000	6	21700000	4	9850000	4.66667	2	3200000	2	20000000	2	58800000	2	0.428571	P19253	14.2	3	23.08	60S ribosomal protein L13a
0.5	0	0.5	0	0.5	0	0.5	0.5	0	0.5	0	0.5	0	0.5	1	2	3550000	1	841000	0.5	0	1.16667	0.5	0	0.5	0	0.5	0	0.5	0.428571	Q9CPY7	5.5	2	21.51	Cytosol aminopeptidase
0.5	0	0.5	0	1	6550000	0.666667	0.5	0	0.5	0	1	5430000	0.666667	1	2	4320000	1	932000	0.5	0	1.16667	0.5	0	0.5	0	0.5	0	0.5	0.428571	Q60759	9.3	2	18.53	Glutaryl-CoA dehydrogenase, mitochondrial
0.5	0	0.5	0	0.5	0	0.5	0.5	0	0.5	0	0.5	0	0.5	1	2	7780000	1	1950000	0.5	0	1.16667	0.5	0	0.5	0	0.5	0	0.5	0.428571	P47802	9.7	2	18.05	Metaxin-1
0.5	0	0.5	0	0.5	0	0.5	0.5	0	0.5	0	0.5	0	0.5	1	1	1640000	2	14800000	0.5	0	1.16667	0.5	0	0.5	0	0.5	0	0.5	0.428571	P84086	26.1	2	15.49	Complexin-2
0.5	0	0.5	0	0.5	0	0.5	0.5	0	0.5	0	0.5	0	0.5	1	1	6410000	2	11000000	0.5	0	1.16667	0.5	0	0.5	0	0.5	0	0.5	0.428571	Q9CQ22	15.5	2	15.41	Ragulator complex protein LAMTOR1
0.5	0	0.5	0	0.5	0	0.5	0.5	0	0.5	0	0.5	0	0.5	1	2	950000	1	623000	0.5	0	1.16667	0.5	0	0.5	0	0.5	0	0.5	0.428571	Q91WR3	3.8	2	14.55	Activating signal cointegrator 1 complex subunit 2
0.5	0	0.5	0	0.5	0	0.5	0.5	0	0.5	0	0.5	0	0.5	1	1	1890000	2	2600000	0.5	0	1.16667	0.5	0	0.5	0	0.5	0	0.5	0.428571	O54988	1.9	2	13.58	STE20-like serine/threonine-protein kinase
0.5	0	0.5	0	0.5	0	0.5	0.5	0	0.5	0	0.5	0	0.5	1	2	4730000	0.5	0	1	321000	1.16667	0.5	0	0.5	0	0.5	0	0.5	0.428571	O35075	10.4	2	13.24	Down syndrome critical region protein 3 homolog
0.5	0	0.5	0	0.5	0	0.5	0.5	0	0.5	0	0.5	0	0.5	1	1	8030000	2	4560000	0.5	0	1.16667	0.5	0	0.5	0	0.5	0	0.5	0.428571	Q62507	3.9	2	13.11	Cochlin
0.5	0	0.5	0	0.5	0	0.5	0.5	0	0.5	0	0.5	0	0.5	1	1	961000	2	2590000	0.5	0	1.16667	0.5	0	0.5	0	0.5	0	0.5	0.428571	O35382	3.3	2	13.1	Exocyst complex component 4
0.5	0	0.5	0	1	4070000	0.666667	0.5	0	0.5	0	0.5	0	0.5	0.75	15	135000000	25	212000000	12	22800000	17.3333	12	56500000	7	70000000	3	24100000	7.33333	0.423077	Q91VD9	34.2	16	180.4	NADH-ubiquinone oxidoreductase 75 kDa subunit, mitochondrial
3	5570000	3	15500000	4	8980000	3.33333	5	6360000	3	19100000	4	12400000	4	1.2	6	41300000	4	14000000	3	2500000	4.33333	0.5	0	3	10500000	2	10500000	1.83333	0.423077	Q99LB2	12.5	3	45.08	Dehydrogenase/reductase SDR family member 4
0.5	0	0.5	0	0.5	0	0.5	0.5	0	0.5	0	1	6240000	0.666667	1.33333	23	1130000000	10	242000000	19	467000000	17.3333	2	11000000	8	326000000	12	658000000	7.33333	0.423077	P62862	20.3	3	32.75	40S ribosomal protein S30
0.5	0	0.5	0	0.5	0	0.5	0.5	0	0.5	0	0.5	0	0.5	1	5	50300000	4	11200000	10	29900000	6.33333	1	2480000	4	10100000	3	34600000	2.66667	0.421053	Q9ESX4	21.1	5	47.69	Nucleolar protein of 40 kDa
0.5	0	0.5	0	11	65300000	4	0.5	0	0.5	0	10	53700000	3.66667	0.916667	17	165000000	12	43300000	21	45100000	16.6667	4	12000000	8	36700000	9	96900000	7	0.42	P01029	13	13	137.43	Complement C4-B
0.5	0	0.5	0	1	3150000	0.666667	0.5	0	0.5	0	1	4030000	0.666667	1	10	85500000	7	26800000	7	20000000	8	4	14300000	5	26900000	1	5120000	3.33333	0.416667	Q8VEM8	30.8	8	78.53	Phosphate carrier protein, mitochondrial
0.5	0	0.5	0	0.5	0	0.5	0.5	0	0.5	0	0.5	0	0.5	1	2	21500000	2	13300000	2	2380000	2	1	2430000	0.5	0	1	11300000	0.833333	0.416667	Q9CQ75	24.2	2	16.6	NADH dehydrogenase [ubiquinone] 1 alpha subcomplex subunit 2
0.5	0	0.5	0	0.5	0	0.5	0.5	0	0.5	0	0.5	0	0.5	1	2	18700000	2	16300000	2	12900000	2	1	5770000	1	10100000	0.5	0	0.833333	0.416667	Q3TIV5	6.3	2	15.89	Zinc finger CCCH domain-containing protein 15
0.5	0	0.5	0	0.5	0	0.5	0.5	0	0.5	0	0.5	0	0.5	1	3	12600000	0.5	0	5	5200000	2.83333	1	1300000	0.5	0	2	25500000	1.16667	0.411765	Q62191	14.4	5	47.65	E3 ubiquitin-protein ligase TRIM21
0.5	0	0.5	0	2	8000000	1	0.5	0	0.5	0	1	4150000	0.666667	0.666667	4	20100000	4	7300000	0.5	0	2.83333	0.5	0	2	6650000	1	6630000	1.16667	0.411765	Q8BG51	10.3	4	40.21	Mitochondrial Rho GTPase 1
0.5	0	0.5	0	0.5	0	0.5	2	3830000	0.5	0	2	2820000	1.5	3	6	41700000	2	8800000	3	8240000	3.66667	0.5	0	2	5340000	2	6570000	1.5	0.409091	P70399	10.4	11	116.92	Tumor suppressor p53-binding protein 1
0.5	0	0.5	0	0.5	0	0.5	0.5	0	0.5	0	0.5	0	0.5	1	4	10500000	3	20400000	0.5	0	2.5	0.5	0	0.5	0	2	3670000	1	0.4	Q9CYK2	19.8	5	48.44	Glutaminyl-peptide cyclotransferase
0.5	0	0.5	0	0.5	0	0.5	0.5	0	0.5	0	0.5	0	0.5	1	3	15000000	4	25100000	0.5	0	2.5	2	3480000	0.5	0	0.5	0	1	0.4	Q9D0L7	16.9	3	32.99	Armadillo repeat-containing protein 10
0.5	0	0.5	0	0.5	0	0.5	0.5	0	0.5	0	0.5	0	0.5	1	2	3480000	5	16600000	0.5	0	2.5	2	3110000	0.5	0	0.5	0	1	0.4	Q99LC5	8.7	2	23.64	Electron transfer flavoprotein subunit alpha, mitochondrial
0.5	0	0.5	0	0.5	0	0.5	0.5	0	0.5	0	0.5	0	0.5	1	5	21300000	5	13400000	5	4460000	5	1	2460000	3	9940000	2	26100000	2	0.4	Q9JM76	15.1	3	20.79	Actin-related protein 2/3 complex subunit 3
0.5	0	0.5	0	1	6040000	0.666667	2	10500000	1	2550000	2	8030000	1.66667	2.5	6	65000000	4	35400000	5	16400000	5	1	6260000	2	18300000	3	20700000	2	0.4	P60003	21.6	1	15.45	Transcription elongation factor 1 homolog
1	1560000	0.5	0	3	15400000	1.5	2	2500000	0.5	0	0.5	0	1	0.666667	6	41100000	6	22300000	0.5	0	4.16667	3	26400000	1	9480000	1	11000000	1.66667	0.4	P37040	15.9	6	59.3	NADPH--cytochrome P450 reductase
0.5	0	0.5	0	0.5	0	0.5	0.5	0	0.5	0	0.5	0	0.5	1	3	52000000	1	16500000	1	1920000	1.66667	0.5	0	0.5	0	1	6830000	0.666667	0.4	P98064	8	4	35.29	Mannan-binding lectin serine protease 1
0.5	0	0.5	0	0.5	0	0.5	0.5	0	0.5	0	0.5	0	0.5	1	7	104000000	8	99700000	5	27200000	6.66667	2	5220000	4	26100000	2	17700000	2.66667	0.4	P09535	22.2	3	34.07	Insulin-like growth factor II
0.5	0	0.5	0	0.5	0	0.5	0.5	0	0.5	0	0.5	0	0.5	1	4	12600000	0.5	0	0.5	0	1.66667	0.5	0	0.5	0	1	4730000	0.666667	0.4	E9PZJ8	1.3	2	21.75	Activating signal cointegrator 1 complex subunit 3
0.5	0	0.5	0	0.5	0	0.5	0.5	0	0.5	0	0.5	0	0.5	1	4	41300000	0.5	0	0.5	0	1.66667	0.5	0	1	5360000	0.5	0	0.666667	0.4	Q8R3L2	4.1	2	20.45	Transcription factor 25
0.5	0	0.5	0	0.5	0	0.5	0.5	0	0.5	0	0.5	0	0.5	1	4	56500000	0.5	0	0.5	0	1.66667	0.5	0	1	6130000	0.5	0	0.666667	0.4	P19536	10.1	2	15.28	Cytochrome c oxidase subunit 5B, mitochondrial
0.5	0	0.5	0	0.5	0	0.5	0.5	0	0.5	0	0.5	0	0.5	1	2	29000000	2	3340000	1	1000000	1.66667	0.5	0	1	4820000	0.5	0	0.666667	0.4	Q9QWK4	8.8	2	15.1	CD5 antigen-like
0.5	0	0.5	0	0.5	0	0.5	0.5	0	0.5	0	0.5	0	0.5	1	1	3030000	1	399000	3	10100000	1.66667	0.5	0	1	1440000	0.5	0	0.666667	0.4	Q9DCJ7	7	2	15.06	Aurora kinase A-interacting protein
0.5	0	0.5	0	0.5	0	0.5	0.5	0	0.5	0	0.5	0	0.5	1	2	6110000	2	4400000	1	1360000	1.66667	0.5	0	1	2080000	0.5	0	0.666667	0.4	Q3TZ89	1.5	2	13.62	Protein transport protein Sec31B
0.5	0	0.5	0	0.5	0	0.5	0.5	0	0.5	0	0.5	0	0.5	1	2	6240000	2	4150000	1	428000	1.66667	0.5	0	0.5	0	1	3010000	0.666667	0.4	Q8BWW4	4	2	13.11	La-related protein 4
4	93100000	3	25400000	7	46100000	4.66667	3	90500000	2	22500000	2	19300000	2.33333	0.5	14	137000000	11	72900000	6	12800000	10.3333	5	16100000	4	25800000	3	25800000	4	0.387097	Q8BH04	33.2	12	126.8	Phosphoenolpyruvate carboxykinase [GTP], mitochondrial
0.5	0	0.5	0	0.5	0	0.5	0.5	0	1	2290000	0.5	0	0.666667	1.33333	4	10100000	2	4600000	0.5	0	2.16667	1	1680000	0.5	0	1	2290000	0.833333	0.384615	Q9Z160	4	3	23.38	Conserved oligomeric Golgi complex subunit 1
0.5	0	0.5	0	0.5	0	0.5	0.5	0	0.5	0	0.5	0	0.5	1	10	65700000	6	22000000	5	3450000	7	3	11700000	3	20700000	2	10100000	2.66667	0.380952	Q9CR62	22.6	5	43.72	Mitochondrial 2-oxoglutarate/malate carrier protein
3	31000000	3	11900000	2	12700000	2.66667	4	23400000	3	5780000	2	9200000	3	1.125	14	110000000	15	68900000	3	3620000	10.6667	5	33700000	4	21200000	3	6960000	4	0.375	Q8QZT1	34.6	8	90.7	Acetyl-CoA acetyltransferase, mitochondrial
0.5	0	0.5	0	2	12200000	1	0.5	0	0.5	0	0.5	0	0.5	0.5	6	21300000	8	26200000	6	7760000	6.66667	3	4310000	4	11800000	0.5	0	2.5	0.375	Q99JI6	41.8	7	59.09	Ras-related protein Rap-1b
0.5	0	0.5	0	0.5	0	0.5	0.5	0	0.5	0	0.5	0	0.5	1	4	17800000	2	14900000	2	7230000	2.66667	0.5	0	2	12000000	0.5	0	1	0.375	Q8C4Q6	13.1	3	29.99	Axin interactor, dorsalization-associated protein
0.5	0	0.5	0	0.5	0	0.5	0.5	0	0.5	0	0.5	0	0.5	1	3	16300000	0.5	0	0.5	0	1.33333	0.5	0	0.5	0	0.5	0	0.5	0.375	Q9DBS1	10.2	2	22.48	Transmembrane protein 43
0.5	0	0.5	0	0.5	0	0.5	0.5	0	0.5	0	0.5	0	0.5	1	0.5	0	3	8600000	0.5	0	1.33333	0.5	0	0.5	0	0.5	0	0.5	0.375	P21126	19.7	2	22.23	Ubiquitin-like protein 4A
0.5	0	0.5	0	0.5	0	0.5	0.5	0	0.5	0	0.5	0	0.5	1	1	1890000	2	2120000	1	1880000	1.33333	0.5	0	0.5	0	0.5	0	0.5	0.375	Q00724	13.9	2	21.94	Retinol-binding protein 4
0.5	0	0.5	0	0.5	0	0.5	0.5	0	0.5	0	0.5	0	0.5	1	0.5	0	3	8580000	0.5	0	1.33333	0.5	0	0.5	0	0.5	0	0.5	0.375	Q07417	12.1	3	20.65	Short-chain specific acyl-CoA dehydrogenase, mitochondrial
0.5	0	0.5	0	0.5	0	0.5	0.5	0	0.5	0	0.5	0	0.5	1	0.5	0	3	5730000	0.5	0	1.33333	0.5	0	0.5	0	0.5	0	0.5	0.375	Q9D8S3	7.4	2	20.18	ADP-ribosylation factor GTPase-activating protein 3
0.5	0	0.5	0	0.5	0	0.5	0.5	0	0.5	0	0.5	0	0.5	1	3	10900000	0.5	0	0.5	0	1.33333	0.5	0	0.5	0	0.5	0	0.5	0.375	Q6WVG3	8.8	2	18.88	BTB/POZ domain-containing protein KCTD12
0.5	0	0.5	0	0.5	0	0.5	0.5	0	0.5	0	0.5	0	0.5	1	0.5	0	3	25000000	0.5	0	1.33333	0.5	0	0.5	0	0.5	0	0.5	0.375	Q9CQB5	20	2	18.73	CDGSH iron-sulfur domain-containing protein 2
0.5	0	0.5	0	0.5	0	0.5	0.5	0	0.5	0	0.5	0	0.5	1	0.5	0	0.5	0	3	4820000	1.33333	0.5	0	0.5	0	0.5	0	0.5	0.375	Q9DB42	11.9	2	17.09	Zinc finger protein 593
0.5	0	0.5	0	0.5	0	0.5	0.5	0	0.5	0	0.5	0	0.5	1	0.5	0	0.5	0	3	11600000	1.33333	0.5	0	0.5	0	0.5	0	0.5	0.375	P01629	34.8	2	14.37	Ig kappa chain V-II region 2S1.3
0.5	0	0.5	0	0.5	0	0.5	0.5	0	0.5	0	0.5	0	0.5	1	0.5	0	0.5	0	3	9920000	1.33333	0.5	0	0.5	0	0.5	0	0.5	0.375	P97290	4.5	2	13.97	Plasma protease C1 inhibitor
1	1270000	0.5	0	0.5	0	0.666667	1	1330000	0.5	0	0.5	0	0.666667	1	3	12600000	2	2910000	0.5	0	1.83333	0.5	0	1	1390000	0.5	0	0.666667	0.363636	Q60902	8.4	5	45.28	Epidermal growth factor receptor substrate 15-like 1
0.5	0	0.5	0	0.5	0	0.5	0.5	0	0.5	0	0.5	0	0.5	1	4	38600000	5	25700000	2	4000000	3.66667	1	4690000	1	5310000	2	11000000	1.33333	0.363636	Q61263	9.8	3	36.67	Sterol O-acyltransferase 1
1	1860000	0.5	0	0.5	0	0.666667	1	2690000	0.5	0	0.5	0	0.666667	1	2	2540000	3	9490000	0.5	0	1.83333	1	4530000	0.5	0	0.5	0	0.666667	0.363636	D3Z7P3	11.1	4	33.24	Glutaminase kidney isoform, mitochondrial
1	596000	0.5	0	1	677000	0.833333	0.5	0	0.5	0	1	373000	0.666667	0.8	3	10900000	2	6420000	0.5	0	1.83333	0.5	0	1	3790000	0.5	0	0.666667	0.363636	Q9JLJ2	10.9	4	30.77	4-trimethylaminobutyraldehyde dehydrogenase
0.5	0	0.5	0	0.5	0	0.5	0.5	0	0.5	0	0.5	0	0.5	1	4	10000000	1	1660000	0.5	0	1.83333	0.5	0	1	2480000	0.5	0	0.666667	0.363636	Q9JII6	14.4	3	29.5	Alcohol dehydrogenase [NADP(+)]
1	2900000	0.5	0	0.5	0	0.666667	0.5	0	0.5	0	0.5	0	0.5	0.75	4	7820000	1	407000	0.5	0	1.83333	1	2710000	0.5	0	0.5	0	0.666667	0.363636	Q61409	4.8	4	27.92	cGMP-inhibited 3',5'-cyclic phosphodiesterase B
0.5	0	0.5	0	0.5	0	0.5	0.5	0	0.5	0	0.5	0	0.5	1	3	7580000	2	3860000	0.5	0	1.83333	1	1640000	0.5	0	0.5	0	0.666667	0.363636	Q99JW4	9.5	2	21.45	LIM and senescent cell antigen-like-containing domain protein 1
0.5	0	0.5	0	0.5	0	0.5	0.5	0	0.5	0	0.5	0	0.5	1	0.5	0	3	29600000	2	2880000	1.83333	1	4450000	0.5	0	0.5	0	0.666667	0.363636	O55022	7.6	2	20.06	Membrane-associated progesterone receptor component 1
0.5	0	0.5	0	0.5	0	0.5	0.5	0	0.5	0	0.5	0	0.5	1	2	6070000	3	3740000	0.5	0	1.83333	1	1240000	0.5	0	0.5	0	0.666667	0.363636	Q9D1H7	9.4	2	15.42	Golgi to ER traffic protein 4 homolog
0.5	0	0.5	0	0.5	0	0.5	0.5	0	0.5	0	0.5	0	0.5	1	0.5	0	1	4090000	4	52800000	1.83333	1	1310000	0.5	0	0.5	0	0.666667	0.363636	P01750	23	2	13.88	Ig heavy chain V region 102
0.5	0	0.5	0	0.5	0	0.5	0.5	0	0.5	0	0.5	0	0.5	1	3	10400000	2	5830000	0.5	0	1.83333	1	2070000	0.5	0	0.5	0	0.666667	0.363636	Q3UIU2	14	1	13.17	NADH dehydrogenase [ubiquinone] 1 beta subcomplex subunit 6
0.5	0	0.5	0	0.5	0	0.5	0.5	0	0.5	0	0.5	0	0.5	1	7	57300000	2	8010000	5	21300000	4.66667	1	1510000	2	16300000	2	19600000	1.66667	0.357143	Q8VCM7	22.4	6	59.98	Fibrinogen gamma chain
[truncated: 108 more rows]

## Sheet: Supp. Table 3
Supplementary Table 3. Proteins identified from HA-tagged GLIS3 immunoprecipitation using a Mascot (version 2.2.07) search within the Thermo Proteome Discoverer software (version 2.5.0.400)
Protein FDR Confidence: Combined	Accession	Description	Exp. q-value: Combined	Sum PEP Score	Coverage [%]	# Peptides	# PSMs	# Unique Peptides	# Protein Groups	# AAs	MW [kDa]	calc. pI	Score Mascot:	# Peptides (by Search Engine): Mascot	# Razor Peptides	Abundance Ratio: GLIS3 IP / control	Abundance Ratio (log2): GLIS3 IP / control	Abundance Ratio P-Value: GLIS3 IP / control	Abundance Ratio Adj. P-Value: GLIS3 IP / control	Abundances (Grouped): control	Abundances (Grouped): GLIS3 IP	Abundances (Grouped) CV [%]: control	Abundances (Grouped) CV [%]: GLIS3 IP	Abundances (Grouped) Count: control	Abundances (Grouped) Count: GLIS3 IP	Abundances (Scaled): F4: Sample, 3, control	Abundances (Scaled): F7: Sample, 2, control	Abundances (Scaled): F8: Sample, 1, control	Abundances (Scaled): F3: Sample, 3, GLIS3 IP	Abundances (Scaled): F5: Sample, 2, GLIS3 IP	Abundances (Scaled): F6: Sample, 1, GLIS3 IP	Abundances (Normalized): F4: Sample, 3, control	Abundances (Normalized): F7: Sample, 2, control	Abundances (Normalized): F8: Sample, 1, control	Abundances (Normalized): F3: Sample, 3, GLIS3 IP	Abundances (Normalized): F5: Sample, 2, GLIS3 IP	Abundances (Normalized): F6: Sample, 1, GLIS3 IP	Abundance: F4: Sample, 3, control	Abundance: F7: Sample, 2, control	Abundance: F8: Sample, 1, control	Abundance: F3: Sample, 3, GLIS3 IP	Abundance: F5: Sample, 2, GLIS3 IP	Abundance: F6: Sample, 1, GLIS3 IP	Abundances Count: F4: Sample, 3, control	Abundances Count: F7: Sample, 2, control	Abundances Count: F8: Sample, 1, control	Abundances Count: F3: Sample, 3, GLIS3 IP	Abundances Count: F5: Sample, 2, GLIS3 IP	Abundances Count: F6: Sample, 1, GLIS3 IP
High	Q6XP49	Zinc finger protein GLIS3 OS=Mus musculus GN=Glis3 PE=1 SV=2	0	889.325	48	22	1105	21	1	780	83.8	7.81	30059	22	1	100	6.64	0.000188832	0.0904147	0.2	199.8	39.68	19.9	3	3	0.1	0.3	0.2	244.7	185.5	169.1	1.16967e+07	2.66053e+07	1.82029e+07	1.91945e+10	1.4548e+10	1.32676e+10	3.21032e+06	1.17301e+07	1.82029e+07	1.7456e+10	8.72396e+09	3.09726e+09	12	13	10	37	37	33
High	Q62441	Transducin-like enhancer protein 4 OS=Mus musculus GN=Tle4 PE=1 SV=4	0	211.052	41	17	86	5	1	773	83.7	7.5	1937	17	7	100	6.64	0.00957073	0.206599	0.5	199.5	109.02	24.17	3	3	2.2	0.5	0.3	178	254	165	1.23155e+06	256108	151520	9.77025e+07	1.39418e+08	9.05295e+07	338016	112916	151520	8.88531e+07	8.36041e+07	2.11337e+07	2	2	1	12	13	10
High	Q9Z148	Histone-lysine N-methyltransferase EHMT2 OS=Mus musculus GN=Ehmt2 PE=1 SV=2	0	33.508	5	4	10	4	1	1263	138	5.83	216	4	0	100	6.64	0.0422785	0.307759	0.8	199.2	152.16	66.77	3	3	1	1	22.6	271.4	259.9	44.1	86107.4	94349.8	2.04774e+06	2.45501e+07	2.35182e+07	3.98668e+06	23633.4	41598.1	2.04774e+06	2.23265e+07	1.4103e+07	930672	1	1	2	4	4	2
High	Q80TY4	Suppression of tumorigenicity 18 protein OS=Mus musculus GN=St18 PE=2 SV=2	0	50.802	9	5	18	5	1	1045	114.7	6.44	273	5	0	100	6.64	0.0765484	0.366405	0.9	199.1	161.61	10.62	3	3	0.9	0.2	21.8	209.2	198.4	169.6	47592.6	8962.94	1.20364e+06	1.15625e+07	1.0965e+07	9.37657e+06	13062.4	3951.7	1.20364e+06	1.05152e+07	6.57532e+06	2.18892e+06	1	1	3	5	5	5
High	Q62440	Transducin-like enhancer protein 1 OS=Mus musculus GN=Tle1 PE=1 SV=2	0	175.076	34	16	67	4	1	770	83	7.23	1736	16	0	100	6.64				200		14.84		3				167.8	226.3	205.8				4.1738e+07	5.62781e+07	5.11891e+07				3.79576e+07	3.37481e+07	1.19498e+07				4	3	3
High	Q5SFM8	RNA-binding protein 27 OS=Mus musculus GN=Rbm27 PE=1 SV=3	0	110.231	11	7	28	5	1	1060	118.5	9.19	457	7	0	100	6.64			1	199		15.1	1	3			0.9	234.2	186.7	178.3			84614.5	2.20918e+07	1.76084e+07	1.68151e+07			84614.5	2.00908e+07	1.05591e+07	3.92541e+06			1	4	4	3
High	P17183	Gamma-enolase OS=Mus musculus GN=Eno2 PE=1 SV=2	0	65.107	19	5	61	1	1	434	47.3	5.11	3355	5	0	100	6.64				200		67.92		3				321.1	225.7	53.1				2.61132e+06	1.83549e+06	431977				2.3748e+06	1.10068e+06	100843				1	1	1
High	Q9WVB2	Transducin-like enhancer protein 2 OS=Mus musculus GN=Tle2 PE=2 SV=1	0	54.071	9	5	22	1	1	767	82.6	6.74	587	5	0	100	6.64				200		63.97		3				302	241.5	56.5				6.22324e+06	4.9754e+06	1.16354e+06				5.65957e+06	2.98358e+06	271622				1	1	1
High	Q07802	Transcription factor COE1 OS=Mus musculus GN=Ebf1 PE=1 SV=1	0	48.343	16	5	21	1	1	591	64.4	8.76	710	5	0	100	6.64				200		27.89		3				145.8	257.2	197				436950	770993	590455				397373	462338	137839				1	1	1
High	Q8BRH4	Histone-lysine N-methyltransferase 2C OS=Mus musculus GN=Kmt2c PE=1 SV=2	0	47.433	2	5	9	5	1	4903	539.8	6.55	199	5	0	100	6.64				200		20.8		3				153.4	233.5	213.1				4.08526e+06	6.21736e+06	5.67337e+06				3.71523e+06	3.72834e+06	1.32442e+06				3	4	3
High	O35317	Pre-B-cell leukemia transcription factor 3 OS=Mus musculus GN=Pbx3 PE=2 SV=1	0	44.542	19	4	13	2	1	434	47.2	7.06	420	4	2	100	6.64				200		2.99		3				195.1	198.3	206.6				1.38365e+07	1.40618e+07	1.46564e+07				12583241	8.43239e+06	3.42147e+06				3	3	4
High	Q8CH02	SURP and G-patch domain-containing protein 1 OS=Mus musculus GN=Sugp1 PE=1 SV=1	0	41.873	12	4	7	4	1	643	72.6	7.64	293	4	0	100	6.64				200		22.76		3				205.5	242.5	152				3.76094e+06	4.43961e+06	2.78213e+06				3.4203e+06	2.66228e+06	649476				1	2	1
High	P28033	CCAAT/enhancer-binding protein beta OS=Mus musculus GN=Cebpb PE=1 SV=1	0	37.729	25	3	11	3	1	296	31.4	8.56	335	3	0	100	6.64				200		93.5		3				390.8	192.2	17				2.62357e+07	1.29053e+07	1.14269e+06				2.38594e+07	7.73886e+06	266755				3	2	1
High	Q8C5D8	E3 SUMO-protein ligase PIAS2 OS=Mus musculus GN=Pias2 PE=1 SV=2	0	37.006	6	3	7	1	1	621	68.4	7.65	307	3	0	100	6.64				200		67.56		3				51.2	314.9	233.9				634767	3.90755e+06	2.90188e+06				577273	2343225	677430				1	1	1
High	Q08369	Transcription factor GATA-4 OS=Mus musculus GN=Gata4 PE=1 SV=4	0	36.134	13	4	10	4	1	441	44.6	9.26	243	4	0	100	6.64				200		73.01		3				298	269.8	32.2				9.44279e+06	8.54852e+06	1.01971e+06				8.58751e+06	5.12625e+06	238046				3	3	2
High	P41778	Pre-B-cell leukemia transcription factor 1 OS=Mus musculus GN=Pbx1 PE=1 SV=2	0	35.92	16	3	6	1	1	430	46.6	7.03	216	3	0	100	6.64				200		58.59		3				316.3	201.7	82				4.20636e+06	2.68165e+06	1.09043e+06				3.82537e+06	1.60809e+06	254557				1	1	1
High	P41230	Lysine-specific demethylase 5C OS=Mus musculus GN=Kdm5c PE=1 SV=4	0	35.055	8	6	8	6	1	1554	175.2	5.44	111	6	0	100	6.64				200		62.12		3				258.3	284.4	57.3				3.50647e+06	3.86113e+06	778348				3.18887e+06	2.31539e+06	181702				3	3	2
High	P41163	ETS translocation variant 2 OS=Mus musculus GN=Etv2 PE=2 SV=2	0	33.939	15	2	11	2	1	335	37.1	5.52	45	2	0	100	6.64				200		10.76		3				208.5	175.5	216				1.03212e+07	8.68885e+06	1.06914e+07				9.38634e+06	5.2104e+06	2.49587e+06				2	2	2
High	Q80TZ9	Arginine-glutamic acid dipeptide repeats protein OS=Mus musculus GN=Rere PE=1 SV=3	0	30.052	4	3	5	3	1	1558	171.6	7.69	37	3	0	100	6.64				200		88.37		3				87.9	108.4	403.7				2.70676e+06	3.33749e+06	1.24345e+07				2.4616e+06	2.00138e+06	2.90278e+06				2	2	2
High	Q60611	DNA-binding protein SATB1 OS=Mus musculus GN=Satb1 PE=1 SV=2	0	27.324	9	3	12	3	1	764	85.8	6.54	235	3	0	100	6.64				200		54.58		3				265.6	260.4	74				1.40954e+07	1.38206e+07	3.92729e+06				1.28187e+07	8.28771e+06	916808				3	3	1
High	P97355	Spermine synthase OS=Mus musculus GN=Sms PE=1 SV=1	0	22.847	13	2	8	2	1	366	41.3	5.06	96	2	0	100	6.64				200		39.03		3				169	142.2	288.8				7.24764e+06	6.09644e+06	1.23826e+07				6.59118e+06	3.65583e+06	2.89066e+06				3	2	2
High	A2ANX9	Zinc finger protein 711 OS=Mus musculus GN=Znf711 PE=3 SV=1	0	22.708	5	2	7	2	1	761	86.4	6.92	160	2	0	100	6.64				200		89.97		3				379.7	200.5	19.8				7.10193e+06	3.7504e+06	370540				6.45867e+06	2.24899e+06	86500.8				2	2	1
High	Q61645	Lysine-specific demethylase hairless OS=Mus musculus GN=Hr PE=2 SV=2	0	22.645	4	2	4	2	1	1182	127.1	7.39	132	2	0	100	6.64				200		78.21		3				309.1	270.1	20.8				4.33493e+06	3.78754e+06	291523				3.9423e+06	2.27126e+06	68054.7				2	2	1
High	O70374	Protein CBFA2T2 OS=Mus musculus GN=Cbfa2t2 PE=1 SV=3	0	21.785	9	3	7	2	1	594	65.9	7.81	121	3	0	100	6.64				200		47.92		3				261	249.5	89.5				7.20093e+06	6.8839e+06	2.47061e+06				6548711	4.12804e+06	576752				2	2	2
High	Q8BPY9	Fidgetin-like protein 1 OS=Mus musculus GN=Fignl1 PE=1 SV=1	0	21.511	6	2	6	1	1	683	74.8	6.44	145	2	0	100	6.64				200				1				600						432637						393451						1
High	O70422	General transcription factor IIH subunit 4 OS=Mus musculus GN=Gtf2h4 PE=1 SV=1	0	20.959	7	2	2	2	1	463	52.2	9.04	120	2	0	100	6.64				200		37.93		2				219.5	380.5					364050	630879					331076	378316					1	1
High	Q922G2	Protein FAM76A OS=Mus musculus GN=Fam76a PE=2 SV=1	0	19.76	9	2	2	2	1	307	35.1	9.19	66	2	0	100	6.64				200		13.62		2				328.9		271.1				4.01579e+06		3.31041e+06				3.65206e+06		772800				1		1
High	P97313	DNA-dependent protein kinase catalytic subunit OS=Mus musculus GN=Prkdc PE=1 SV=3	0	18.355	1	2	2	2	1	4128	471.2	7.12	63	2	0	100	6.64				200		62.35		3				79.3	192.4	328.3				140648	341374	582562				127908	204710	135996				1	1	1
High	O89090	Transcription factor Sp1 OS=Mus musculus GN=Sp1 PE=1 SV=2	0	18.123	8	2	4	2	1	784	80.7	7.34	39	2	0	100	6.64				200		32.49		3				158.1	274.8	167.1				2.43893e+06	4.23997e+06	2.57713e+06				2.21803e+06	2.54256e+06	601618				1	1	1
High	O88904	Homeodomain-interacting protein kinase 1 OS=Mus musculus GN=Hipk1 PE=1 SV=2	0	16.833	3	2	6	2	1	1210	130.6	8.22	118	2	0	100	6.64				200		32.64		3				168.2	275.1	156.7				2.32904e+06	3.80851e+06	2.16924e+06				2.11809e+06	2.28383e+06	506399				2	2	1
High	Q9DB91	Mediator of RNA polymerase II transcription subunit 29 OS=Mus musculus GN=Med29 PE=2 SV=1	0	16.508	9	1	2	1	1	199	21	6.29	64	1	0	100	6.64				200		54.89		3				260.9	265.8	73.3				1.78513e+06	1.81833e+06	501290				1.62344e+06	1.09039e+06	117024				1	1	1
High	Q8JZS6	NEDD4-binding protein 2-like 2 OS=Mus musculus GN=N4bp2l2 PE=2 SV=2	0	16.039	4	1	3	1	1	575	66.2	5.22	26	1	0	100	6.64				200				1					600						1.00482e+06						602557						1
High	Q9JJZ6	Krueppel-like factor 13 OS=Mus musculus GN=Klf13 PE=1 SV=2	0	15.928	12	2	2	2	1	289	31.1	9.64	50	2	0	100	6.64				200		59.25		3				296.9	235.3	67.9				2.78946e+06	2.21057e+06	637739				2.5368e+06	1.32561e+06	148877				2	1	2
[truncated: 3,670 more rows]
